# Supplementary material for: Deep-learning structure elucidation from single-mutant deep mutational scanning
Source: Nat Commun. 2025 Jul 25;16:6874. doi: 10.1038/s41467-025-62261-4 (PMC12297490; doi:10.1038/s41467-025-62261-4)
Supplement: Supplementary file 4 — Source Data [file 41467_2025_62261_MOESM4_ESM.xlsx]

## Sheet: Figure 1a
0	0.0454404	0.065933	0.0844426	0.0758464	0.0685515	0.0420976	0.0928326	0.0578886	0.0775362	0.0350233	0.0358357	0.0513472	0.0351529	0.045888	0.0605947	0.0464652	0.0290943	0.10797	0.0571831
0.170609	0	0.0818519	0.0440468	0.0518394	0.116943	0.0464094	0.0828621	0.0594654	0.10471	0.0136365	0.017223	0.0202432	0.0163756	0.00891921	0.00956839	0.0124991	0.0259926	0.0937634	0.101759
0.0791443	0.0542289	0	0.0016744	0.0657203	0.129648	0.0642061	0.0878775	0.0377167	0.0918235	0.00176055	0.00271765	0.00762631	0.000870074	0.00179339	0.00207997	0.00233225	0.00968996	0.106529	0.0472999
0.145492	0.122035	0.0967334	0	0.177503	0.20496	0.139926	0.131089	0.0680238	0.116358	0.0155478	0.0123776	0.0255248	0.0233979	0.0396212	0.0249839	0.042382	0.0409026	0.125272	0.0935767
0.0673714	0.0365676	0.0595315	0.0218389	0	0.0577676	0.0388356	0.0373883	0.0454497	0.0159826	0.00981433	0.0107305	0.00557597	0.010486	0.00613147	0.0146844	0.00165962	0.0567003	0.0767684	0.0617401
0.0671953	0.148345	0.143613	0.0907621	0.116364	0	0.148958	0.0568379	0.0900352	0.149142	0.0466501	0.0378022	0.0889398	0.103765	0.0876568	0.057549	0.0573796	0.0404135	0.177574	0.0159358
0.16897	0.194075	0.0798852	0.0819416	0.179802	0.233921	0	0.203672	0.152387	0.13229	0.0343596	0.0242333	0.0614236	0.0682357	0.118828	0.107155	0.100868	0.0928692	0.200651	0.154756
0.11774	0.116899	0.0249006	0.0415427	0.0610478	0.0685033	0.0797666	0	0.0834282	0.0099877	0.0118101	0.0118645	0.0150002	0.0119001	0.0210034	0.0221337	0.0259324	0.0230586	0.1179	0.0480229
0.0976436	0.0601114	0.0515617	0.0443009	0.0976021	0.133586	0.0912027	0.149847	0	0.0175754	0.000805198	0.00147325	0.00244108	0.0244384	0.027455	0.0216641	0.0282464	0.0319663	0.0923289	0.0281481
0.277612	0.323538	0.355785	0.343026	0.32701	0.31372	0.37289	0.341822	0.263609	0	0.0758913	0.139908	0.163394	0.216148	0.154556	0.187398	0.176297	0.100052	0.231391	0.151032
0.270663	0.303671	0.286707	0.267453	0.309378	0.278465	0.327305	0.239214	0.301928	0.164539	0	0.139836	0.228489	0.26484	0.251148	0.240328	0.250635	0.169213	0.141309	0.176389
0.238436	0.267016	0.228768	0.230942	0.237586	0.220143	0.271476	0.230076	0.238567	0.152485	0.0764925	0	0.0641675	0.16742	0.119727	0.241429	0.201333	0.191039	0.179929	0.145437
0.0981037	0.159176	0.171187	0.174334	0.184645	0.161242	0.20514	0.158292	0.179894	0.132518	0.12934	0.105794	0	0.14597	0.102699	0.173453	0.152356	0.175824	0.0750669	0.0945914
0.0910318	0.100611	0.201921	0.256468	0.30104	0.189391	0.353167	0.257102	0.248494	0.191245	0.127907	0.0537971	0.0197621	0	0.0323126	0.247734	0.223421	0.204174	0.220954	0.113914
0.196343	0.24236	0.219708	0.209739	0.303976	0.248209	0.248238	0.255679	0.202182	0.200497	0.17748	0.192541	0.148229	0.19702	0	0.282653	0.263199	0.207964	0.176857	0.0968113
0.165203	0.153248	0.164876	0.153088	0.221663	0.192401	0.156462	0.127551	0.16183	0.098423	0.106339	0.0912596	0.0981703	0.115755	0.0851925	0	0.0783443	0.0990804	0.116321	0.046174
0.20178	0.319691	0.252849	0.279803	0.255232	0.310098	0.24994	0.321152	0.247073	0.242433	0.136128	0.0968567	0.118264	0.131273	0.0663058	0.197327	0	0.30428	0.353807	0.17991
0	0	0	0	0	0	0	0	0	0	0	0	0	0	0	0	0	0	0	0
0.0882805	0.0695242	0.0918028	0.0669165	0.10249	0.140071	0.0612683	0.0945989	0.0551197	0.0604313	0.015469	0.0207306	0.0550833	0.0575832	0.0348104	0.0424595	0.044639	0.0967644	0	0.0406346
0.111716	0.183549	0.0811823	0.0568339	0.0510249	0.042473	0.098667	0.117981	0.164594	0.129118	0.148008	0.0836527	0.0254867	0.039788	0.017151	0.026401	0.025418	0.0186973	0.17735	0

## Sheet: Figure 1b
0	0.0469916	0.0639828	0.0656437	0.0836478	0.100271	0.0431488	0.0732026	0.0514053	0.0437769	0.0230386	0.0276762	0.0539163	0.0278629	0.0433909	0.0515026	0.0199476	0.0435206	0.125556	0.0808048
0.216163	0	0.078762	0.0456721	0.0893378	0.177913	0.034729	0.0993547	0.0656782	0.0736171	0.00872449	0.0062639	0.0132736	0.00405455	0.0163336	0.0112517	0.0107558	0.033139	0.156188	0.18856
0.162663	0.076744	0	0.000126147	0.0769319	0.194419	0.0562736	0.129893	0.0411265	0.106799	0.00141023	0.0073358	0.0019753	0.000999551	0.00367951	0.000887319	0.000239148	0.0145116	0.204728	0.141763
0.162808	0.107248	0.0362251	0	0.142661	0.212675	0.0877836	0.114681	0.0644238	0.0794334	0.00502313	0.000630065	0.00426753	0.00428093	0.00807298	0.00246146	0.00435414	0.0388414	0.161745	0.103399
0.149466	0.034629	0.0914413	0.039088	0	0.126878	0.059573	0.0716513	0.0401879	0.0400148	0.0023143	0.00237896	0.000421194	0.00439553	0.000234297	0.00282337	0.00155717	0.097954	0.220795	0.245207
0.0491394	0.0388255	0.0211652	0.00198911	0.0211079	0	0.0132226	0.00494803	0.00994127	0.0115661	0.000211446	3.71224e-05	0.00857417	0.00152931	0.000789339	0.000269023	0.00614867	0.00149947	0.126249	0.0489556
0.169391	0.082505	0.0689758	0.0399251	0.104817	0.205633	0	0.150472	0.0490709	0.074776	0.000587116	0.000127958	0.0297095	0.0171661	0.0576013	0.0574168	0.0351421	0.0342684	0.238643	0.110913
0.22924	0.153042	0.0269609	0.0221196	0.0661108	0.137607	0.067427	0	0.113058	1.74701e-05	0.0109553	0.0112223	0.035664	0.00580945	0.0192883	0.0139087	0.00552139	0.0179628	0.141378	0.131683
0.189621	0.0529341	0.0237809	0.0074913	0.0587418	0.180553	0.0413534	0.113421	0	0.0210708	0.00603382	0.00711672	0.000731228	0.000996343	0.00763769	0.00435573	0.00413554	0.0255978	0.17474	0.0646734
0.424814	0.426236	0.432018	0.367006	0.416996	0.464548	0.422983	0.389904	0.368731	0	0.127782	0.2182	0.250109	0.290509	0.243778	0.260549	0.22487	0.157298	0.379739	0.231085
0.435087	0.42242	0.381104	0.343437	0.418168	0.403491	0.420234	0.392236	0.359666	0.294343	0	0.0901653	0.19149	0.285368	0.255961	0.309359	0.328415	0.241926	0.335536	0.317563
0.419147	0.386465	0.32194	0.314251	0.377293	0.391931	0.391393	0.384655	0.339117	0.303979	0.114402	0	0.101568	0.229666	0.185547	0.289493	0.242889	0.260587	0.37813	0.316793
0.251865	0.26571	0.259396	0.250604	0.313399	0.296291	0.306103	0.303312	0.272014	0.229822	0.125107	0.0777461	0	0.172251	0.145825	0.210833	0.223256	0.215514	0.219988	0.212142
0.150063	0.170569	0.205198	0.21444	0.278032	0.212798	0.297422	0.231281	0.265326	0.200566	0.138406	0.0528138	0.0292957	0	0.0661439	0.207874	0.145243	0.222648	0.295918	0.294436
0.304265	0.280488	0.242946	0.241805	0.283547	0.330509	0.282479	0.270305	0.239783	0.226684	0.121726	0.120657	0.0987914	0.136211	0	0.0891985	0.127475	0.136124	0.326617	0.272527
0.216181	0.196196	0.179168	0.15258	0.231044	0.195968	0.19503	0.176728	0.180951	0.145847	0.103609	0.0861796	0.0912959	0.109108	0.0581782	0	0.0350365	0.126591	0.156296	0.110898
0.363129	0.391685	0.232299	0.231267	0.298947	0.344439	0.292255	0.327103	0.249345	0.269701	0.142523	0.120588	0.148198	0.134973	0.144042	0.133176	0	0.290163	0.405574	0.218153
0	0	0	0	0	0	0	0	0	0	0	0	0	0	0	0	0	0	0	0
0.210762	0.144891	0.151263	0.0973042	0.157183	0.250059	0.128681	0.120371	0.0982218	0.0375018	0.0407214	0.0444138	0.0882764	0.0781166	0.0543819	0.0609259	0.055125	0.123419	0	0.117022
0.177375	0.183693	0.117021	0.0979482	0.118224	0.119155	0.142824	0.108356	0.115637	0.0806536	0.0958916	0.0596464	0.0409033	0.0468874	0.0284543	0.0515272	0.0391862	0.0452064	0.150668	0

## Sheet: Figure 1c
0	-0.00155116	0.00195021	0.0187989	-0.00780133	-0.0317193	-0.00105123	0.01963	0.00648331	0.0337593	0.0119847	0.00815947	-0.00256907	0.00728998	0.00249706	0.00909214	0.0265177	-0.0144263	-0.0175864	-0.0236218
-0.0455537	0	0.00308989	-0.00162532	-0.0374983	-0.0609699	0.0116804	-0.0164926	-0.00621284	0.0310932	0.00491196	0.0109591	0.00696958	0.0123211	-0.00741434	-0.00168333	0.00174326	-0.00714641	-0.0624243	-0.086801
-0.0835187	-0.0225151	0	0.00154825	-0.0112116	-0.0647712	0.00793259	-0.0420155	-0.00340983	-0.0149756	0.000350327	-0.00461815	0.00565102	-0.000129477	-0.00188611	0.00119265	0.00209311	-0.0048216	-0.098199	-0.0944627
-0.017316	0.0147873	0.0605083	0	0.0348428	-0.00771429	0.0521429	0.0164086	0.00360004	0.0369245	0.0105246	0.0117476	0.0212573	0.019117	0.0315482	0.0225225	0.0380279	0.00206127	-0.0364731	-0.00982192
-0.0820948	0.00193864	-0.0319098	-0.017249	0	-0.0691108	-0.0207374	-0.034263	0.00526177	-0.0240321	0.00750004	0.00835157	0.00515478	0.00609045	0.00589717	0.011861	0.000102448	-0.0412537	-0.144027	-0.183467
0.0180559	0.10952	0.122447	0.088773	0.0952562	0	0.135736	0.0518898	0.0800939	0.137576	0.0464386	0.0377651	0.0803657	0.102236	0.0868674	0.05728	0.051231	0.0389141	0.0513245	-0.0330198
-0.000420403	0.111569	0.0109095	0.0420165	0.0749849	0.0282881	0	0.0531998	0.103316	0.0575135	0.0337725	0.0241053	0.0317141	0.0510695	0.0612263	0.0497381	0.0657257	0.0586008	-0.0379922	0.0438435
-0.111499	-0.0361428	-0.00206029	0.0194231	-0.00506303	-0.0691042	0.0123396	0	-0.0296302	0.00997023	0.000854789	0.000642205	-0.0206638	0.00609061	0.00171513	0.00822502	0.020411	0.00509573	-0.0234779	-0.0836597
-0.0919772	0.00717738	0.0277808	0.0368096	0.0388603	-0.0469667	0.0498493	0.0364255	0	-0.00349539	-0.00522862	-0.00564347	0.00170985	0.0234421	0.0198173	0.0173084	0.0241109	0.00636847	-0.0824107	-0.0365253
-0.147202	-0.102698	-0.0762333	-0.0239799	-0.0899863	-0.150828	-0.0500932	-0.048082	-0.105122	0	-0.0518904	-0.0782917	-0.0867155	-0.074361	-0.0892211	-0.0731511	-0.0485725	-0.0572459	-0.148348	-0.0800537
-0.164424	-0.118749	-0.0943967	-0.075984	-0.108789	-0.125026	-0.0929292	-0.153021	-0.057738	-0.129804	0	0.0496708	0.0369999	-0.0205277	-0.0048129	-0.0690307	-0.0777796	-0.0727122	-0.194226	-0.141174
-0.180711	-0.11945	-0.0931723	-0.0833093	-0.139707	-0.171788	-0.119917	-0.154579	-0.10055	-0.151494	-0.0379093	0	-0.0374008	-0.0622461	-0.0658204	-0.0480638	-0.0415567	-0.0695474	-0.1982	-0.171356
-0.153762	-0.106533	-0.088209	-0.0762694	-0.128755	-0.135049	-0.100963	-0.14502	-0.0921204	-0.0973036	0.00423283	0.0280479	0	-0.0262809	-0.043126	-0.0373802	-0.0709	-0.0396899	-0.144921	-0.11755
-0.0590314	-0.0699582	-0.00327713	0.0420277	0.0230074	-0.0234073	0.055745	0.0258207	-0.0168321	-0.0093213	-0.0104995	0.000983391	-0.00953359	0	-0.0338312	0.0398605	0.0781779	-0.0184737	-0.0749642	-0.180522
-0.107922	-0.0381283	-0.0232383	-0.0320658	0.0204296	-0.0822997	-0.034241	-0.0146258	-0.0376018	-0.0261863	0.0557543	0.0718841	0.0494373	0.060809	0	0.193455	0.135723	0.0718403	-0.14976	-0.175716
-0.0509772	-0.042948	-0.0142915	0.000507109	-0.00938169	-0.00356722	-0.0385681	-0.0491772	-0.0191206	-0.0474245	0.0027296	0.00508002	0.00687437	0.00664642	0.0270142	0	0.0433078	-0.0275107	-0.0399751	-0.0647236
-0.161348	-0.0719937	0.0205501	0.0485366	-0.0437151	-0.0343411	-0.0423153	-0.00595009	-0.00227192	-0.0272686	-0.00639521	-0.0237315	-0.0299334	-0.00369953	-0.0777361	0.0641514	0	0.0141167	-0.0517668	-0.0382428
0	0	0	0	0	0	0	0	0	0	0	0	0	0	0	0	0	0	0	0
-0.122482	-0.0753669	-0.0594603	-0.0303878	-0.0546922	-0.109988	-0.0674127	-0.0257718	-0.0431021	0.0229294	-0.0252524	-0.0236832	-0.0331931	-0.0205334	-0.0195714	-0.0184665	-0.010486	-0.0266543	0	-0.0763874
-0.0656596	-0.000143263	-0.0358383	-0.0411143	-0.0671992	-0.0766823	-0.0441571	0.00962484	0.0489576	0.0484641	0.0521162	0.0240063	-0.0154166	-0.00709942	-0.0113033	-0.0251262	-0.0137682	-0.0265091	0.0266816	0

## Sheet: Figure 1d
0	0.0514784	0.0708642	0.0752835	0.0909175	0.104824	0.0471847	0.0835061	0.0576602	0.052794	0.0269958	0.0316565	0.0589276	0.0317373	0.048102	0.0580411	0.0252393	0.0455412	0.135289	0.0854182
0.233282	0	0.0883253	0.0506589	0.092797	0.187514	0.0404671	0.107914	0.0719664	0.0864701	0.0104141	0.00835594	0.015802	0.0059191	0.0168456	0.0122746	0.0122447	0.035738	0.162793	0.194168
0.165983	0.0818177	0	6.72747e-06	0.0842253	0.205657	0.0648032	0.137588	0.0456577	0.117264	0.00164882	0.00720234	0.00300795	0.00109906	0.00372913	0.00118437	0.00049551	0.0153099	0.209948	0.1391
0.175763	0.119216	0.0467634	0	0.161365	0.231928	0.103609	0.127888	0.0709941	0.0920548	0.00671356	0.00153384	0.00680393	0.00665453	0.0122	0.00465245	0.00810874	0.0430637	0.171398	0.111808
0.147699	0.037931	0.0939752	0.0395165	0	0.125681	0.061232	0.0717832	0.0442873	0.0391156	0.00328237	0.00340156	0.000851432	0.00551499	5.56915e-06	0.000961082	0.000870011	0.0996316	0.212974	0.233513
0.0565352	0.0540592	0.0343665	0.00680769	0.0322225	0	0.0248393	0.00937029	0.0173757	0.0228131	0.00184314	0.000450215	0.015719	0.00638815	0.0045518	0.000365231	0.0014131	0.0038945	0.145738	0.0480762
0.197544	0.114139	0.0817041	0.0535757	0.134792	0.244089	0	0.184924	0.0729737	0.0969772	0.00311924	0.00151141	0.0398385	0.0272829	0.0773046	0.0754452	0.0512018	0.0494299	0.270122	0.136506
0.236283	0.16515	0.0298464	0.0275748	0.0729993	0.14067	0.0772741	0	0.121638	0.000408689	0.0124758	0.0127566	0.0359792	0.00743452	0.0220118	0.0169593	0.00872369	0.0210965	0.155099	0.131188
0.193087	0.060724	0.0307815	0.012678	0.0729226	0.192919	0.054636	0.136331	0	0.0230261	0.00387863	0.00438222	0.00107344	0.00327225	0.0116363	0.00719556	0.00780351	0.0303502	0.178561	0.0646355
0.435533	0.451047	0.467337	0.409257	0.445132	0.479714	0.465427	0.426422	0.38306	0	0.126492	0.220403	0.253208	0.304348	0.245634	0.270965	0.238519	0.157757	0.378503	0.236112
0.430756	0.43804	0.399639	0.36316	0.434539	0.412102	0.443798	0.385262	0.385666	0.278564	0	0.120255	0.230707	0.315776	0.289023	0.32367	0.341889	0.24328	0.300188	0.305808
0.410152	0.399925	0.33405	0.330147	0.379908	0.383543	0.402404	0.38116	0.349251	0.285067	0.116066	0	0.101264	0.238896	0.186268	0.313761	0.263147	0.270466	0.352149	0.293563
0.231251	0.268911	0.268578	0.263166	0.31544	0.291034	0.317416	0.296643	0.280331	0.228957	0.146972	0.10008	0	0.19019	0.152606	0.231615	0.232374	0.23604	0.19584	0.19818
0.154815	0.172422	0.231126	0.252469	0.319532	0.232593	0.347721	0.266511	0.291122	0.221687	0.150895	0.0591175	0.029754	0	0.0630762	0.242791	0.182938	0.241907	0.312387	0.283007
0.317932	0.31314	0.276876	0.271382	0.342205	0.360033	0.320095	0.311301	0.269072	0.258463	0.163539	0.168232	0.134686	0.183192	0	0.165298	0.197285	0.189525	0.325572	0.242332
0.232553	0.210695	0.199183	0.17331	0.259073	0.221091	0.211105	0.187846	0.20055	0.152559	0.118153	0.0989534	0.104909	0.125335	0.0725348	0	0.0495832	0.135927	0.166529	0.107089
0.373161	0.423655	0.266004	0.270186	0.326242	0.376564	0.319446	0.367944	0.278268	0.296092	0.158568	0.130316	0.159617	0.150867	0.142567	0.16438	0	0.334594	0.442468	0.237477
0	0	0	0	0	0	0	0	0	0	0	0	0	0	0	0	0	0	0	0
0.215883	0.151106	0.161918	0.105532	0.168899	0.26398	0.134101	0.133277	0.103857	0.0473642	0.0406909	0.0455871	0.0943625	0.0856442	0.0583089	0.0661156	0.0612283	0.135877	0	0.117235
0.182798	0.205088	0.122191	0.0994474	0.115176	0.11303	0.149132	0.123107	0.138953	0.099706	0.117046	0.0713152	0.0419364	0.0508163	0.0291098	0.051408	0.040485	0.0436721	0.17396	0

## Sheet: Figure 3a
						DMS-Fold TM-Scores by Inference Seed																									AlphaFold2 TM-Scores by Inference Seed
Decoy	DMS-Fold Average TM-Score	AlphaFold2 Average TM-Score	DMS-Fold Average pLDDT	AlphaFold2 Average pLDDT	Neff	992233	905939	218117	462093	24048	768457	952785	654031	590739	290963	63965	37735	91244	709775	77731	411156	6461	535420	132422	137745	896436	46601	39787	214535	297938	992233	905939	218117	462093	24048	768457	952785	654031	590739	290963	63965	37735	91244	709775	77731	411156	6461	535420	132422
7XHS_A	0.800162	0.312607	77.9915	40.3849	16	0.80016	0.8001	0.80011	0.8002	0.80013	0.80027	0.80016	0.80011	0.80031	0.80013	0.80017	0.80033	0.80023	0.80012	0.80013	0.80011	0.80007	0.80015	0.80012	0.80012	0.80016	0.80016	0.80013	0.80019	0.80017	0.33395	0.33414	0.33418	0.33426	0.33399	0.29275	0.29241	0.29289	0.33394	0.2928	0.33403	0.29248	0.33413	0.29294	0.29267	0.29276	0.29283	0.33415	0.2931
8A0C_A	0.794648	0.698356	77.2882	77.6067	184	0.82274	0.92863	0.44163	0.87973	0.69352	0.68443	0.93578	0.73519	0.89079	0.55944	0.84353	0.92283	0.58149	0.91121	0.9144	0.90224	0.87331	0.67516	0.95497	0.54689	0.82707	0.78149	0.89394	0.80557	0.86022	0.57797	0.70922	0.86023	0.7222	0.76702	0.354	0.71275	0.82904	0.83132	0.75733	0.7367	0.83347	0.5958	0.68298	0.34247	0.70789	0.55532	0.78052	0.41684
7QSW_B	0.891886	0.88691	84.3261	80.6323	16	0.89802	0.88415	0.89931	0.894	0.85973	0.89605	0.90431	0.90591	0.89236	0.89917	0.90122	0.88378	0.87104	0.85386	0.90794	0.91512	0.86969	0.89303	0.90307	0.88646	0.90749	0.8959	0.89142	0.89542	0.88869	0.89996	0.87305	0.85573	0.88363	0.91433	0.88097	0.87767	0.88361	0.88534	0.91053	0.89182	0.88199	0.89462	0.88663	0.87718	0.91448	0.79846	0.90379	0.90939
7Y3K_A	0.652985	0.730343	75.3353	73.2651	12	0.54282	0.54514	0.53404	0.53981	0.54193	0.91175	0.54537	0.5367	0.54424	0.92019	0.55124	0.89772	0.89312	0.90318	0.54575	0.5172	0.54218	0.56711	0.54368	0.56255	0.54861	0.7714	0.89685	0.54331	0.87873	0.70083	0.68437	0.65885	0.46747	0.82985	0.66544	0.74617	0.89909	0.82103	0.78708	0.62494	0.78404	0.78606	0.5457	0.85059	0.6874	0.67061	0.79061	0.79672
7Y55_A	0.967821	0.927258	88.7683	84.3636	36	0.97735	0.96628	0.97659	0.97826	0.95569	0.97732	0.95427	0.97237	0.96079	0.97817	0.9561	0.97558	0.97258	0.95977	0.9679	0.97389	0.96619	0.97919	0.96769	0.95914	0.95015	0.97689	0.97404	0.96177	0.95756	0.93483	0.97686	0.93853	0.90402	0.92823	0.81479	0.94691	0.93236	0.92921	0.89552	0.94681	0.94101	0.83855	0.87076	0.93011	0.93142	0.93225	0.96827	0.94479
8GYN_A	0.976694	0.954426	92.6072	89.4018	24	0.98059	0.97308	0.96907	0.97669	0.97603	0.97781	0.97089	0.97766	0.98237	0.97678	0.98096	0.97595	0.97778	0.98002	0.98041	0.9704	0.98077	0.97382	0.97788	0.97911	0.97926	0.97872	0.97156	0.9755	0.97423	0.94234	0.96968	0.97268	0.97197	0.96991	0.89581	0.96919	0.96776	0.96165	0.97278	0.96548	0.79632	0.96482	0.96852	0.96692	0.96328	0.96816	0.97007	0.96763
7YH5_B	0.5313	0.483734	71.7389	54.0596	28	0.49502	0.53816	0.50899	0.52611	0.58405	0.57143	0.45946	0.48186	0.55288	0.54049	0.58201	0.46161	0.55102	0.5122	0.56794	0.46356	0.59772	0.49172	0.58853	0.55824	0.53862	0.4831	0.56544	0.49663	0.56572	0.49676	0.53142	0.50228	0.50266	0.50031	0.49042	0.51638	0.46833	0.50176	0.40893	0.52037	0.51545	0.47547	0.48358	0.46097	0.41097	0.50379	0.46016	0.51591
6ZYC_A	0.755379	0.735289	79.7389	71.8355	20	0.76369	0.76357	0.72006	0.77279	0.7749	0.766	0.76769	0.77	0.76631	0.76915	0.76451	0.7626	0.76982	0.70879	0.7061	0.76901	0.75666	0.75504	0.76442	0.75844	0.75996	0.73702	0.7096	0.76915	0.75919	0.72856	0.77255	0.734	0.7325	0.73708	0.72608	0.70276	0.74514	0.71935	0.72578	0.72682	0.77021	0.73079	0.73125	0.73049	0.73108	0.73519	0.77143	0.7347
8BXR_A	0.665196	0.671948	90.4874	89.2871	48	0.73443	0.71324	0.71156	0.71478	0.74616	0.57141	0.49991	0.71782	0.67365	0.69226	0.66342	0.70647	0.50549	0.67853	0.68218	0.64307	0.72545	0.6523	0.70662	0.67354	0.66079	0.5534	0.64973	0.62551	0.72819	0.64897	0.67894	0.52763	0.63028	0.70179	0.72395	0.63808	0.66135	0.72067	0.74515	0.70405	0.65626	0.69328	0.71952	0.69698	0.67711	0.56615	0.71466	0.49606
8BII_A	0.82248	0.769252	87.2095	79.7863	52	0.78465	0.76941	0.97392	0.81053	0.83783	0.89962	0.79354	0.79346	0.76723	0.73336	0.81547	0.77314	0.79255	0.87221	0.89509	0.80658	0.77547	0.80633	0.77592	0.78015	0.9635	0.85373	0.9281	0.77496	0.78526	0.86092	0.72666	0.70829	0.74459	0.64268	0.96565	0.71769	0.70636	0.81793	0.72293	0.7099	0.68464	0.83679	0.70672	0.94326	0.71383	0.9314	0.69967	0.89937
8HE0_B	0.202597	0.322925	53.5599	67.2809	4	0.23112	0.21055	0.21065	0.23127	0.21035	0.20988	0.20957	0.23028	0.16478	0.14644	0.2101	0.21182	0.23049	0.13227	0.15708	0.2112	0.23002	0.23107	0.20074	0.1453	0.147	0.23049	0.23105	0.20997	0.23144	0.33989	0.36973	0.32545	0.29507	0.25753	0.32635	0.32309	0.32867	0.32518	0.31513	0.35651	0.32836	0.32656	0.32654	0.3196	0.32552	0.3272	0.32687	0.31006
7VXR_A	0.741402	0.50473	75.9833	61.5272	16	0.71864	0.73122	0.71653	0.71843	0.74617	0.71787	0.73939	0.74779	0.75041	0.77408	0.77176	0.73221	0.74766	0.70525	0.72862	0.72121	0.74797	0.72895	0.70321	0.74681	0.72625	0.86443	0.82295	0.71268	0.71456	0.48993	0.51761	0.51035	0.50448	0.57632	0.34064	0.50472	0.50617	0.51809	0.47875	0.5117	0.49625	0.50215	0.52017	0.47616	0.49302	0.47062	0.50472	0.46666
7R3W_D	0.534464	0.498428	78.6638	72.0458	48	0.54421	0.54093	0.53023	0.42735	0.54527	0.54647	0.54247	0.54982	0.54908	0.53098	0.51171	0.51764	0.54992	0.54266	0.53	0.53861	0.52656	0.54499	0.53261	0.54673	0.55013	0.53316	0.55104	0.51752	0.56152	0.53704	0.46036	0.50875	0.48773	0.55729	0.553	0.521	0.55648	0.51852	0.48217	0.50084	0.53749	0.53219	0.5317	0.41148	0.45231	0.52087	0.52295	0.42545
8DPK_A	0.964484	0.805249	86.0461	67.4568	48	0.95959	0.96524	0.9719	0.91711	0.97773	0.9691	0.96977	0.96888	0.96466	0.96706	0.97518	0.968	0.94918	0.96692	0.9716	0.96137	0.97462	0.97052	0.95676	0.97081	0.97114	0.9527	0.9653	0.95849	0.96848	0.85943	0.79824	0.78936	0.77248	0.76692	0.80756	0.84201	0.79046	0.61168	0.75999	0.94253	0.94584	0.90206	0.94465	0.77876	0.95033	0.59461	0.71846	0.81466
8FZB_A	0.949199	0.829356	85.5118	80.86	52	0.97067	0.97411	0.96983	0.94176	0.84006	0.98083	0.97206	0.91	0.97708	0.89838	0.97014	0.80855	0.97573	0.97175	0.97159	0.96559	0.97614	0.91337	0.97458	0.95877	0.97342	0.97438	0.91581	0.97315	0.97222	0.97624	0.97828	0.70289	0.8193	0.72468	0.97192	0.67373	0.78062	0.8866	0.97543	0.67967	0.97353	0.96932	0.97854	0.66784	0.97377	0.88457	0.97675	0.65222
7XG8_A	0.984064	0.968237	90.2853	86.0657	48	0.98323	0.97871	0.98651	0.97916	0.9862	0.98912	0.98317	0.98087	0.98857	0.98268	0.98845	0.97933	0.98273	0.98411	0.98349	0.98454	0.98443	0.98398	0.97988	0.98385	0.98523	0.98808	0.98158	0.98649	0.98722	0.98394	0.95931	0.94909	0.98007	0.97157	0.96174	0.98003	0.97861	0.98205	0.96291	0.98252	0.9836	0.95783	0.9453	0.9543	0.97367	0.97177	0.98005	0.95518
7OA7_A	0.863516	0.754897	79.2709	69.6943	56	0.75093	0.78208	0.87292	0.78961	0.75142	0.96781	0.76057	0.87775	0.95331	0.93213	0.71168	0.95427	0.91505	0.82741	0.92283	0.97651	0.87159	0.76678	0.92345	0.94121	0.80617	0.92363	0.86878	0.77843	0.96157	0.71015	0.769	0.77504	0.6928	0.73957	0.93148	0.90273	0.62311	0.94434	0.75681	0.69268	0.74	0.90419	0.70527	0.70371	0.70529	0.78838	0.68619	0.9081
8EHE_B	0.946857	0.748387	83.2313	66.4252	24	0.97305	0.95191	0.97247	0.97306	0.95654	0.9616	0.84761	0.9497	0.94115	0.94693	0.93055	0.97999	0.95378	0.97976	0.9213	0.90842	0.94201	0.9676	0.95609	0.96989	0.92212	0.9254	0.96896	0.91529	0.95625	0.31784	0.85883	0.93656	0.95632	0.83514	0.87078	0.95547	0.29691	0.90588	0.92464	0.31004	0.79627	0.69309	0.89955	0.8836	0.48782	0.89112	0.94749	0.30534
8DHT_A	0.968435	0.97336	90.5406	90.0971	68	0.9718	0.97502	0.96851	0.97639	0.97463	0.97643	0.96889	0.96982	0.97069	0.97399	0.97274	0.97221	0.95351	0.9733	0.96694	0.97033	0.97061	0.95652	0.95879	0.95579	0.96209	0.97465	0.95244	0.97075	0.97403	0.98265	0.97156	0.97148	0.97462	0.97323	0.96586	0.97186	0.97874	0.98134	0.97954	0.968	0.98118	0.96992	0.96444	0.99041	0.97035	0.96948	0.97804	0.95067
7YN1_B	0.91547	0.647191	82.7786	69.952	56	0.91548	0.91552	0.91552	0.91552	0.91553	0.91554	0.91555	0.91551	0.91551	0.91556	0.91525	0.91551	0.91479	0.91549	0.91549	0.91552	0.91551	0.91554	0.91543	0.91552	0.91545	0.91549	0.91552	0.91545	0.91554	0.64721	0.64719	0.6472	0.64721	0.6472	0.64719	0.64719	0.64719	0.64719	0.64718	0.64717	0.64718	0.64719	0.64721	0.64718	0.64716	0.64721	0.64719	0.64717
8DPB_C	0.938614	0.919662	77.6223	76.9174	28	0.93795	0.95121	0.93253	0.94796	0.93812	0.94724	0.93581	0.93422	0.93351	0.94183	0.95011	0.9146	0.93124	0.93781	0.94048	0.93415	0.93775	0.93045	0.94574	0.94656	0.94648	0.93851	0.93999	0.93957	0.93153	0.92378	0.92624	0.9166	0.92756	0.91858	0.93636	0.92192	0.91442	0.91904	0.9173	0.86447	0.93227	0.92425	0.92152	0.92416	0.92188	0.92242	0.92426	0.91986
7XRI_A	0.954344	0.897492	90.2321	81.7493	40	0.94759	0.96901	0.96813	0.95203	0.94361	0.96723	0.95469	0.96894	0.93478	0.95368	0.96929	0.94833	0.96724	0.95392	0.96458	0.96562	0.94302	0.8523	0.96974	0.96522	0.96159	0.95884	0.96244	0.96722	0.94956	0.95762	0.83214	0.95969	0.91388	0.8503	0.96263	0.88044	0.89336	0.89698	0.91192	0.88858	0.87442	0.95379	0.9165	0.95894	0.9447	0.93314	0.89616	0.87955
8ITG_B	0.526431	0.45839	58.4733	46.7451	4	0.53187	0.53332	0.53146	0.53559	0.46526	0.53093	0.53217	0.55293	0.53198	0.52453	0.53174	0.53325	0.53242	0.53299	0.53419	0.53133	0.53116	0.5319	0.43134	0.54206	0.53144	0.53147	0.5337	0.53153	0.53021	0.43681	0.43671	0.43741	0.43722	0.43727	0.4886	0.44826	0.49765	0.43666	0.5007	0.56408	0.43741	0.43852	0.43803	0.50083	0.43661	0.43613	0.4363	0.50067
8H24_A	0.970316	0.881712	84.4425	74.5512	52	0.96306	0.9583	0.9421	0.98039	0.97304	0.97219	0.95803	0.96927	0.97723	0.97004	0.96762	0.9795	0.97739	0.96773	0.97163	0.97833	0.96988	0.97186	0.96449	0.974	0.98069	0.97412	0.97473	0.97401	0.96828	0.86382	0.86966	0.91292	0.89797	0.81075	0.88691	0.83929	0.84701	0.83563	0.90473	0.92305	0.88197	0.90239	0.91864	0.85872	0.94	0.87286	0.84067	0.9632
8DWQ_A	0.58413	0.599516	69.5322	74.1458	24	0.67653	0.44192	0.31947	0.60202	0.66799	0.40713	0.64754	0.42048	0.681	0.67879	0.69374	0.67523	0.56638	0.67245	0.53523	0.66024	0.68393	0.67128	0.67837	0.57348	0.56801	0.66477	0.45284	0.65486	0.30958	0.65769	0.61874	0.56918	0.66922	0.64928	0.31943	0.44052	0.63295	0.44595	0.67147	0.69266	0.67177	0.56772	0.63175	0.48345	0.54245	0.56753	0.66667	0.67618
6XMB_A	0.810485	0.717945	81.4826	80.067	16	0.81614	0.81968	0.86001	0.8804	0.8841	0.79862	0.78869	0.64199	0.80644	0.84	0.86019	0.83044	0.8223	0.83732	0.67094	0.8299	0.85813	0.86825	0.86252	0.88439	0.79776	0.7465	0.78661	0.66357	0.80723	0.62941	0.74922	0.75379	0.74575	0.62751	0.73819	0.73484	0.75386	0.75117	0.73518	0.63119	0.74379	0.74807	0.75518	0.74071	0.73328	0.72609	0.57587	0.7445
8B8B_A	0.55515	0.47842	68.8942	66.3559	16	0.49773	0.53967	0.50117	0.57232	0.50128	0.58735	0.49878	0.5549	0.59347	0.58519	0.57465	0.55499	0.57544	0.53545	0.53109	0.54191	0.58654	0.54679	0.56852	0.57269	0.58416	0.58667	0.56161	0.53431	0.59206	0.55001	0.43782	0.47275	0.46957	0.47935	0.47798	0.48277	0.47577	0.48245	0.5155	0.47553	0.46632	0.47831	0.47569	0.48737	0.50286	0.43309	0.43012	0.47938
7WJ0_A	0.640261	0.62946	80.9939	83.6067	8	0.66058	0.6655	0.64349	0.61698	0.64058	0.64292	0.60227	0.61414	0.61973	0.65336	0.63853	0.62487	0.6059	0.61184	0.63792	0.66102	0.64801	0.64414	0.62157	0.65058	0.6655	0.63479	0.67822	0.67781	0.64627	0.64161	0.60776	0.6648	0.63342	0.64396	0.65567	0.61503	0.61433	0.60172	0.59376	0.65365	0.58627	0.59038	0.62032	0.65229	0.61402	0.68338	0.59826	0.64251
8U2V_A	0.96016	0.929445	84.1977	81.7863	20	0.94516	0.96563	0.9446	0.9444	0.97228	0.97698	0.94802	0.96918	0.95359	0.97695	0.96771	0.94338	0.94666	0.94215	0.94267	0.97542	0.96656	0.97189	0.94952	0.97326	0.9648	0.9728	0.94332	0.97581	0.97127	0.93608	0.94106	0.93578	0.89648	0.93406	0.93087	0.93503	0.92807	0.92358	0.9435	0.93274	0.93245	0.92995	0.9369	0.92877	0.93158	0.9344	0.92766	0.93875
6THH_A	0.943895	0.926283	90.1455	87.5272	16	0.93359	0.93828	0.95957	0.9388	0.93302	0.96245	0.96207	0.9437	0.95591	0.93495	0.94474	0.93477	0.94431	0.93318	0.93703	0.93153	0.94471	0.93746	0.94039	0.9352	0.93835	0.95386	0.94026	0.95936	0.95988	0.92761	0.93765	0.94479	0.92583	0.93561	0.94304	0.93024	0.94142	0.946	0.93483	0.93742	0.93441	0.95166	0.93454	0.58548	0.93744	0.95154	0.93745	0.93988
7DKK_A	0.966066	0.936601	93.0157	84.6344	12	0.96628	0.96628	0.96607	0.96602	0.96602	0.9661	0.96601	0.96596	0.96596	0.96605	0.96608	0.96605	0.96614	0.96601	0.96614	0.9659	0.96596	0.96608	0.96617	0.96625	0.96601	0.96594	0.96606	0.96603	0.96607	0.93667	0.93667	0.93654	0.93653	0.93645	0.93667	0.93669	0.93654	0.93653	0.93657	0.93669	0.93669	0.93654	0.93667	0.93658	0.93648	0.93655	0.93664	0.93655
8J1C_C	0.970195	0.948688	88.2324	85.1386	52	0.96471	0.96697	0.97676	0.9852	0.96952	0.98102	0.98466	0.97292	0.96724	0.97751	0.96048	0.95763	0.98278	0.96415	0.98543	0.95244	0.96258	0.98577	0.9826	0.96792	0.9465	0.96169	0.9697	0.97029	0.95841	0.9516	0.94608	0.91518	0.92045	0.96864	0.94986	0.93336	0.95807	0.94356	0.95504	0.94954	0.94536	0.94724	0.93877	0.95149	0.94665	0.96053	0.94739	0.94757
7Z1X_E	0.951582	0.910144	85.8073	78.9672	20	0.94643	0.95107	0.95159	0.95268	0.94196	0.94896	0.95287	0.95831	0.9538	0.9463	0.95209	0.95023	0.95443	0.94687	0.95591	0.95508	0.95555	0.9553	0.95534	0.94933	0.94524	0.95078	0.95315	0.95536	0.95093	0.86502	0.86528	0.93665	0.90682	0.94554	0.91403	0.87485	0.91897	0.9403	0.93319	0.92705	0.90985	0.92768	0.91559	0.93071	0.93816	0.93766	0.92914	0.92731
7OJU_A	0.860654	0.775329	81.9777	70.478	32	0.84058	0.82241	0.83062	0.8393	0.84216	0.8588	0.83099	0.82508	0.93494	0.82793	0.93126	0.83216	0.82606	0.88309	0.80814	0.87322	0.84339	0.83304	0.88141	0.89986	0.87916	0.95265	0.89186	0.8908	0.83743	0.82036	0.64736	0.74092	0.82368	0.79824	0.88506	0.79694	0.90494	0.78686	0.78464	0.74033	0.74444	0.82559	0.79831	0.78769	0.71631	0.8107	0.77769	0.89305
7SH1_B	0.737461	0.947268	81.931	82.482	128	0.73704	0.73325	0.72962	0.73186	0.7133	0.73252	0.7375	0.95472	0.71534	0.73073	0.73175	0.73435	0.73241	0.68298	0.7334	0.744	0.73907	0.72095	0.72738	0.72251	0.73759	0.73075	0.73343	0.71884	0.73123	0.94576	0.95869	0.93041	0.96298	0.94493	0.94906	0.93589	0.94278	0.95617	0.94232	0.97295	0.95798	0.93554	0.93319	0.93073	0.95063	0.94956	0.93861	0.95758
8B6A_B	0.903646	0.811015	78.8817	68.0414	32	0.91905	0.84936	0.90918	0.8348	0.90012	0.90581	0.88836	0.90536	0.87327	0.90686	0.95852	0.94353	0.91116	0.98206	0.84827	0.80828	0.95023	0.9029	0.92104	0.85189	0.90463	0.90965	0.91122	0.95708	0.93852	0.68633	0.72299	0.90679	0.8042	0.83701	0.84706	0.6778	0.8283	0.80199	0.76415	0.86242	0.93879	0.84686	0.63994	0.90599	0.77837	0.91236	0.87862	0.7716
8CDY_A	0.71905	0.491785	75.8627	72.9956	108	0.86705	0.75589	0.48474	0.48545	0.86774	0.52957	0.90173	0.91452	0.47871	0.87069	0.53209	0.73981	0.79616	0.48594	0.91866	0.51146	0.88276	0.81332	0.8131	0.79364	0.74817	0.49313	0.89901	0.8773	0.51561	0.48169	0.42987	0.54397	0.44104	0.4527	0.49837	0.49671	0.57293	0.56111	0.50646	0.44774	0.56745	0.48983	0.58399	0.44668	0.50568	0.45091	0.57314	0.46086
8EW6_V	0.954426	0.908874	85.8228	78.2588	20	0.95655	0.95089	0.93917	0.94489	0.96791	0.97484	0.93678	0.95668	0.95187	0.97113	0.961	0.95705	0.95739	0.96608	0.94197	0.94217	0.95858	0.97952	0.91744	0.95981	0.96839	0.97327	0.974	0.93732	0.91595	0.93322	0.76536	0.90163	0.94786	0.96292	0.95917	0.85394	0.96252	0.96298	0.94893	0.94536	0.95252	0.95212	0.72689	0.85721	0.95122	0.97312	0.7074	0.76515
7ZTW_A	0.787491	0.475873	75.5194	65.4292	24	0.80948	0.77316	0.79695	0.85233	0.49929	0.85519	0.69128	0.83338	0.65112	0.8164	0.84974	0.79138	0.83899	0.8085	0.78845	0.85129	0.5139	0.79178	0.81531	0.85948	0.81727	0.83297	0.84359	0.84833	0.85771	0.44392	0.46353	0.49466	0.47706	0.48321	0.7792	0.42421	0.49356	0.47903	0.53124	0.4167	0.43733	0.47994	0.47905	0.45149	0.47273	0.47993	0.41927	0.46952
8F8U_A	0.734212	0.730883	87.7246	85.7811	52	0.73626	0.73544	0.73636	0.73647	0.73323	0.73389	0.7343	0.73329	0.73224	0.73526	0.734	0.73336	0.7359	0.73367	0.7361	0.73346	0.73504	0.73268	0.73551	0.73493	0.73425	0.72937	0.7353	0.73416	0.73083	0.73165	0.73287	0.73266	0.73058	0.73212	0.73425	0.72902	0.73193	0.71677	0.73275	0.73478	0.73473	0.73157	0.73255	0.73292	0.73052	0.73236	0.73005	0.73488
8OVH_A	0.970395	0.947075	84.6762	79.15	72	0.97655	0.9669	0.97793	0.96859	0.97057	0.9709	0.98103	0.97424	0.97585	0.97473	0.97964	0.94292	0.97942	0.97311	0.97613	0.96874	0.97223	0.97723	0.96231	0.92662	0.97236	0.97665	0.97477	0.96761	0.97284	0.92205	0.97096	0.95233	0.94087	0.95677	0.93579	0.94478	0.93319	0.94148	0.97022	0.94899	0.97556	0.93976	0.93357	0.93767	0.89426	0.96822	0.94846	0.92105
8GXF_B	0.950842	0.909527	88.96	83.4311	28	0.93759	0.95758	0.93255	0.95636	0.96693	0.95876	0.95389	0.95057	0.9482	0.95769	0.95386	0.94944	0.95226	0.92692	0.95695	0.95356	0.95003	0.96572	0.95106	0.95626	0.96466	0.93154	0.95777	0.95016	0.93075	0.73661	0.92255	0.95083	0.95317	0.94925	0.7083	0.91415	0.94701	0.90527	0.92828	0.94936	0.93193	0.92226	0.92133	0.90513	0.95633	0.92589	0.91463	0.92376
8EK4_B	0.820453	0.924693	80.593	88.7154	20	0.95095	0.60105	0.95193	0.53419	0.95085	0.95232	0.59014	0.61306	0.95408	0.95458	0.56123	0.54894	0.61864	0.95198	0.95553	0.95157	0.95491	0.95564	0.59292	0.95488	0.94095	0.95844	0.95415	0.95496	0.60344	0.93166	0.94101	0.93698	0.938	0.94262	0.93551	0.93492	0.93916	0.93812	0.93924	0.93467	0.94046	0.9414	0.59317	0.94005	0.93846	0.93921	0.93904	0.9369
7K3S_B	0.494807	0.472864	74.4923	77.8032	8	0.49331	0.49646	0.49729	0.49324	0.49143	0.49264	0.49591	0.49481	0.49417	0.49737	0.49705	0.49617	0.49124	0.49329	0.49454	0.49561	0.49479	0.49522	0.4917	0.49633	0.49546	0.4947	0.49641	0.49583	0.4952	0.48817	0.47415	0.42791	0.49999	0.47411	0.50328	0.42172	0.4554	0.48261	0.48641	0.49714	0.48526	0.43157	0.47847	0.49579	0.43406	0.42419	0.48869	0.50332
8BGM_D	0.790292	0.70384	80.5903	72.4767	76	0.78387	0.80457	0.74472	0.69149	0.69846	0.70237	0.81142	0.78667	0.7885	0.87051	0.71282	0.94417	0.76197	0.80473	0.82111	0.79235	0.81025	0.80293	0.76068	0.8074	0.74173	0.78795	0.80505	0.91942	0.80217	0.72266	0.67271	0.65884	0.71216	0.72047	0.67496	0.65618	0.70632	0.71311	0.69401	0.72225	0.66903	0.66536	0.67159	0.70896	0.72493	0.78095	0.66399	0.77944
7MHU_A	0.942768	0.896872	79.1683	70.2821	64	0.93989	0.95691	0.94661	0.90884	0.93173	0.93557	0.9417	0.94471	0.95916	0.93541	0.91214	0.95092	0.94871	0.95884	0.93303	0.95642	0.9459	0.96083	0.94811	0.95421	0.95718	0.92743	0.95604	0.92997	0.92893	0.9192	0.89743	0.90143	0.85024	0.90153	0.89381	0.91526	0.81644	0.89516	0.91128	0.89069	0.92489	0.9093	0.92067	0.90395	0.8977	0.91459	0.89702	0.90871
7XJM_A	0.926931	0.860018	91.8781	91.366	52	0.95092	0.95116	0.93717	0.89217	0.92274	0.90016	0.91335	0.89151	0.9485	0.92608	0.91985	0.94866	0.91404	0.93882	0.91406	0.94964	0.98159	0.92542	0.89727	0.92985	0.93353	0.91747	0.92261	0.92315	0.92356	0.85102	0.83753	0.83518	0.8602	0.84768	0.84873	0.88552	0.84852	0.88787	0.86487	0.86842	0.86802	0.84214	0.90046	0.86295	0.85892	0.85425	0.8705	0.84078
8DOT_A	0.887634	0.563724	72.0516	69.8506	72	0.88491	0.88456	0.88772	0.91383	0.88521	0.88739	0.88633	0.88604	0.88717	0.87798	0.88686	0.88541	0.88651	0.89417	0.88713	0.88648	0.88698	0.88865	0.88721	0.88447	0.89092	0.88627	0.88629	0.88621	0.88616	0.56557	0.56253	0.56916	0.56365	0.56654	0.58088	0.55652	0.5622	0.56411	0.55878	0.5603	0.58081	0.56172	0.5598	0.56162	0.56156	0.55946	0.56319	0.55965
8GXD_A	0.9384	0.93015	89.7434	88.5753	56	0.96685	0.92996	0.91636	0.91565	0.95023	0.92607	0.94599	0.95669	0.91853	0.95354	0.93861	0.93927	0.94814	0.92093	0.96195	0.92726	0.96301	0.9313	0.92442	0.92573	0.94747	0.9402	0.92253	0.9349	0.9544	0.93454	0.91853	0.90538	0.93919	0.92199	0.90855	0.92538	0.94263	0.92043	0.9365	0.94378	0.91843	0.9284	0.93674	0.93535	0.92744	0.94879	0.9269	0.93612
7TH2_C	0.904859	0.91012	87.2689	84.3314	20	0.91189	0.90759	0.90468	0.86512	0.9124	0.92042	0.88847	0.91234	0.91113	0.9035	0.90078	0.93008	0.90987	0.8567	0.89953	0.91551	0.90355	0.9012	0.85803	0.91544	0.9339	0.9035	0.9035	0.92195	0.9304	0.89029	0.91092	0.92265	0.93442	0.91227	0.93119	0.90801	0.91354	0.91209	0.91036	0.89437	0.91083	0.91237	0.91166	0.88931	0.90698	0.90918	0.91043	0.92812
8SIJ_A	0.942107	0.935094	88.0355	86.0353	76	0.94341	0.94417	0.94727	0.94134	0.9473	0.93908	0.94911	0.92494	0.93669	0.93462	0.95305	0.94608	0.94312	0.9268	0.93161	0.94276	0.95758	0.93385	0.95683	0.95571	0.9407	0.93886	0.93896	0.93719	0.94165	0.91608	0.94111	0.92466	0.92408	0.94184	0.94393	0.9557	0.93571	0.91381	0.93875	0.92882	0.95911	0.91039	0.94092	0.95238	0.94413	0.93224	0.91009	0.93779
7QPR_D	0.610396	0.478586	79.9772	80.7892	112	0.81073	0.72965	0.78868	0.49735	0.80198	0.54002	0.5373	0.79537	0.76594	0.52708	0.81756	0.48838	0.51362	0.64843	0.4762	0.52268	0.51451	0.52899	0.52654	0.52992	0.7903	0.4946	0.56097	0.52431	0.52878	0.46877	0.46955	0.47077	0.49887	0.47222	0.47331	0.50604	0.48349	0.51873	0.46992	0.46094	0.47339	0.46196	0.47088	0.50045	0.46939	0.469	0.49422	0.46753
7Z2U_A	0.973294	0.944243	87.6473	82.0149	44	0.97877	0.97383	0.97829	0.95682	0.98532	0.98245	0.98133	0.98219	0.95339	0.98252	0.96231	0.97912	0.98132	0.96339	0.94793	0.93535	0.98254	0.98002	0.9804	0.97787	0.97778	0.98383	0.98108	0.97561	0.9689	0.9316	0.9325	0.94975	0.95359	0.93012	0.94351	0.92167	0.9514	0.94877	0.94939	0.94625	0.9433	0.93623	0.9163	0.94224	0.9668	0.97773	0.97123	0.94846
8G64_A	0.916614	0.894472	86.9388	83.61	24	0.9304	0.93063	0.8972	0.91615	0.93653	0.92599	0.88265	0.89911	0.81618	0.91762	0.86238	0.93663	0.95233	0.88961	0.92793	0.95571	0.90154	0.93666	0.95533	0.92272	0.94286	0.92417	0.91961	0.93817	0.89723	0.88792	0.88381	0.88196	0.89971	0.94047	0.90708	0.93347	0.91555	0.88125	0.83121	0.88538	0.90521	0.88844	0.92148	0.92922	0.9061	0.87182	0.90441	0.93107
7SVE_C	0.898447	0.842907	84.9907	75.127	52	0.91649	0.92589	0.92377	0.91062	0.89415	0.86514	0.8946	0.83949	0.91149	0.92829	0.87874	0.92248	0.90223	0.91144	0.90228	0.89486	0.85686	0.89399	0.90474	0.93834	0.90671	0.91344	0.8423	0.93228	0.85056	0.78888	0.90453	0.8259	0.54272	0.85216	0.88433	0.89081	0.85691	0.87963	0.89274	0.82096	0.87594	0.87954	0.68431	0.909	0.89703	0.88311	0.88393	0.89652
7ZOU_A	0.985311	0.966477	92.0921	85.2304	36	0.98459	0.98735	0.98758	0.98542	0.98727	0.97373	0.98546	0.98603	0.98633	0.98662	0.99121	0.98744	0.97473	0.98774	0.98538	0.98611	0.98627	0.98668	0.9849	0.98563	0.98365	0.98626	0.98665	0.98153	0.98822	0.97269	0.97801	0.95553	0.9638	0.96614	0.97427	0.96706	0.98328	0.98557	0.93552	0.98228	0.9841	0.97948	0.94835	0.96195	0.96977	0.98211	0.98763	0.94153
7REJ_A	0.560395	0.439232	74.4868	70.2776	52	0.53366	0.54491	0.54207	0.53844	0.59089	0.59319	0.53566	0.66211	0.43923	0.53087	0.5339	0.60221	0.65595	0.54239	0.54022	0.56805	0.59551	0.56744	0.54056	0.57638	0.46972	0.46161	0.54567	0.62873	0.67051	0.43218	0.54442	0.43372	0.46055	0.32433	0.4574	0.45118	0.46133	0.47913	0.39261	0.42029	0.47469	0.41189	0.35844	0.42206	0.47493	0.42077	0.47986	0.50867
7YTO_D	0.962883	0.942592	87.4656	84.6175	64	0.94397	0.96657	0.9686	0.97094	0.96579	0.96372	0.96564	0.97346	0.9634	0.96906	0.97135	0.95359	0.97595	0.97094	0.93996	0.95609	0.95624	0.96049	0.92892	0.96243	0.96974	0.96811	0.97186	0.96192	0.97333	0.93761	0.93504	0.96325	0.94481	0.94556	0.95463	0.92158	0.90704	0.95302	0.95523	0.9481	0.95788	0.95568	0.94841	0.94454	0.92946	0.94026	0.91756	0.91843
7ZBH_B	0.799066	0.69846	81.8281	79.8379	72	0.79517	0.84802	0.65484	0.79097	0.78671	0.81168	0.83294	0.80719	0.73226	0.85807	0.84567	0.81399	0.87553	0.91237	0.82572	0.85113	0.86267	0.70107	0.79328	0.77322	0.6582	0.80657	0.80876	0.86905	0.66158	0.67257	0.6662	0.68402	0.67123	0.67028	0.66507	0.68014	0.67547	0.67344	0.68489	0.68214	0.65098	0.68311	0.67177	0.67823	0.67908	0.67614	0.68543	0.66705
7U20_B	0.959619	0.925547	79.3177	80.0012	68	0.96201	0.95861	0.96604	0.96232	0.96174	0.96068	0.95967	0.9637	0.95586	0.95532	0.95684	0.96102	0.95955	0.94986	0.95855	0.95846	0.96702	0.96212	0.962	0.96115	0.95715	0.95898	0.95432	0.95446	0.96305	0.95806	0.95707	0.95513	0.94857	0.85427	0.95394	0.86845	0.91391	0.94654	0.82284	0.91782	0.91431	0.95077	0.94069	0.82687	0.90053	0.9564	0.95311	0.95259
7XB6_A	0.968716	0.928306	89.8653	84.0718	92	0.98071	0.96736	0.96537	0.97578	0.95832	0.97604	0.95707	0.96091	0.97464	0.96383	0.95889	0.96819	0.9623	0.96603	0.97936	0.97484	0.97731	0.97326	0.97229	0.95636	0.96965	0.96552	0.98123	0.96627	0.96637	0.93854	0.92651	0.92551	0.93122	0.9167	0.89883	0.95198	0.93574	0.95255	0.93368	0.91638	0.93825	0.89417	0.94326	0.92528	0.92758	0.93276	0.90939	0.94444
7XG7_A	0.984029	0.941323	89.2357	84.0545	52	0.99176	0.98938	0.98471	0.98499	0.98284	0.98932	0.98892	0.98816	0.98777	0.9886	0.99065	0.99058	0.98921	0.98915	0.99197	0.98311	0.98175	0.98967	0.98635	0.98302	0.98566	0.9557	0.98708	0.93276	0.98761	0.97162	0.98433	0.90186	0.88957	0.89129	0.97975	0.94037	0.98046	0.96913	0.86538	0.9692	0.89205	0.90505	0.84187	0.95324	0.97649	0.95471	0.96293	0.98239
7YLT_A	0.900738	0.893661	93.5548	91.0643	56	0.90076	0.9173	0.91589	0.90956	0.90175	0.87626	0.88906	0.89369	0.89419	0.9067	0.90747	0.90309	0.901	0.87442	0.90349	0.89705	0.91094	0.9024	0.91654	0.92488	0.90564	0.89218	0.88867	0.88129	0.90424	0.8906	0.8882	0.92201	0.88924	0.88961	0.89113	0.88892	0.89194	0.89047	0.88376	0.88572	0.88389	0.88798	0.88042	0.88497	0.92384	0.8367	0.88507	0.90308
8H3Y_D	0.971547	0.968216	90.0368	87.2328	20	0.97796	0.98033	0.95648	0.97972	0.9802	0.96574	0.9814	0.98154	0.97743	0.98104	0.98161	0.98039	0.95497	0.95719	0.9648	0.97022	0.9612	0.98037	0.97931	0.97533	0.96283	0.95933	0.96337	0.98216	0.95375	0.96074	0.97069	0.97208	0.97253	0.97229	0.97397	0.97517	0.96983	0.96498	0.97381	0.96224	0.96528	0.97406	0.96802	0.97431	0.96955	0.94441	0.97358	0.97058
7XTO_B	0.946358	0.877435	88.568	85.9582	44	0.91573	0.93664	0.95135	0.95128	0.95067	0.95304	0.96028	0.9271	0.94481	0.9439	0.94884	0.94866	0.93778	0.92921	0.92877	0.95292	0.96086	0.94906	0.95066	0.95018	0.96909	0.96191	0.94316	0.949	0.94404	0.96435	0.95617	0.94336	0.96729	0.97071	0.96452	0.94671	0.63224	0.95005	0.61514	0.96734	0.94789	0.96631	0.62992	0.93634	0.96221	0.61809	0.96606	0.94436
7DKO_A	0.980254	0.981421	94.2435	89.6438	12	0.9803	0.97978	0.98031	0.98092	0.98022	0.97953	0.98027	0.98089	0.98041	0.98024	0.97955	0.97998	0.98094	0.97978	0.98096	0.97985	0.98019	0.98013	0.98009	0.98091	0.97981	0.98021	0.98089	0.97982	0.98038	0.98228	0.97969	0.982	0.9797	0.97971	0.98275	0.98226	0.98268	0.97975	0.98271	0.98092	0.98035	0.98205	0.98265	0.98228	0.98269	0.97972	0.98092	0.98262
8CGE_B	0.9406	0.897674	77.2857	80.0627	48	0.92967	0.93129	0.95277	0.93989	0.94559	0.93256	0.93843	0.94831	0.94728	0.9519	0.92645	0.93858	0.94376	0.92943	0.9335	0.94116	0.94552	0.93054	0.94141	0.93515	0.94228	0.95077	0.9438	0.94872	0.94625	0.91744	0.86495	0.91539	0.77419	0.90544	0.91351	0.91179	0.91647	0.91725	0.9173	0.92375	0.91587	0.90282	0.74349	0.91485	0.90551	0.89264	0.91912	0.90672
7WRS_B	0.65678	0.544112	82.8607	76.5079	48	0.38767	0.62126	0.59155	0.70118	0.66633	0.69378	0.69724	0.68155	0.66809	0.68203	0.68728	0.70842	0.6789	0.6833	0.69298	0.63454	0.72418	0.70438	0.66039	0.61528	0.70777	0.61659	0.6257	0.60129	0.68781	0.60806	0.60338	0.60027	0.4342	0.60602	0.50147	0.61739	0.62588	0.48568	0.52172	0.43341	0.43891	0.59469	0.62109	0.57193	0.48069	0.60878	0.60317	0.4432
8BFH_A	0.961327	0.929586	92.2674	90.3007	28	0.95881	0.96568	0.96089	0.96844	0.95878	0.95298	0.96524	0.96542	0.96291	0.94472	0.97467	0.95262	0.96474	0.96702	0.95506	0.95498	0.96405	0.95995	0.96915	0.95841	0.95851	0.9614	0.96798	0.96492	0.95585	0.94035	0.93048	0.90368	0.92273	0.91627	0.93663	0.94542	0.93413	0.92701	0.92311	0.92017	0.91965	0.94718	0.93054	0.93654	0.92828	0.88241	0.92997	0.94315
7W42_B	0.688176	0.576304	76.8654	62.3071	68	0.68692	0.66646	0.69889	0.74509	0.77168	0.69557	0.72539	0.71866	0.57689	0.72031	0.66396	0.61589	0.69114	0.69947	0.67018	0.60244	0.70468	0.75741	0.70112	0.68469	0.6774	0.67395	0.68225	0.68148	0.69247	0.54574	0.58871	0.56649	0.59699	0.55793	0.65117	0.53761	0.56086	0.53257	0.56761	0.53197	0.63881	0.56892	0.57886	0.57141	0.58608	0.56794	0.54369	0.6068
8OS3_A	0.959969	0.942665	91.4724	90.9163	16	0.96669	0.95559	0.94907	0.97003	0.97177	0.96922	0.96628	0.96645	0.96786	0.93645	0.94601	0.97242	0.96944	0.96097	0.97059	0.96939	0.96476	0.94687	0.95935	0.9687	0.93571	0.96947	0.9446	0.94385	0.95768	0.96648	0.91523	0.94648	0.94063	0.93742	0.85855	0.93776	0.9363	0.97227	0.9656	0.94074	0.92022	0.9718	0.91162	0.94291	0.96934	0.96811	0.94628	0.90578
7UWU_A	0.765211	0.619925	79.9148	78.8799	100	0.50707	0.85562	0.64732	0.87451	0.90932	0.76657	0.77163	0.82499	0.50332	0.88422	0.87068	0.81459	0.89074	0.80747	0.93207	0.50693	0.85007	0.56647	0.77767	0.83139	0.60915	0.75253	0.89708	0.66513	0.81374	0.68766	0.73676	0.51887	0.4811	0.59221	0.77229	0.77808	0.48999	0.51275	0.52038	0.52527	0.7929	0.7461	0.4918	0.53524	0.51562	0.48165	0.5029	0.91663
8GQZ_A	0.93092	0.913011	84.4217	80.4237	76	0.92616	0.91697	0.9304	0.92831	0.93557	0.92654	0.9299	0.94657	0.9388	0.94942	0.91942	0.93325	0.93821	0.92999	0.93742	0.91832	0.9275	0.93301	0.92532	0.92425	0.95378	0.9346	0.93084	0.90973	0.92871	0.93303	0.89295	0.90182	0.8988	0.93185	0.90193	0.89568	0.92144	0.92898	0.9216	0.90626	0.92974	0.93324	0.88275	0.90459	0.93089	0.92133	0.88872	0.89424
8AVK_A	0.974444	0.95938	91.0386	89.3787	32	0.94742	0.98731	0.98258	0.97714	0.97645	0.95506	0.98604	0.9895	0.98459	0.98918	0.98681	0.98843	0.96208	0.98786	0.96762	0.98457	0.94049	0.98162	0.98495	0.95988	0.98395	0.98521	0.98246	0.94998	0.93991	0.95903	0.91297	0.9407	0.978	0.91839	0.97567	0.97367	0.91958	0.98452	0.97224	0.973	0.96538	0.98628	0.97692	0.97495	0.95775	0.96185	0.97139	0.9441
8C46_A	0.977494	0.965841	94.0075	93.9111	64	0.94806	0.98012	0.97099	0.98545	0.98656	0.98642	0.97758	0.98073	0.97272	0.9832	0.97464	0.98292	0.98583	0.97796	0.98514	0.97429	0.95537	0.98434	0.96836	0.98256	0.98546	0.98427	0.9817	0.98837	0.95432	0.97958	0.94451	0.97857	0.96573	0.95861	0.9683	0.98173	0.96831	0.95422	0.94976	0.96005	0.95582	0.98499	0.98298	0.96664	0.96432	0.96137	0.95554	0.96717
8ARE_A	0.963824	0.860512	90.9969	89.8042	84	0.98665	0.98508	0.97248	0.99028	0.97054	0.95851	0.96389	0.95223	0.96614	0.94943	0.94595	0.95859	0.96497	0.97999	0.98718	0.98446	0.89691	0.9654	0.94107	0.96234	0.95879	0.97138	0.97633	0.97226	0.93475	0.85039	0.87498	0.86348	0.90053	0.85262	0.84732	0.91614	0.88024	0.92136	0.84956	0.86057	0.84427	0.8099	0.8679	0.88838	0.81552	0.82021	0.84364	0.84214
7WA9_A	0.966918	0.956382	93.507	85.9538	20	0.97396	0.97237	0.97372	0.97452	0.97225	0.96967	0.97082	0.97127	0.9715	0.9707	0.969	0.97012	0.97273	0.96875	0.95398	0.97085	0.96999	0.91207	0.97112	0.96729	0.97177	0.93986	0.97	0.9701	0.97453	0.96462	0.96819	0.93882	0.89797	0.92892	0.96588	0.9649	0.96745	0.96477	0.96086	0.96114	0.97013	0.96206	0.96868	0.96567	0.90802	0.96792	0.9667	0.96542
8IC8_H	0.869098	0.832901	78.8361	71.2747	60	0.89742	0.82973	0.89858	0.88359	0.83006	0.82879	0.85142	0.8522	0.88668	0.88259	0.8733	0.87882	0.87723	0.88919	0.90099	0.85689	0.88302	0.8738	0.86481	0.85375	0.89197	0.8565	0.86204	0.83673	0.88736	0.89756	0.78205	0.84824	0.8851	0.79675	0.76423	0.77769	0.80975	0.86332	0.87508	0.81461	0.78268	0.86857	0.82363	0.86245	0.83487	0.87927	0.88523	0.8559
7XFS_A	0.954027	0.728046	90.3278	66.8521	12	0.95379	0.96389	0.94692	0.96495	0.96075	0.95395	0.95953	0.9582	0.95461	0.92482	0.94052	0.96999	0.95887	0.96051	0.96535	0.95702	0.95848	0.95533	0.9302	0.9079	0.9705	0.95822	0.95586	0.95882	0.9617	0.78818	0.41316	0.90307	0.5371	0.96159	0.91975	0.40773	0.86667	0.86722	0.44132	0.70823	0.91826	0.36222	0.49298	0.40263	0.93429	0.61095	0.94274	0.88909
7XPI_A	0.905996	0.792409	83.9862	76.5149	56	0.91068	0.93476	0.91244	0.91192	0.88827	0.91472	0.90358	0.877	0.91785	0.88017	0.91008	0.90813	0.92389	0.90224	0.90898	0.91219	0.92436	0.91331	0.91079	0.90938	0.87984	0.9024	0.91011	0.91517	0.86763	0.66577	0.80419	0.90183	0.78914	0.72096	0.87979	0.86705	0.84044	0.90503	0.85565	0.76927	0.69198	0.85532	0.72826	0.7387	0.70599	0.57985	0.89399	0.75002
7UPQ_B	0.86588	0.8877	85.7828	83.7512	12	0.86639	0.8516	0.86125	0.84741	0.87531	0.85898	0.86652	0.86225	0.86726	0.85083	0.87536	0.87114	0.88	0.87475	0.87499	0.85193	0.87069	0.88579	0.87228	0.84918	0.89319	0.84916	0.8529	0.87258	0.86526	0.84785	0.90881	0.92462	0.85791	0.8801	0.90188	0.91117	0.92553	0.88183	0.91045	0.86636	0.85236	0.9214	0.87123	0.90302	0.87244	0.85824	0.90824	0.91893
7LXK_A	0.521878	0.493226	64.4337	69.8317	8	0.52133	0.52134	0.52216	0.52225	0.52208	0.52137	0.5213	0.52193	0.52193	0.52228	0.52122	0.52221	0.52223	0.52208	0.52222	0.52218	0.52219	0.52213	0.52201	0.52145	0.52142	0.52206	0.52219	0.52195	0.52143	0.49337	0.49333	0.49312	0.4933	0.49321	0.49319	0.49352	0.49312	0.49304	0.49316	0.49311	0.49344	0.49314	0.49335	0.49314	0.49304	0.49334	0.49313	0.4931
8GBW_H	0.766769	0.597281	83.3253	66.8939	36	0.79415	0.84088	0.58815	0.74041	0.67508	0.7678	0.80732	0.84847	0.82837	0.81455	0.7663	0.64365	0.81955	0.77505	0.84203	0.84412	0.81787	0.79892	0.88237	0.56001	0.78295	0.77087	0.60198	0.78989	0.76849	0.57858	0.60655	0.64256	0.59622	0.60555	0.55908	0.61747	0.57341	0.53025	0.6033	0.5855	0.53634	0.53673	0.5812	0.60464	0.74767	0.56894	0.6584	0.59275
8D2Z_A	0.972388	0.958961	87.7352	84.567	52	0.98014	0.97361	0.97387	0.97622	0.98164	0.98549	0.97557	0.97571	0.96519	0.97744	0.9808	0.9743	0.94756	0.97299	0.96983	0.97209	0.96572	0.9751	0.96497	0.96529	0.97791	0.97495	0.97934	0.96855	0.95543	0.96992	0.88553	0.97118	0.95427	0.9717	0.96774	0.91749	0.96712	0.98577	0.9489	0.96319	0.95025	0.95745	0.9582	0.95625	0.92243	0.96941	0.97893	0.9639
8EE2_D	0.959533	0.938666	92.1883	87.7597	20	0.96025	0.95868	0.96278	0.96373	0.96131	0.95997	0.96206	0.95441	0.9577	0.96084	0.96054	0.95807	0.96084	0.93835	0.96725	0.96099	0.9633	0.95579	0.95618	0.96006	0.96142	0.95902	0.9597	0.96181	0.96327	0.94722	0.93823	0.93018	0.93187	0.92575	0.94364	0.93854	0.93316	0.94602	0.94572	0.93989	0.93974	0.93712	0.94086	0.92512	0.94225	0.95578	0.93993	0.93072
6WXP_A	0.787413	0.688448	86.3752	73.1975	24	0.78752	0.74726	0.81741	0.77932	0.73372	0.7951	0.82468	0.77428	0.82133	0.71247	0.76497	0.7954	0.85977	0.80029	0.66009	0.85201	0.76508	0.80122	0.77214	0.77375	0.77432	0.84343	0.83283	0.82331	0.77363	0.58803	0.58953	0.63524	0.7651	0.68922	0.73994	0.64173	0.70662	0.67984	0.63193	0.76992	0.72453	0.65548	0.70081	0.76056	0.78015	0.68065	0.7569	0.76828
7T12_B	0.789468	0.795382	84.9797	82.2713	36	0.72076	0.73126	0.73387	0.70364	0.72127	0.92816	0.95809	0.95398	0.85942	0.94329	0.94549	0.72076	0.72488	0.71134	0.7182	0.72333	0.71221	0.7174	0.71939	0.72814	0.72655	0.7209	0.96006	0.72915	0.92516	0.64275	0.93255	0.66382	0.71574	0.6594	0.89046	0.86383	0.93795	0.84797	0.93955	0.71649	0.88403	0.87045	0.92806	0.91853	0.88111	0.93295	0.65717	0.64167
7VR2_A	0.981623	0.969638	92.1441	89.9175	52	0.98836	0.98442	0.97536	0.98591	0.97549	0.98088	0.98189	0.98016	0.98789	0.98399	0.98553	0.98141	0.97794	0.98641	0.98766	0.97965	0.98238	0.98229	0.96014	0.97724	0.98297	0.98627	0.98257	0.97843	0.98534	0.98471	0.97633	0.98429	0.98849	0.98304	0.67115	0.98694	0.9803	0.98101	0.98732	0.98333	0.97387	0.98146	0.98624	0.97995	0.98467	0.98358	0.98198	0.97095
8P2J_C	0.901074	0.871307	90.4094	88.2064	44	0.93948	0.96035	0.94484	0.83244	0.94736	0.94357	0.95557	0.93578	0.95917	0.79058	0.8375	0.94559	0.94182	0.94269	0.95304	0.89314	0.92857	0.75658	0.88779	0.9441	0.82763	0.83667	0.94444	0.90286	0.7753	0.87378	0.94547	0.88428	0.95785	0.79878	0.93047	0.7404	0.79549	0.94109	0.95756	0.6186	0.96137	0.96015	0.93957	0.87831	0.91783	0.69659	0.95043	0.95088
8ADB_A	0.896316	0.807794	86.3508	77.2244	32	0.89658	0.89705	0.89617	0.89584	0.8954	0.89627	0.89709	0.89715	0.89623	0.89545	0.89676	0.89623	0.89679	0.89624	0.89666	0.89548	0.89542	0.89697	0.89658	0.89729	0.89637	0.8954	0.89581	0.89672	0.89594	0.80761	0.80755	0.80763	0.80761	0.80892	0.80767	0.80763	0.80749	0.80758	0.80767	0.80766	0.8076	0.80751	0.80886	0.80761	0.80768	0.80758	0.80758	0.80884
8D03_A	0.940972	0.914853	86.893	82.7562	8	0.92643	0.94752	0.94954	0.93685	0.94408	0.94329	0.94982	0.94835	0.94754	0.95093	0.93013	0.95098	0.92479	0.94695	0.9249	0.94747	0.9302	0.9511	0.92696	0.94758	0.93603	0.94033	0.93137	0.9525	0.93867	0.91311	0.92371	0.93208	0.91307	0.89437	0.91814	0.82149	0.82139	0.93357	0.92583	0.90688	0.93075	0.9252	0.93393	0.92173	0.9061	0.92904	0.92791	0.91824
8D4O_A	0.919747	0.906913	91.0543	86.7897	16	0.91364	0.90548	0.91956	0.92105	0.91905	0.91945	0.91718	0.91864	0.91699	0.92066	0.91815	0.92093	0.90985	0.91554	0.92253	0.92568	0.91898	0.92255	0.92356	0.92298	0.9266	0.9203	0.92585	0.92023	0.92824	0.91839	0.92157	0.91974	0.92932	0.92169	0.91432	0.91677	0.90972	0.93025	0.9222	0.92707	0.92393	0.92587	0.92562	0.92788	0.91754	0.93189	0.91002	0.91983
8CNT_A	0.946803	0.929218	90.5019	86.4994	100	0.95661	0.93692	0.96237	0.95378	0.96416	0.93634	0.91132	0.94273	0.9591	0.93735	0.92675	0.94469	0.95359	0.94916	0.95111	0.96058	0.93363	0.96094	0.93249	0.95166	0.95202	0.96078	0.94439	0.93973	0.94787	0.91513	0.92712	0.93403	0.90656	0.93065	0.92609	0.93401	0.93778	0.9405	0.93135	0.93615	0.9324	0.96449	0.91556	0.93911	0.92214	0.94213	0.92402	0.94184
7XND_B	0.921438	0.871858	81.5925	74.9003	32	0.87798	0.93034	0.90273	0.90702	0.93703	0.95124	0.93839	0.95261	0.94601	0.94322	0.93709	0.92839	0.72233	0.92955	0.91283	0.91661	0.9237	0.95805	0.94518	0.92702	0.93892	0.94559	0.94657	0.90464	0.91292	0.93939	0.93717	0.93873	0.95356	0.90792	0.94117	0.81586	0.84294	0.83972	0.92128	0.93108	0.81644	0.85911	0.83402	0.83851	0.91022	0.80641	0.86436	0.85671
7QTZ_A	0.953577	0.884773	88.8895	86.8328	60	0.97271	0.96338	0.9728	0.92157	0.97079	0.96974	0.96756	0.94305	0.92463	0.92944	0.96986	0.91829	0.93763	0.96607	0.93189	0.96843	0.97482	0.93757	0.94021	0.96882	0.93987	0.972	0.93954	0.96933	0.96943	0.83272	0.91841	0.83633	0.91365	0.93163	0.92072	0.92436	0.92602	0.8337	0.9215	0.93356	0.82884	0.93419	0.83165	0.93054	0.92877	0.8318	0.83446	0.92966
8GME_A	0.69346	0.685467	69.3219	62.34	48	0.69446	0.69947	0.69861	0.58032	0.74821	0.64913	0.76487	0.59328	0.76081	0.63439	0.69695	0.70206	0.72237	0.71205	0.73001	0.75072	0.71753	0.68131	0.7151	0.59371	0.66067	0.73793	0.6251	0.73142	0.73601	0.72033	0.68637	0.72897	0.67922	0.74501	0.36587	0.70449	0.74862	0.65801	0.69041	0.65359	0.72939	0.47883	0.68749	0.72316	0.73958	0.71534	0.72701	0.74339
8D08_D	0.883795	0.53948	83.9407	95.5546	8	0.88393	0.88386	0.88371	0.88352	0.88374	0.88385	0.88395	0.88351	0.88395	0.88379	0.88368	0.88374	0.8835	0.88387	0.88354	0.88365	0.88392	0.88366	0.88387	0.88407	0.88398	0.88407	0.88398	0.88388	0.88365	0.53954	0.53953	0.53959	0.53953	0.53943	0.53943	0.53949	0.53942	0.53919	0.53936	0.53953	0.53948	0.53952	0.53941	0.53954	0.53951	0.53952	0.53926	0.53939
7WF9_A	0.549358	0.549711	81.906	83.2832	20	0.53862	0.54149	0.53608	0.53191	0.54517	0.54913	0.5043	0.56041	0.53096	0.56083	0.56379	0.5384	0.5655	0.56435	0.56575	0.53523	0.57025	0.56413	0.53594	0.56451	0.56373	0.56304	0.56323	0.51256	0.56463	0.56928	0.57384	0.57356	0.30664	0.54773	0.57234	0.39043	0.57127	0.57492	0.54603	0.57466	0.57193	0.57134	0.57406	0.5507	0.56947	0.57316	0.56439	0.56941
7JTL_A	0.645706	0.324814	59.7907	43.553	16	0.35966	0.40691	0.742	0.33421	0.57946	0.51048	0.84571	0.61875	0.74722	0.58515	0.76832	0.79609	0.39013	0.74703	0.75293	0.75862	0.75549	0.6889	0.60507	0.76318	0.77235	0.69617	0.8432	0.595	0.48063	0.30198	0.32832	0.29976	0.29142	0.3238	0.74472	0.33898	0.30126	0.30846	0.31688	0.29815	0.3094	0.3077	0.30031	0.32763	0.301	0.30374	0.3155	0.26656
8SDC_B	0.979472	0.970669	91.712	89.2006	44	0.97591	0.97196	0.95435	0.97892	0.99348	0.97912	0.98587	0.98501	0.9742	0.98582	0.99274	0.98004	0.98909	0.97355	0.99214	0.96904	0.9745	0.98048	0.98624	0.99082	0.97685	0.98847	0.96106	0.98532	0.96182	0.97737	0.97725	0.96825	0.98076	0.9438	0.97167	0.96078	0.9796	0.98434	0.97626	0.98925	0.96737	0.98471	0.92246	0.9794	0.97618	0.97984	0.97773	0.95165
7RGS_A	0.932877	0.857208	88.8718	84.1621	16	0.93367	0.93615	0.93512	0.94331	0.94004	0.92784	0.92375	0.9394	0.93935	0.92213	0.91876	0.92247	0.94005	0.92327	0.94084	0.92386	0.93854	0.92276	0.93631	0.92067	0.94118	0.92967	0.94226	0.93837	0.94215	0.82393	0.8588	0.9232	0.92207	0.91665	0.92042	0.88162	0.91402	0.9086	0.90656	0.87102	0.70016	0.93102	0.78926	0.86142	0.90783	0.85867	0.82474	0.52266
8DSX_A	0.785736	0.610958	72.3815	57.7874	12	0.78157	0.77788	0.79259	0.79573	0.78774	0.7828	0.78374	0.79171	0.78605	0.76539	0.78805	0.78592	0.77246	0.77259	0.83569	0.80684	0.78554	0.78269	0.79354	0.78859	0.78874	0.69077	0.83071	0.78545	0.79061	0.61862	0.57774	0.59737	0.58965	0.56309	0.77442	0.60108	0.58396	0.59083	0.5812	0.75504	0.58065	0.59885	0.58989	0.5884	0.62077	0.60178	0.67171	0.59285
8AK2_A	0.972192	0.955378	88.9848	83.7058	44	0.97837	0.98081	0.97352	0.97303	0.97424	0.95485	0.96123	0.95453	0.97395	0.98072	0.96948	0.97174	0.97654	0.97539	0.97529	0.97945	0.97187	0.97132	0.9701	0.97821	0.97322	0.98432	0.97813	0.97075	0.95373	0.95646	0.87193	0.87472	0.95349	0.966	0.96992	0.98207	0.9619	0.97954	0.96272	0.97127	0.95661	0.96819	0.96549	0.96884	0.9715	0.96051	0.96669	0.9652
8E7N_A	0.785151	0.624205	82.4293	71.6114	48	0.88078	0.79978	0.96454	0.8919	0.60172	0.71064	0.58813	0.68102	0.94391	0.84858	0.67762	0.76206	0.70877	0.85149	0.67016	0.71105	0.82706	0.93935	0.94222	0.75964	0.63003	0.63492	0.95563	0.7118	0.93597	0.67509	0.92243	0.5781	0.61134	0.64295	0.6309	0.59161	0.67611	0.65674	0.62482	0.58631	0.6563	0.43575	0.39209	0.64711	0.7086	0.62499	0.50036	0.63461
7OCX_A	0.960996	0.670897	87.465	67.8832	12	0.96224	0.96556	0.9634	0.96512	0.96241	0.9627	0.96161	0.96191	0.95068	0.96189	0.96166	0.96206	0.93845	0.96184	0.96018	0.96213	0.96352	0.96305	0.96335	0.96148	0.95684	0.96544	0.96323	0.96209	0.96206	0.50879	0.86	0.39193	0.96786	0.39923	0.91484	0.39693	0.92662	0.74973	0.33428	0.3993	0.37647	0.9403	0.34559	0.36958	0.51156	0.92384	0.95903	0.95885
7YPN_D	0.971657	0.977049	88.0304	88.3138	76	0.9787	0.9817	0.98122	0.94186	0.97225	0.94119	0.98538	0.97637	0.98426	0.97348	0.98273	0.9695	0.97365	0.97773	0.9787	0.94534	0.94076	0.97756	0.98329	0.98092	0.97188	0.9844	0.98024	0.9704	0.95792	0.98457	0.97747	0.98259	0.98453	0.98451	0.985	0.97802	0.94792	0.97721	0.98078	0.98466	0.96722	0.98488	0.96998	0.98625	0.93985	0.97383	0.97444	0.97584
8AS9_D	0.300883	0.295616	62.2103	47.958	8	0.29325	0.29131	0.30554	0.30107	0.30769	0.30478	0.29407	0.30599	0.29179	0.29857	0.30199	0.30381	0.30779	0.30421	0.30591	0.30297	0.29967	0.29128	0.30879	0.29243	0.29256	0.30181	0.30674	0.30795	0.30011	0.307	0.32491	0.25409	0.35926	0.30992	0.28971	0.29408	0.30619	0.28461	0.26717	0.28128	0.29308	0.29978	0.30894	0.29274	0.29587	0.28257	0.30722	0.34967
8AY0_B	0.982884	0.879393	91.4675	89.9334	80	0.98323	0.98197	0.98741	0.98098	0.98274	0.98626	0.98889	0.98586	0.98924	0.98654	0.9853	0.98774	0.98593	0.98813	0.98547	0.93584	0.98532	0.98601	0.97298	0.9862	0.98748	0.97614	0.98816	0.98492	0.98337	0.85448	0.89888	0.84245	0.88966	0.89037	0.82808	0.87749	0.84197	0.87774	0.88096	0.84634	0.95159	0.92766	0.85533	0.8959	0.86816	0.87194	0.88523	0.92911
8AU0_B	0.942473	0.915852	84.7414	94.4511	4	0.94216	0.94177	0.94235	0.94234	0.9424	0.94106	0.94234	0.94231	0.94242	0.94225	0.94245	0.9421	0.94242	0.94223	0.94243	0.94249	0.94226	0.9423	0.94234	0.94215	0.94244	0.94801	0.94232	0.9421	0.94239	0.91292	0.91295	0.91284	0.9112	0.91289	0.91301	0.91298	0.91288	0.95469	0.91285	0.91298	0.91293	0.91316	0.91281	0.91281	0.91288	0.91303	0.91286	0.91296
7WRK_A	0.969745	0.845499	87.6366	65.6612	28	0.97157	0.97534	0.97233	0.97095	0.97358	0.97133	0.94913	0.97257	0.97535	0.94423	0.97783	0.96881	0.9714	0.97182	0.973	0.97025	0.94993	0.9728	0.97185	0.97202	0.97067	0.97522	0.97414	0.97425	0.97326	0.8733	0.91282	0.85984	0.88314	0.883	0.70937	0.92542	0.93244	0.96708	0.91335	0.87781	0.88574	0.87589	0.75395	0.9157	0.82003	0.79709	0.75832	0.75921
8FC0_C	0.94546	0.930276	83.6481	79.4946	60	0.96493	0.92774	0.93817	0.92768	0.94049	0.95469	0.94557	0.96696	0.95046	0.91141	0.91073	0.95439	0.94005	0.91573	0.96221	0.97099	0.92449	0.97235	0.93822	0.97682	0.94185	0.96241	0.93939	0.95007	0.9487	0.95271	0.82523	0.91856	0.93799	0.96451	0.90362	0.93722	0.96086	0.86057	0.95245	0.9622	0.92695	0.96219	0.96717	0.92345	0.94436	0.97437	0.9517	0.88329
6ZPP_A	0.744388	0.651884	58.3421	54.7374	28	0.74414	0.74454	0.74424	0.74371	0.74494	0.74443	0.74447	0.74439	0.74418	0.74465	0.74445	0.74456	0.74412	0.74444	0.74428	0.74473	0.74479	0.74437	0.74473	0.7439	0.74474	0.7438	0.74404	0.7446	0.74445	0.65186	0.65182	0.6518	0.6519	0.65172	0.6518	0.65194	0.65205	0.6519	0.65191	0.65189	0.65182	0.65185	0.65201	0.65189	0.65193	0.65187	0.65199	0.65187
7XNJ_B	0.961446	0.873873	89.3568	87.5749	12	0.96169	0.96177	0.96118	0.96137	0.96131	0.96118	0.96138	0.9616	0.96163	0.96139	0.96131	0.9617	0.9617	0.96158	0.96136	0.96137	0.96164	0.96153	0.96134	0.96127	0.96104	0.96165	0.9612	0.96145	0.96151	0.87398	0.87382	0.87401	0.87401	0.87405	0.87396	0.87378	0.87378	0.87374	0.87393	0.87399	0.87377	0.87385	0.8738	0.87375	0.87386	0.87377	0.87405	0.87398
7WF8_B	0.953554	0.79345	90.2292	75.9823	20	0.95884	0.95468	0.95054	0.95542	0.96164	0.95471	0.95287	0.95681	0.94688	0.94914	0.95575	0.95697	0.95351	0.95587	0.96067	0.95553	0.95209	0.95077	0.9531	0.94713	0.94587	0.94861	0.96283	0.94965	0.94896	0.93401	0.92816	0.8894	0.92065	0.92807	0.4954	0.93018	0.92864	0.93526	0.93836	0.93759	0.48366	0.48907	0.9202	0.88157	0.48637	0.91371	0.45037	0.77315
8BDK_A	0.650107	0.609786	77.3183	65.621	12	0.64904	0.65437	0.61321	0.63936	0.65244	0.61058	0.66544	0.66957	0.65547	0.64797	0.66825	0.64608	0.64751	0.64514	0.63624	0.65941	0.66207	0.66627	0.64511	0.65267	0.64666	0.65755	0.65013	0.65936	0.65278	0.65639	0.59863	0.54148	0.63961	0.5724	0.4835	0.57155	0.65415	0.64497	0.67717	0.67075	0.66018	0.66114	0.66838	0.46557	0.64272	0.64706	0.64708	0.5097
8ELF_B	0.90053	0.70168	83.8772	64.5648	64	0.93153	0.94195	0.91274	0.93716	0.88806	0.91307	0.91899	0.87601	0.92004	0.80978	0.88146	0.89757	0.89227	0.88589	0.9448	0.88982	0.92772	0.75344	0.91108	0.89257	0.88563	0.9296	0.93259	0.93963	0.89985	0.68772	0.70615	0.81801	0.3744	0.80819	0.68344	0.68183	0.7619	0.83253	0.73446	0.71499	0.65923	0.6542	0.86647	0.57926	0.84224	0.81335	0.47833	0.77446
8I5A_A	0.982807	0.974803	87.9554	87.0941	124	0.97735	0.98767	0.98455	0.98287	0.98621	0.98777	0.97311	0.98289	0.98268	0.97948	0.99005	0.98201	0.98585	0.98768	0.9724	0.98453	0.98235	0.9794	0.98719	0.98273	0.98103	0.98133	0.98464	0.98076	0.98364	0.97785	0.97565	0.97634	0.97392	0.97894	0.96751	0.97884	0.97104	0.97637	0.97457	0.97143	0.97736	0.97701	0.97612	0.97501	0.97803	0.97201	0.97763	0.97431
8B3E_A	0.895145	0.89771	80.4287	74.219	68	0.90401	0.91197	0.87921	0.82968	0.94066	0.92444	0.94309	0.82528	0.88488	0.89216	0.88099	0.90807	0.89408	0.88002	0.9246	0.88157	0.90725	0.9209	0.89229	0.9033	0.88816	0.86013	0.91271	0.93028	0.8589	0.84286	0.87177	0.94884	0.86211	0.94901	0.93156	0.88176	0.93557	0.91357	0.95279	0.90811	0.88847	0.81843	0.83805	0.92842	0.95282	0.83883	0.94903	0.88138
8BJ4_C	0.959304	0.965968	92.07	91.4489	56	0.96429	0.95867	0.95562	0.96263	0.95421	0.95754	0.94959	0.95201	0.96437	0.9534	0.97458	0.96156	0.95452	0.96237	0.97072	0.96126	0.95749	0.96829	0.94783	0.96196	0.95666	0.96182	0.95337	0.95422	0.96361	0.93835	0.97834	0.97267	0.95171	0.95694	0.9734	0.97314	0.92558	0.97018	0.97664	0.9773	0.97489	0.9586	0.97574	0.95565	0.9793	0.96526	0.97065	0.94901
8FIH_A	0.944024	0.943776	93.3104	97.7522	16	0.94404	0.94404	0.944	0.94397	0.94399	0.94401	0.94403	0.94399	0.94418	0.94401	0.94399	0.94403	0.94406	0.94402	0.94415	0.94401	0.94404	0.94404	0.94398	0.94403	0.94401	0.944	0.94399	0.94397	0.94401	0.94375	0.94384	0.9438	0.94379	0.94382	0.94374	0.94377	0.94372	0.94379	0.94374	0.94375	0.94376	0.94377	0.94376	0.94386	0.94376	0.94382	0.94378	0.94382
7QFI_B	0.90688	0.853258	81.4486	77.0338	24	0.9009	0.91598	0.90064	0.90239	0.90302	0.90537	0.92879	0.90357	0.90076	0.90025	0.90284	0.90063	0.90216	0.92414	0.91497	0.89955	0.91771	0.9024	0.92204	0.90392	0.90398	0.90158	0.89798	0.89824	0.9182	0.87238	0.90423	0.84157	0.85278	0.7762	0.88101	0.90317	0.89875	0.8506	0.9039	0.76176	0.90783	0.90761	0.85949	0.89488	0.91587	0.84241	0.84766	0.84353
8AV2_B	0.888434	0.760788	90.161	77.3182	28	0.88936	0.89498	0.90479	0.9075	0.82943	0.90423	0.88366	0.90083	0.88991	0.89811	0.89429	0.90037	0.78555	0.90066	0.89465	0.90355	0.88108	0.90208	0.87636	0.88725	0.92204	0.89859	0.88298	0.8987	0.87989	0.89476	0.58487	0.8878	0.8829	0.89267	0.87336	0.86688	0.87308	0.89396	0.32104	0.86381	0.68747	0.35233	0.86995	0.87302	0.85717	0.76872	0.70419	0.37751
8G9M_A	0.968252	0.957416	84.5256	87.6064	40	0.9681	0.96195	0.96584	0.96772	0.96718	0.96687	0.96915	0.97073	0.96729	0.96705	0.96636	0.96842	0.97	0.96654	0.96974	0.9722	0.96507	0.97058	0.96768	0.9643	0.97179	0.96113	0.97246	0.9751	0.97304	0.96482	0.95956	0.9549	0.96421	0.96158	0.85939	0.96832	0.97134	0.96895	0.96312	0.95192	0.95406	0.96616	0.95922	0.96164	0.95568	0.97076	0.97764	0.96142
6POO_A	0.770029	0.742301	90.4156	87.718	40	0.76549	0.77609	0.74467	0.77129	0.76809	0.76076	0.76823	0.77702	0.76875	0.78348	0.77104	0.78912	0.77171	0.7559	0.76946	0.77375	0.76859	0.77563	0.78754	0.78157	0.76716	0.77145	0.75172	0.74664	0.78558	0.74629	0.64773	0.7243	0.65328	0.78142	0.78398	0.77935	0.81139	0.63563	0.65397	0.71736	0.75688	0.76205	0.76644	0.78626	0.75168	0.65826	0.77112	0.77087
7USV_D	0.959378	0.947642	88.1458	83.4741	20	0.97386	0.97073	0.94016	0.96083	0.96546	0.95112	0.95416	0.95007	0.9405	0.93983	0.95958	0.96552	0.95708	0.94832	0.97055	0.96814	0.95244	0.95321	0.9693	0.9723	0.9586	0.95932	0.9591	0.9727	0.97157	0.94059	0.96051	0.96273	0.91947	0.96339	0.95819	0.9233	0.95174	0.96133	0.97648	0.96403	0.94277	0.96594	0.95425	0.93431	0.96756	0.9614	0.97347	0.93276
8AHQ_A	0.954101	0.839738	85.3769	76.0173	40	0.98648	0.93206	0.98289	0.93304	0.9851	0.98565	0.93313	0.95702	0.88698	0.94444	0.98563	0.97875	0.98177	0.93037	0.8981	0.96602	0.91497	0.93568	0.97205	0.98334	0.98341	0.96017	0.93608	0.91288	0.98651	0.83318	0.85063	0.84745	0.84713	0.84484	0.82714	0.8037	0.85405	0.8724	0.8119	0.85852	0.82613	0.82864	0.82279	0.83038	0.84598	0.84764	0.81041	0.83132
7PQI_A	0.957389	0.935188	87.9618	84.5658	32	0.94879	0.95256	0.95548	0.96271	0.96278	0.96308	0.95881	0.96127	0.95742	0.95579	0.96671	0.95262	0.94862	0.95478	0.94767	0.96025	0.95995	0.95603	0.95433	0.95462	0.96145	0.95712	0.95791	0.9612	0.96278	0.94753	0.94301	0.92458	0.89997	0.93956	0.94642	0.93639	0.9441	0.94987	0.93792	0.90885	0.95538	0.95097	0.94119	0.9345	0.94471	0.936	0.9439	0.88265
8IE2_H	0.921897	0.917306	92.0263	91.0665	108	0.93015	0.905	0.92992	0.92906	0.91551	0.92325	0.9252	0.91485	0.92905	0.93696	0.93179	0.91331	0.92448	0.91749	0.92845	0.90272	0.93049	0.91467	0.92391	0.92601	0.90402	0.92606	0.92129	0.92837	0.91542	0.93558	0.90784	0.91848	0.90997	0.93294	0.92604	0.91431	0.93193	0.92062	0.91386	0.92117	0.91202	0.93089	0.91707	0.92706	0.83912	0.9141	0.91514	0.92083
8IOM_A	0.934906	0.572225	84.1795	47.2816	32	0.96077	0.97846	0.96628	0.96269	0.96686	0.9644	0.97178	0.66138	0.9593	0.96811	0.97028	0.84258	0.9578	0.9544	0.96235	0.9744	0.95952	0.70553	0.98223	0.90555	0.97049	0.96631	0.97683	0.90639	0.97797	0.81502	0.43059	0.43657	0.55492	0.43728	0.58254	0.42749	0.42364	0.67116	0.92793	0.77264	0.47795	0.53001	0.54491	0.51713	0.90552	0.43657	0.55402	0.45271
8EV4_A	0.967002	0.85188	88.7399	77.1476	20	0.99078	0.9654	0.96644	0.96805	0.98958	0.95502	0.97666	0.9665	0.96503	0.95965	0.97506	0.97571	0.98987	0.96695	0.87497	0.97629	0.97736	0.93416	0.97098	0.97747	0.97208	0.97399	0.94469	0.9767	0.98567	0.78262	0.93293	0.78971	0.92513	0.91722	0.92323	0.97531	0.78302	0.80325	0.93168	0.88871	0.9355	0.9563	0.86931	0.80227	0.55877	0.53829	0.93306	0.96234
6TY0_A	0.741802	0.444136	76.0148	41.0468	16	0.74153	0.7423	0.74266	0.74197	0.74194	0.74199	0.74145	0.74102	0.742	0.74163	0.742	0.74221	0.74213	0.74189	0.74138	0.74161	0.74144	0.74167	0.74193	0.74083	0.74195	0.74163	0.74233	0.74158	0.74199	0.44447	0.444	0.44376	0.44408	0.44427	0.444	0.44441	0.44402	0.444	0.44429	0.44458	0.4439	0.44426	0.44382	0.44382	0.44409	0.44406	0.44393	0.4439
8SZP_B	0.957652	0.918551	81.244	79.5603	160	0.95359	0.96449	0.95441	0.96136	0.94872	0.95099	0.95752	0.94678	0.96165	0.96778	0.96061	0.95022	0.97131	0.96648	0.95246	0.94411	0.95604	0.95857	0.95198	0.95551	0.9512	0.96393	0.96693	0.96378	0.96088	0.93747	0.90513	0.92225	0.90848	0.88149	0.9164	0.94055	0.93566	0.92359	0.93549	0.89565	0.93086	0.91883	0.92859	0.92121	0.86703	0.93982	0.9326	0.91073
8AVM_A	0.986599	0.959213	93.8345	89.0209	28	0.98594	0.98763	0.98864	0.99259	0.9902	0.98987	0.98634	0.98809	0.99075	0.9917	0.98785	0.98652	0.98608	0.97728	0.98446	0.99107	0.98169	0.98741	0.99159	0.9609	0.99046	0.98823	0.9885	0.9799	0.99128	0.95515	0.97332	0.95914	0.94272	0.93903	0.96038	0.9879	0.96415	0.98064	0.97149	0.96597	0.93504	0.91976	0.96618	0.98005	0.91506	0.96258	0.966	0.98042
8EEE_B	0.626485	0.615055	91.5675	87.5383	32	0.64891	0.74096	0.5704	0.54871	0.56369	0.5488	0.61769	0.57298	0.54628	0.54815	0.58347	0.7005	0.72682	0.54774	0.75387	0.54562	0.52707	0.60794	0.64368	0.56374	0.82863	0.90883	0.51814	0.73018	0.56932	0.56636	0.55056	0.54702	0.64842	0.68359	0.84983	0.74664	0.58061	0.56611	0.56899	0.57676	0.87841	0.59183	0.54566	0.55761	0.52281	0.61783	0.52862	0.55825
8CWP_A	0.959278	0.940074	86.4464	83.7151	56	0.95833	0.97406	0.98345	0.9527	0.95552	0.97223	0.9453	0.94621	0.95113	0.97039	0.96863	0.98739	0.97664	0.92549	0.94135	0.97876	0.95752	0.96913	0.93981	0.9674	0.95957	0.95874	0.92923	0.93814	0.97484	0.93207	0.95231	0.93869	0.94784	0.96595	0.94553	0.95934	0.94629	0.94695	0.91784	0.94172	0.95526	0.94807	0.92522	0.93146	0.91731	0.95552	0.93784	0.91852
6LKI_B	0.867165	0.742318	88.6151	74.8054	24	0.94021	0.77902	0.80723	0.9486	0.77709	0.82613	0.95026	0.83426	0.94064	0.77218	0.74114	0.84498	0.9043	0.91395	0.89228	0.78272	0.94846	0.81229	0.93733	0.94349	0.94941	0.83421	0.83264	0.82163	0.94467	0.68214	0.7197	0.73844	0.84798	0.75593	0.94327	0.83406	0.73952	0.36097	0.6249	0.74991	0.63428	0.75333	0.89069	0.81625	0.67585	0.86262	0.79488	0.7299
8DGQ_A	0.499077	0.433969	85.9981	75.3317	40	0.70678	0.41683	0.57404	0.57714	0.59167	0.44487	0.42593	0.43705	0.43561	0.58033	0.40664	0.39273	0.57217	0.39539	0.58997	0.57872	0.43653	0.42417	0.42031	0.42138	0.45444	0.59726	0.40648	0.59761	0.59288	0.36077	0.5636	0.44516	0.36957	0.52659	0.35696	0.39148	0.47061	0.40924	0.5919	0.58005	0.43212	0.43287	0.36172	0.38017	0.35756	0.51418	0.47482	0.36825
7XRB_A	0.94336	0.877866	88.4176	82.502	36	0.95673	0.96889	0.55871	0.9633	0.96028	0.95715	0.95906	0.95935	0.9692	0.95231	0.95965	0.96256	0.93807	0.95823	0.96231	0.9454	0.95932	0.96421	0.95707	0.96885	0.95389	0.96427	0.95553	0.96768	0.96199	0.94548	0.75396	0.93753	0.93692	0.76015	0.75476	0.92872	0.95728	0.96456	0.95942	0.81499	0.9231	0.76912	0.96127	0.95592	0.95368	0.94286	0.95312	0.95031
8AG8_A	0.935552	0.947973	87.9109	88.5283	16	0.94483	0.93754	0.92884	0.94782	0.95887	0.92024	0.93691	0.95957	0.91405	0.95885	0.92541	0.943	0.92758	0.92301	0.93084	0.93636	0.92949	0.94642	0.92999	0.92878	0.9428	0.92952	0.96105	0.95659	0.87043	0.96167	0.94806	0.95269	0.9519	0.95042	0.9642	0.94888	0.94009	0.95162	0.9653	0.9561	0.9567	0.95598	0.96096	0.94028	0.93631	0.94744	0.95073	0.94845
8EP4_A	0.929459	0.851347	84.1977	75.1483	40	0.94017	0.96803	0.89315	0.90778	0.93525	0.94085	0.93652	0.89704	0.95027	0.95794	0.95755	0.94691	0.88806	0.93893	0.90496	0.91586	0.95373	0.96254	0.92995	0.92734	0.94868	0.95389	0.90263	0.95717	0.82128	0.82815	0.85171	0.82491	0.87626	0.94884	0.88592	0.84951	0.83274	0.81781	0.86362	0.89366	0.82162	0.83756	0.84571	0.87336	0.81544	0.86294	0.80476	0.86237
8FTU_B	0.948988	0.74968	83.6906	63.8307	16	0.96303	0.97156	0.97452	0.96766	0.78239	0.97293	0.95927	0.96157	0.92023	0.94937	0.97552	0.97021	0.96575	0.96304	0.97658	0.96595	0.78531	0.96519	0.94761	0.97146	0.95752	0.96445	0.97316	0.95274	0.96767	0.7308	0.93013	0.69072	0.83456	0.56726	0.43571	0.98182	0.65425	0.5289	0.63263	0.82005	0.65323	0.78245	0.70617	0.64822	0.70593	0.86866	0.96487	0.7233
7KUW_A	0.786608	0.596427	86.2798	77.9381	8	0.82239	0.79422	0.77433	0.78591	0.78604	0.82248	0.78813	0.80867	0.80023	0.82271	0.7884	0.77348	0.65976	0.82269	0.77931	0.82263	0.7941	0.79075	0.82196	0.78407	0.79399	0.65951	0.78592	0.79287	0.79066	0.60572	0.61768	0.64347	0.6058	0.67188	0.52508	0.59976	0.60001	0.63144	0.60547	0.63745	0.59961	0.61712	0.64716	0.49111	0.61761	0.66501	0.49102	0.62527
8EWU_B	0.980378	0.956451	88.6926	89.1214	56	0.98346	0.98143	0.97922	0.98102	0.98095	0.98587	0.97813	0.98125	0.98452	0.97595	0.97983	0.97985	0.97859	0.98351	0.97939	0.97979	0.98614	0.97819	0.97974	0.97969	0.97842	0.97917	0.97924	0.97863	0.97748	0.96508	0.95822	0.94298	0.96404	0.96401	0.94945	0.96097	0.95287	0.95037	0.96644	0.95733	0.95654	0.93878	0.96147	0.93538	0.95329	0.95953	0.94655	0.96313
7Q9E_C	0.92126	0.890338	83.7241	76.6659	64	0.92507	0.90016	0.92896	0.91299	0.96615	0.94552	0.95993	0.92746	0.8734	0.92354	0.925	0.89795	0.91237	0.87056	0.91978	0.93663	0.977	0.89618	0.91965	0.92954	0.91599	0.92586	0.93039	0.88784	0.92357	0.92148	0.8699	0.88149	0.90288	0.91226	0.91449	0.87439	0.90621	0.86345	0.86814	0.89559	0.8849	0.90181	0.88575	0.88572	0.90372	0.92234	0.86747	0.87115
8IDF_A	0.710772	0.726072	76.9028	80.9226	84	0.69568	0.7322	0.71331	0.68848	0.70109	0.71677	0.75183	0.6901	0.70259	0.71652	0.71147	0.7055	0.70128	0.69623	0.67793	0.70624	0.70893	0.71008	0.71883	0.72264	0.72521	0.72759	0.71017	0.70943	0.72919	0.80392	0.71811	0.70284	0.69556	0.7372	0.71228	0.79183	0.73385	0.73628	0.77118	0.75231	0.70975	0.70476	0.7319	0.70961	0.68851	0.70299	0.55663	0.71531
7CUJ_A	0.925919	0.926871	68.5688	70.482	48	0.92604	0.92578	0.92576	0.92628	0.92585	0.92607	0.92587	0.92601	0.92587	0.92536	0.92597	0.926	0.92613	0.92585	0.92611	0.92597	0.92592	0.92588	0.92596	0.92621	0.92584	0.92578	0.92577	0.92583	0.92586	0.92685	0.92688	0.92688	0.92694	0.9269	0.92692	0.92682	0.92684	0.92691	0.92684	0.92683	0.92688	0.92696	0.92689	0.92683	0.9269	0.92685	0.92685	0.92688
7QRJ_B	0.71964	0.704542	83.0624	74.3958	28	0.72741	0.71602	0.71179	0.71847	0.70405	0.72302	0.71597	0.72614	0.71731	0.72367	0.72263	0.72256	0.7161	0.72265	0.72291	0.72746	0.72428	0.71428	0.7226	0.71604	0.72074	0.7214	0.72387	0.70723	0.7224	0.71407	0.68456	0.71412	0.70323	0.6849	0.68359	0.71229	0.69161	0.71248	0.69283	0.719	0.68461	0.71954	0.69501	0.71291	0.72161	0.71413	0.69499	0.69504
7YGK_A	0.905795	0.669322	86.3982	64.0398	16	0.91552	0.88777	0.89652	0.93331	0.9573	0.94706	0.96278	0.93242	0.57781	0.92019	0.93637	0.90407	0.93566	0.93073	0.91301	0.93795	0.89684	0.91693	0.93626	0.90281	0.92454	0.93686	0.90496	0.85775	0.87945	0.90494	0.49504	0.59815	0.91012	0.32352	0.91234	0.53988	0.88961	0.88041	0.3594	0.52979	0.86492	0.47831	0.67985	0.58968	0.62508	0.7522	0.89639	0.51006
7YP4_B	0.966078	0.93919	86.3049	84.2414	68	0.96384	0.95498	0.97606	0.96739	0.95716	0.9595	0.97794	0.97682	0.97773	0.97728	0.96765	0.96748	0.97947	0.9728	0.97154	0.97982	0.91599	0.97422	0.95833	0.97353	0.95188	0.96611	0.96665	0.94211	0.97568	0.94636	0.96004	0.95161	0.9613	0.92533	0.9593	0.95325	0.95379	0.95855	0.96295	0.96314	0.74784	0.95826	0.93081	0.93186	0.95555	0.96292	0.95458	0.9522
8GV1_A	0.771062	0.606543	84.1471	68.3764	32	0.7859	0.80433	0.57662	0.75202	0.83305	0.73778	0.83254	0.72066	0.83423	0.57555	0.72686	0.88939	0.84479	0.75025	0.84578	0.68919	0.65702	0.81402	0.85137	0.8849	0.7088	0.82695	0.86891	0.69562	0.77003	0.61822	0.58367	0.58413	0.59627	0.54799	0.89326	0.57098	0.56805	0.64914	0.56786	0.65304	0.56372	0.61684	0.54743	0.58948	0.81834	0.60477	0.5653	0.5384
7VMH_C	0.876261	0.810884	90.2366	80.5639	16	0.88951	0.88752	0.88523	0.87771	0.85554	0.87023	0.88234	0.88043	0.88915	0.87686	0.88215	0.88601	0.87285	0.86891	0.88549	0.85831	0.86258	0.87896	0.88348	0.83819	0.87281	0.88037	0.88749	0.87532	0.87908	0.80142	0.76827	0.87684	0.87752	0.84154	0.28968	0.88314	0.85889	0.80428	0.86266	0.77754	0.80717	0.8033	0.78959	0.84718	0.87287	0.75434	0.84469	0.87916
7SFY_C	0.885344	0.871737	77.7497	87.3738	4	0.88314	0.88577	0.88529	0.88562	0.88589	0.8811	0.88562	0.8858	0.88576	0.88565	0.88565	0.88572	0.88577	0.88557	0.88556	0.88585	0.88555	0.88591	0.88575	0.88594	0.88585	0.88311	0.8861	0.88596	0.88568	0.87146	0.87132	0.872	0.87136	0.87204	0.87179	0.87134	0.87175	0.87155	0.87154	0.87104	0.87166	0.87135	0.87146	0.87142	0.87147	0.8768	0.87128	0.87141
8OK7_A	0.856384	0.894686	81.8118	73.3643	64	0.86005	0.86169	0.85815	0.87014	0.86495	0.86233	0.86391	0.88118	0.83325	0.85608	0.84008	0.86453	0.86998	0.86539	0.84691	0.83263	0.85808	0.84313	0.86421	0.86488	0.84363	0.82204	0.87761	0.85777	0.84699	0.89889	0.9343	0.86507	0.92893	0.89516	0.87222	0.91953	0.83429	0.91213	0.91106	0.94571	0.91464	0.85681	0.84248	0.88548	0.91665	0.90942	0.90953	0.92976
8BFI_B	0.875537	0.864523	72.6671	70.9008	112	0.88223	0.87916	0.83136	0.8413	0.86703	0.86297	0.90086	0.87259	0.87856	0.88553	0.87184	0.88752	0.87364	0.88828	0.8341	0.87722	0.90639	0.8706	0.89036	0.87581	0.88413	0.86926	0.87746	0.87402	0.9062	0.89136	0.87899	0.85945	0.85583	0.88157	0.84475	0.90645	0.80274	0.8012	0.90242	0.87015	0.87748	0.80532	0.85985	0.86654	0.86529	0.8521	0.90243	0.9042
7M1Z_B	0.909734	0.872322	87.4797	82.1688	68	0.88414	0.88088	0.89276	0.93944	0.90523	0.86817	0.93169	0.93598	0.87153	0.94137	0.93752	0.89466	0.91617	0.93656	0.90603	0.88804	0.92148	0.95187	0.90857	0.89898	0.91318	0.91413	0.91495	0.91285	0.87716	0.82445	0.94583	0.8491	0.83494	0.90582	0.84128	0.85407	0.85239	0.87282	0.93678	0.86878	0.85998	0.88491	0.84314	0.85606	0.86759	0.9273	0.92272	0.80538
7THH_A	0.573721	0.320102	89.3825	45.8038	20	0.55997	0.5801	0.62916	0.56749	0.57205	0.55528	0.55469	0.558	0.55541	0.59503	0.58264	0.59085	0.56332	0.58638	0.55639	0.59769	0.56417	0.56077	0.59886	0.5572	0.59257	0.58705	0.5645	0.55311	0.56034	0.34303	0.26027	0.27898	0.38517	0.31511	0.38662	0.38147	0.29503	0.51932	0.30121	0.51171	0.29642	0.2797	0.2776	0.2686	0.3073	0.23878	0.28602	0.30057
8EGW_B	0.780952	0.703958	84.8117	85.5797	72	0.83375	0.8118	0.80898	0.6989	0.72085	0.76201	0.80623	0.63676	0.77524	0.77408	0.79277	0.79832	0.7854	0.84531	0.85507	0.77249	0.82982	0.79395	0.78907	0.71521	0.84055	0.82602	0.7884	0.67263	0.79018	0.67848	0.69339	0.71731	0.7088	0.7239	0.67937	0.7043	0.6917	0.74709	0.75442	0.68772	0.6536	0.68701	0.71459	0.71773	0.67507	0.71711	0.65996	0.70839
7YM9_A	0.974858	0.914322	89.5569	81.2951	40	0.9458	0.97743	0.98766	0.9867	0.99169	0.96138	0.98367	0.98102	0.98244	0.91121	0.984	0.97593	0.9886	0.98548	0.98794	0.96859	0.97584	0.96292	0.97418	0.97601	0.98863	0.95807	0.97681	0.98581	0.97364	0.94388	0.88252	0.86598	0.96002	0.95672	0.92549	0.93298	0.84052	0.9261	0.92935	0.96239	0.87112	0.9293	0.91193	0.95191	0.8518	0.93114	0.86894	0.93452
7XVI_A	0.85468	0.783508	81.564	80.5883	72	0.88157	0.85753	0.87874	0.86219	0.82986	0.72227	0.86853	0.85072	0.84785	0.87663	0.87652	0.85505	0.87121	0.83631	0.87558	0.90416	0.86386	0.83497	0.88122	0.8798	0.87924	0.73571	0.8515	0.88363	0.86234	0.77353	0.74835	0.68915	0.66599	0.86796	0.82166	0.81311	0.73287	0.90446	0.7938	0.6966	0.89403	0.84068	0.72312	0.82588	0.82988	0.81758	0.80528	0.78752
8DY4_A	0.966633	0.965534	86.8347	84.6622	40	0.97365	0.95971	0.95577	0.97142	0.97334	0.96929	0.96091	0.97364	0.97059	0.96687	0.96467	0.95844	0.97788	0.97536	0.97442	0.96574	0.94483	0.96957	0.96311	0.96577	0.96887	0.96689	0.96913	0.95723	0.96872	0.96429	0.96984	0.95852	0.97408	0.96192	0.94617	0.96609	0.97613	0.97477	0.96546	0.97767	0.96731	0.95738	0.96191	0.96849	0.97822	0.9653	0.96539	0.97635
7VUD_A	0.956076	0.929268	83.9028	79.9216	88	0.96071	0.95126	0.96417	0.96795	0.95063	0.95178	0.92916	0.95014	0.97301	0.95766	0.95443	0.96036	0.95961	0.98421	0.9493	0.96403	0.95454	0.94182	0.95634	0.9632	0.972	0.93417	0.94298	0.93815	0.97029	0.91861	0.93025	0.86968	0.93361	0.96881	0.98132	0.90129	0.97454	0.87874	0.93119	0.85588	0.92229	0.94266	0.92276	0.929	0.93477	0.92093	0.97227	0.95846
7SKJ_A	0.97898	0.967874	84.6109	83.257	44	0.98506	0.97775	0.98356	0.982	0.97783	0.98589	0.97914	0.97932	0.9835	0.98103	0.98113	0.97218	0.97419	0.97021	0.96995	0.98176	0.97168	0.98243	0.97311	0.98241	0.97253	0.98499	0.98623	0.9818	0.97482	0.97349	0.97043	0.96344	0.97387	0.97047	0.963	0.961	0.96846	0.97332	0.96482	0.97027	0.97446	0.96032	0.95502	0.97869	0.97259	0.96687	0.96548	0.96943
6UV6_A	0.964836	0.866479	89.1528	78.1388	40	0.97676	0.98222	0.97677	0.94915	0.98081	0.9471	0.96755	0.97977	0.97974	0.93912	0.97267	0.98002	0.96355	0.95846	0.98101	0.97756	0.97689	0.95577	0.93247	0.94918	0.97416	0.95657	0.98028	0.9466	0.93671	0.86866	0.70836	0.95537	0.89593	0.85931	0.95059	0.57193	0.88743	0.91189	0.91957	0.88873	0.96095	0.94394	0.96211	0.88951	0.90635	0.87826	0.88273	0.88031
7ZOB_E	0.925642	0.890806	88.7248	85.0401	20	0.93465	0.91022	0.92675	0.91579	0.9078	0.90846	0.91767	0.9385	0.93889	0.94547	0.91648	0.91323	0.94246	0.94188	0.92182	0.94346	0.90461	0.93383	0.93153	0.92498	0.93471	0.93671	0.91958	0.91868	0.9129	0.91737	0.87431	0.8859	0.8834	0.86791	0.88674	0.90273	0.90166	0.89408	0.86923	0.89963	0.90768	0.89799	0.86188	0.88526	0.8668	0.86067	0.91379	0.88105
8PFD_B	0.965083	0.924221	89.3564	75.977	28	0.9601	0.96691	0.96594	0.96345	0.96429	0.9604	0.96023	0.9629	0.97304	0.96285	0.96792	0.96231	0.9653	0.95487	0.97058	0.97005	0.95942	0.96897	0.96022	0.96225	0.96898	0.969	0.96909	0.96776	0.97025	0.95751	0.76504	0.87804	0.92841	0.96626	0.80317	0.95913	0.94264	0.86244	0.96662	0.94575	0.96398	0.96795	0.94003	0.95388	0.91333	0.96395	0.94354	0.92926
7Q6G_A	0.963005	0.952156	92.088	90.5719	60	0.94742	0.95296	0.95984	0.96735	0.96142	0.95536	0.96137	0.9556	0.96054	0.96861	0.96757	0.96416	0.96423	0.96961	0.96677	0.96659	0.96524	0.96461	0.96484	0.96195	0.96573	0.96833	0.97112	0.96543	0.95848	0.9531	0.95068	0.95238	0.94527	0.95234	0.95113	0.95597	0.95741	0.94512	0.95191	0.94418	0.96065	0.9538	0.95807	0.95616	0.95189	0.95327	0.95173	0.94975
7RI3_A	0.619254	0.367157	67.5066	48.4994	92	0.61932	0.61866	0.61927	0.61943	0.61838	0.61796	0.61969	0.61918	0.61952	0.61829	0.61987	0.61874	0.61931	0.61987	0.61911	0.61937	0.61997	0.6199	0.61984	0.61964	0.61847	0.61951	0.61915	0.61937	0.61952	0.36784	0.36807	0.36675	0.36769	0.36591	0.36672	0.36787	0.36742	0.36587	0.36784	0.36765	0.36591	0.36746	0.3673	0.36788	0.36734	0.36697	0.36749	0.36773
7Z27_A	0.757444	0.560124	72.2045	50.3481	28	0.91368	0.87235	0.5022	0.90778	0.56732	0.90885	0.58713	0.58889	0.88506	0.90913	0.40245	0.888	0.90799	0.57527	0.87181	0.8979	0.87013	0.849	0.43599	0.90967	0.62485	0.89542	0.58456	0.67253	0.90813	0.79698	0.90466	0.29571	0.52397	0.68084	0.32805	0.57774	0.25061	0.80712	0.89403	0.88963	0.46858	0.25771	0.83778	0.3645	0.35114	0.423	0.29843	0.4255
7ZS0_A	0.747787	0.52807	79.6214	70.5379	48	0.71916	0.76037	0.65569	0.88018	0.54727	0.76737	0.71943	0.83229	0.80682	0.88043	0.73581	0.72403	0.73385	0.83048	0.73682	0.78733	0.78588	0.52415	0.75471	0.74345	0.74174	0.84562	0.75017	0.73619	0.69544	0.53913	0.52988	0.54016	0.53235	0.49697	0.53882	0.49439	0.40566	0.58052	0.54116	0.53187	0.51772	0.49777	0.64432	0.47777	0.57378	0.69644	0.52081	0.50045
7Z8E_A	0.971985	0.958924	88.9874	87.5472	96	0.97882	0.97728	0.97884	0.97885	0.97832	0.97557	0.97114	0.9824	0.96948	0.98208	0.9828	0.96233	0.95974	0.96882	0.95367	0.95729	0.97138	0.97094	0.97524	0.97076	0.97495	0.96822	0.96993	0.96665	0.97413	0.96838	0.97335	0.97909	0.96156	0.97385	0.95697	0.97379	0.96457	0.93631	0.94808	0.94865	0.93828	0.96821	0.96461	0.93351	0.97373	0.97343	0.9708	0.95326
7YFU_A	0.815972	0.829088	83.5073	93.6613	4	0.81766	0.81793	0.81783	0.81779	0.81796	0.81798	0.80769	0.81778	0.79046	0.81747	0.81791	0.81547	0.81773	0.81778	0.81794	0.81773	0.8176	0.81765	0.81804	0.81203	0.8179	0.81792	0.81782	0.81744	0.8178	0.8281	0.82814	0.82817	0.83004	0.82811	0.82803	0.83365	0.83536	0.82828	0.82812	0.82803	0.82799	0.82822	0.82826	0.83834	0.82814	0.8279	0.82805	0.82807
8D4W_A	0.92554	0.86805	90.3349	83.4031	20	0.93759	0.94496	0.94257	0.90568	0.91067	0.94065	0.91482	0.94435	0.93008	0.87902	0.94391	0.939	0.93034	0.94421	0.94014	0.93919	0.89298	0.94657	0.92285	0.9369	0.90814	0.91873	0.89804	0.92621	0.90091	0.74792	0.93454	0.86077	0.92912	0.83122	0.91612	0.81557	0.91873	0.91586	0.93997	0.906	0.94317	0.90851	0.81552	0.88343	0.74747	0.94446	0.77575	0.87445
7XDV_A	0.971147	0.943434	85.2801	80.3006	48	0.95415	0.97577	0.96604	0.96469	0.97781	0.97213	0.96246	0.965	0.97903	0.97596	0.97658	0.97428	0.97443	0.97669	0.96541	0.97024	0.96896	0.97218	0.96955	0.97447	0.97287	0.97154	0.97543	0.97833	0.96468	0.9458	0.97517	0.93877	0.8809	0.96779	0.9326	0.96964	0.95617	0.97185	0.9463	0.80026	0.97633	0.96841	0.85012	0.8104	0.97464	0.95594	0.96469	0.97902
7WXZ_A	0.647717	0.523976	80.3424	58.1353	32	0.6453	0.64018	0.64641	0.60729	0.64918	0.65186	0.65227	0.64777	0.65336	0.64848	0.65178	0.64619	0.64266	0.64734	0.64502	0.64521	0.66395	0.65004	0.65131	0.65965	0.65299	0.64648	0.65314	0.64909	0.64597	0.45613	0.52125	0.61937	0.57216	0.46085	0.4812	0.46934	0.5245	0.45426	0.45823	0.47605	0.57202	0.49442	0.4567	0.59063	0.49894	0.57901	0.64129	0.56734
8DY3_A	0.973176	0.969379	88.8337	86.6719	36	0.96596	0.97208	0.96686	0.96885	0.9776	0.96624	0.97139	0.97433	0.97124	0.97116	0.97824	0.97507	0.9789	0.96897	0.97483	0.97772	0.97491	0.97609	0.97456	0.96798	0.97908	0.9741	0.97174	0.9795	0.97199	0.97461	0.97375	0.96795	0.97302	0.97784	0.97079	0.97021	0.96924	0.95203	0.96619	0.97295	0.97652	0.96966	0.97453	0.97432	0.97243	0.97383	0.97038	0.97992
6XN8_A	0.955654	0.952678	88.0633	85.082	88	0.94652	0.95716	0.95242	0.95961	0.9683	0.96444	0.95326	0.97105	0.96369	0.96531	0.95181	0.9593	0.94948	0.95206	0.9548	0.96228	0.95313	0.93654	0.96223	0.97059	0.93424	0.94822	0.95785	0.94114	0.95592	0.95063	0.95467	0.96575	0.95834	0.95245	0.96146	0.95258	0.9613	0.9498	0.95016	0.96102	0.94526	0.95161	0.95109	0.94483	0.95065	0.94708	0.94045	0.95997
7VMF_A	0.965842	0.770527	93.1241	73.4948	12	0.96381	0.97388	0.9616	0.96143	0.97339	0.96922	0.96274	0.93067	0.96377	0.95147	0.9675	0.96722	0.9716	0.96529	0.9733	0.96487	0.9734	0.97318	0.95892	0.97202	0.96979	0.96603	0.97549	0.96788	0.96759	0.94946	0.32047	0.92758	0.94379	0.79138	0.45627	0.84512	0.94872	0.95222	0.94197	0.93339	0.93728	0.94865	0.8995	0.9227	0.94016	0.93687	0.94485	0.3695
7UPO_C	0.767092	0.781344	89.7251	88.2349	12	0.76702	0.76701	0.7671	0.76701	0.76735	0.76719	0.76705	0.76714	0.76699	0.76709	0.76709	0.76692	0.76715	0.76709	0.76722	0.76716	0.76713	0.76717	0.76704	0.76704	0.76702	0.76715	0.76705	0.7671	0.76703	0.78142	0.78133	0.78136	0.78125	0.78137	0.78143	0.78139	0.7813	0.78145	0.78137	0.78132	0.78143	0.78139	0.7813	0.78148	0.78135	0.78134	0.78127	0.78127
6T1Z_A	0.974466	0.961161	90.4185	84.8853	64	0.98226	0.98219	0.97151	0.98146	0.9764	0.97907	0.98754	0.97739	0.96926	0.98346	0.97322	0.97465	0.95608	0.97594	0.95709	0.9752	0.96689	0.98243	0.96516	0.97376	0.97693	0.96833	0.9738	0.97984	0.9718	0.95181	0.98037	0.96974	0.95373	0.94322	0.89472	0.9659	0.92615	0.94978	0.95799	0.98277	0.97679	0.97274	0.98421	0.97256	0.95355	0.97571	0.90542	0.97353
8SG7_C	0.146032	0.149289	51.0096	68.1682	8	0.16759	0.13586	0.13619	0.1258	0.14131	0.15382	0.14992	0.16367	0.14986	0.12878	0.14104	0.15961	0.16603	0.12424	0.13086	0.15496	0.15673	0.17891	0.15239	0.15416	0.13711	0.1147	0.14159	0.15463	0.13103	0.18249	0.14464	0.13772	0.14267	0.13066	0.10429	0.13696	0.14914	0.14726	0.15018	0.17229	0.14485	0.17236	0.11686	0.20448	0.1682	0.10718	0.1441	0.15059
8FTW_A	0.760211	0.70652	76.4502	67.4593	24	0.77352	0.76441	0.75104	0.74103	0.7659	0.7781	0.74778	0.75305	0.75334	0.74712	0.75163	0.75899	0.76921	0.7513	0.7566	0.76711	0.75368	0.75157	0.77372	0.76799	0.78318	0.77611	0.75323	0.7359	0.77976	0.69625	0.73386	0.69417	0.70958	0.71039	0.68591	0.7125	0.73398	0.71707	0.73446	0.68572	0.68791	0.74418	0.72108	0.68283	0.70809	0.66814	0.68611	0.72742
7QAU_A	0.92417	0.908601	88.3617	86.9449	36	0.92464	0.91185	0.93212	0.91925	0.9158	0.92681	0.9279	0.90023	0.92537	0.93023	0.92731	0.92569	0.92598	0.92868	0.91704	0.9354	0.92712	0.9338	0.92869	0.92466	0.91457	0.92722	0.92154	0.92264	0.9297	0.92379	0.91998	0.92769	0.93209	0.91818	0.89477	0.8699	0.86478	0.85934	0.9337	0.86619	0.93227	0.93456	0.89482	0.93208	0.86142	0.9316	0.84925	0.87894
8ODW_A	0.764914	0.674634	71.7327	69.663	100	0.76513	0.74001	0.69965	0.81746	0.79495	0.78495	0.79466	0.79457	0.7551	0.73163	0.79307	0.74193	0.80364	0.80396	0.67946	0.79963	0.74453	0.82451	0.83147	0.7662	0.80436	0.67078	0.80893	0.62044	0.75182	0.67378	0.66434	0.6943	0.64144	0.66117	0.62661	0.65292	0.65726	0.63654	0.65764	0.78615	0.68807	0.77624	0.66471	0.59976	0.71254	0.64792	0.65783	0.62903
8FHJ_C	0.960554	0.952403	85.4208	82.9339	88	0.97893	0.95429	0.97417	0.97176	0.93984	0.97258	0.95219	0.98143	0.97712	0.97688	0.96196	0.84187	0.95127	0.97653	0.96721	0.96836	0.95515	0.95958	0.95289	0.96733	0.98165	0.97061	0.96722	0.93571	0.97732	0.96607	0.96279	0.95157	0.9689	0.95926	0.9689	0.95482	0.97082	0.95288	0.9657	0.96677	0.95811	0.94149	0.96199	0.95099	0.89797	0.90458	0.96772	0.95113
8FN5_A	0.976921	0.957873	87.2013	86.2404	100	0.98374	0.96794	0.97846	0.98195	0.97034	0.98297	0.97584	0.98303	0.98233	0.96724	0.96965	0.96963	0.98101	0.97599	0.98236	0.97245	0.97619	0.97504	0.98101	0.98037	0.98254	0.97729	0.9667	0.97825	0.98071	0.90652	0.94411	0.96207	0.963	0.96516	0.94681	0.91821	0.96826	0.97001	0.96255	0.95333	0.98278	0.94596	0.95982	0.93878	0.95905	0.96202	0.95795	0.96719
7XYR_A	0.976064	0.975586	86.4616	84.6135	92	0.96585	0.98025	0.97974	0.96923	0.98123	0.98461	0.97883	0.98038	0.96278	0.97987	0.98065	0.96156	0.9797	0.96262	0.98004	0.97827	0.9775	0.97722	0.98062	0.97396	0.98006	0.98694	0.96194	0.97642	0.98134	0.97952	0.97422	0.9785	0.97383	0.98172	0.97897	0.97801	0.98013	0.94985	0.95696	0.98374	0.98299	0.97663	0.98368	0.97031	0.97082	0.97782	0.95144	0.98134
7JJV_A	0.969827	0.807092	91.415	62.6833	20	0.96981	0.96981	0.96982	0.96982	0.96982	0.96978	0.96982	0.96982	0.96982	0.96984	0.96984	0.96983	0.96986	0.96983	0.96978	0.96982	0.96985	0.96984	0.96983	0.96984	0.96987	0.9698	0.96985	0.96987	0.96981	0.80709	0.80709	0.80713	0.80709	0.80708	0.80709	0.80713	0.8071	0.80709	0.80709	0.80709	0.8071	0.80708	0.80706	0.80711	0.80709	0.80706	0.80711	0.80709
7BYF_C	0.946984	0.919329	87.8596	79.3623	64	0.94385	0.94961	0.95237	0.94994	0.94758	0.94504	0.94518	0.94379	0.94738	0.94746	0.95311	0.94707	0.94619	0.9436	0.9452	0.94516	0.94679	0.94726	0.94437	0.94602	0.94563	0.94216	0.94918	0.94743	0.95322	0.93011	0.91601	0.91331	0.91661	0.92322	0.92335	0.92287	0.92486	0.92833	0.92746	0.90492	0.92334	0.91879	0.93098	0.90216	0.9212	0.92238	0.92956	0.90102
7US3_A	0.956244	0.956848	84.5782	81.8125	72	0.92622	0.93917	0.97436	0.97924	0.96387	0.95299	0.94337	0.96453	0.97204	0.9501	0.96331	0.94404	0.92864	0.96073	0.94094	0.97161	0.95593	0.97049	0.96305	0.94832	0.96172	0.96739	0.94127	0.96791	0.95486	0.97003	0.98007	0.98121	0.96383	0.95911	0.87313	0.97443	0.9633	0.98475	0.95425	0.95516	0.97485	0.93714	0.94965	0.96077	0.97872	0.97909	0.93175	0.88493
8T5N_A	0.923633	0.883584	82.6322	77.2657	76	0.92636	0.95446	0.97508	0.90276	0.91106	0.90506	0.93611	0.91028	0.94199	0.95376	0.9353	0.87925	0.88288	0.88471	0.92206	0.91799	0.93914	0.92907	0.90842	0.95485	0.94606	0.9205	0.90078	0.94127	0.91163	0.90014	0.89955	0.89567	0.93663	0.91237	0.86958	0.90454	0.90516	0.89338	0.90826	0.92073	0.89526	0.7858	0.74729	0.8738	0.92818	0.83611	0.84175	0.9355
7XTJ_B	0.983697	0.976089	86.9009	84.7507	124	0.98558	0.9842	0.98377	0.98465	0.9809	0.98197	0.98546	0.98261	0.98658	0.97665	0.98845	0.9804	0.98684	0.98597	0.98616	0.98921	0.98339	0.97792	0.98348	0.98498	0.98024	0.98527	0.98872	0.98234	0.97668	0.98077	0.97627	0.97303	0.96969	0.9685	0.97933	0.97671	0.97852	0.98472	0.96884	0.97191	0.9845	0.97283	0.97169	0.9767	0.98342	0.96303	0.97531	0.98609
8OUP_B	0.973558	0.961652	90.6105	85.8885	24	0.97106	0.98066	0.97274	0.96571	0.9711	0.97913	0.97501	0.97711	0.96965	0.98107	0.97376	0.96997	0.97193	0.97001	0.97595	0.96945	0.98049	0.97969	0.96751	0.96761	0.9821	0.96815	0.98122	0.96844	0.96944	0.96175	0.96346	0.9678	0.96337	0.9673	0.96587	0.95933	0.96075	0.9414	0.97057	0.96736	0.96786	0.96969	0.96323	0.91822	0.96637	0.96153	0.96019	0.96217
7QYS_L	0.955208	0.95879	89.5033	87.7219	48	0.96046	0.95008	0.96375	0.94749	0.95159	0.95516	0.9562	0.95065	0.95582	0.95548	0.95673	0.95235	0.94766	0.94926	0.94988	0.95283	0.96058	0.96936	0.95217	0.95976	0.95118	0.95278	0.96588	0.96036	0.95275	0.96488	0.9573	0.95471	0.89761	0.96872	0.96548	0.95748	0.9701	0.95605	0.96877	0.94384	0.95646	0.95464	0.96404	0.97015	0.96114	0.96554	0.95799	0.96811
7K7W_A	0.849727	0.635901	78.0889	57.8461	28	0.91186	0.59547	0.92916	0.63756	0.69701	0.95199	0.90333	0.89797	0.94439	0.95244	0.92336	0.95218	0.90743	0.76675	0.94658	0.60574	0.80186	0.96458	0.95947	0.9585	0.8185	0.92711	0.70687	0.64695	0.93612	0.80438	0.79127	0.83422	0.24617	0.79396	0.53336	0.6459	0.65926	0.4987	0.59505	0.67026	0.49823	0.55011	0.76519	0.55296	0.53103	0.79886	0.79478	0.59982
6YGH_A	0.811612	0.722251	70.6168	63.4205	40	0.80783	0.79936	0.82951	0.79818	0.79885	0.81626	0.8119	0.8101	0.81528	0.81558	0.80142	0.79262	0.80672	0.80986	0.82945	0.82086	0.82227	0.79817	0.84194	0.81672	0.8377	0.79667	0.8	0.8048	0.80825	0.59589	0.57035	0.69154	0.70878	0.83526	0.59473	0.8343	0.68973	0.56532	0.84244	0.54178	0.8359	0.58234	0.51343	0.85667	0.86903	0.83164	0.8504	0.61425
7PRD_A	0.787189	0.574504	81.1546	57.1298	20	0.78472	0.78792	0.78585	0.79155	0.78703	0.79001	0.78934	0.78354	0.78322	0.78739	0.78564	0.78996	0.77978	0.78589	0.77828	0.78269	0.78328	0.79042	0.78997	0.79353	0.79125	0.79075	0.78946	0.78849	0.78977	0.37396	0.75515	0.37622	0.76971	0.78769	0.51864	0.79035	0.76683	0.39853	0.42841	0.7786	0.45304	0.69521	0.3356	0.40431	0.66508	0.62978	0.67671	0.40676
8SPP_A	0.97418	0.930289	87.2988	81.8158	60	0.95062	0.97542	0.95131	0.97358	0.97103	0.97781	0.96824	0.98257	0.9836	0.95346	0.97774	0.97494	0.97751	0.97617	0.98015	0.97708	0.97505	0.97719	0.97933	0.9757	0.98042	0.98355	0.98282	0.97132	0.97788	0.92301	0.94577	0.92803	0.92254	0.94926	0.91432	0.9472	0.90844	0.91051	0.92044	0.9295	0.93579	0.92976	0.91321	0.93248	0.91859	0.92899	0.9088	0.9314
7FCT_B	0.975782	0.908096	91.4133	78.4312	36	0.97132	0.97886	0.97364	0.97165	0.95968	0.97557	0.98265	0.97436	0.98039	0.97277	0.97537	0.9788	0.96338	0.97012	0.97733	0.97661	0.98231	0.9807	0.97747	0.97935	0.98859	0.97295	0.97555	0.98404	0.97109	0.89927	0.93931	0.89249	0.92088	0.84031	0.93042	0.92994	0.86196	0.95529	0.96833	0.86447	0.94691	0.96889	0.88166	0.6433	0.89726	0.87383	0.87174	0.9571
7R0K_A	0.920694	0.771164	84.448	75.7705	116	0.93273	0.94194	0.93742	0.92983	0.93529	0.91535	0.92507	0.93977	0.88949	0.92061	0.90797	0.92322	0.92743	0.89734	0.9424	0.87959	0.93831	0.89797	0.91574	0.90032	0.92897	0.90092	0.91759	0.94435	0.92772	0.84927	0.89049	0.62372	0.62804	0.79808	0.85684	0.83393	0.86476	0.61943	0.62536	0.86358	0.85436	0.85084	0.63873	0.63758	0.63361	0.65223	0.84803	0.64784
8BCQ_B	0.733856	0.425093	62.9166	42.5889	36	0.72165	0.87139	0.82372	0.50882	0.84149	0.81273	0.79512	0.69587	0.44823	0.83758	0.84855	0.84431	0.70012	0.68512	0.82536	0.47991	0.83178	0.82237	0.83844	0.8526	0.56402	0.66685	0.73197	0.44789	0.85052	0.4367	0.66341	0.38488	0.43819	0.39916	0.31967	0.35886	0.43727	0.41073	0.42127	0.44875	0.45657	0.41326	0.43075	0.47251	0.63074	0.3914	0.39465	0.36072
7YTA_B	0.922992	0.898075	87.0434	82.8281	24	0.94667	0.90749	0.92944	0.91824	0.88088	0.91684	0.92555	0.93013	0.89267	0.88395	0.93567	0.94941	0.9452	0.93161	0.88853	0.918	0.91139	0.94295	0.93633	0.92247	0.9293	0.92813	0.93459	0.92517	0.94419	0.91667	0.91952	0.91868	0.92124	0.89917	0.92283	0.8225	0.93924	0.90302	0.92159	0.88722	0.92095	0.88132	0.93748	0.91932	0.56358	0.92352	0.9242	0.92377
7YTF_A	0.868776	0.711354	81.4918	71.2331	52	0.95026	0.93778	0.92995	0.89244	0.83941	0.95247	0.71702	0.92843	0.94169	0.95065	0.87806	0.8968	0.60938	0.96052	0.90929	0.93263	0.90598	0.89462	0.93483	0.94917	0.5891	0.81283	0.87328	0.78011	0.75269	0.60655	0.75632	0.62784	0.78638	0.71663	0.64144	0.77293	0.78168	0.69778	0.6607	0.71797	0.71947	0.73312	0.69438	0.70745	0.70512	0.79207	0.79923	0.60929
8DEI_B	0.73642	0.75036	87.0158	87.1947	76	0.68585	0.77605	0.74516	0.73092	0.68912	0.7839	0.68222	0.81648	0.7294	0.75685	0.79759	0.76565	0.67897	0.71027	0.72413	0.73098	0.74504	0.72067	0.72842	0.74987	0.72295	0.73516	0.7326	0.71533	0.75692	0.74604	0.72769	0.73933	0.74807	0.75925	0.72308	0.75196	0.7582	0.77287	0.74416	0.73745	0.73798	0.7162	0.74754	0.75292	0.74394	0.77361	0.74998	0.77969
8GTH_E	0.792084	0.550507	71.7986	49.634	16	0.7761	0.86389	0.77202	0.67871	0.70778	0.70071	0.95855	0.696	0.87743	0.94508	0.67267	0.6718	0.71098	0.90095	0.77929	0.64874	0.91689	0.84257	0.72674	0.6827	0.66375	0.93742	0.81801	0.9376	0.91571	0.309	0.47775	0.70753	0.31663	0.2688	0.50912	0.7261	0.73534	0.6403	0.47538	0.75598	0.4552	0.28539	0.32141	0.59367	0.42719	0.72454	0.6081	0.74918
8D0O_A	0.912265	0.86328	83.8389	73.7246	48	0.93733	0.97334	0.84838	0.90115	0.95719	0.70777	0.84684	0.95779	0.94669	0.8764	0.94424	0.89304	0.94281	0.91355	0.95933	0.95848	0.92868	0.96674	0.95011	0.94016	0.7535	0.9522	0.96225	0.86038	0.92827	0.89029	0.82116	0.89558	0.94177	0.9649	0.89134	0.96547	0.95106	0.69659	0.57411	0.75887	0.94027	0.85632	0.96313	0.84898	0.91267	0.92875	0.92237	0.93347
7W5C_A	0.97434	0.914432	89.286	81.5674	56	0.97225	0.97796	0.97787	0.97429	0.97288	0.97381	0.97065	0.97395	0.96889	0.9709	0.97694	0.97757	0.97913	0.97115	0.9769	0.96693	0.97656	0.97399	0.97425	0.98258	0.97176	0.97516	0.96806	0.97452	0.97954	0.97225	0.82323	0.92866	0.96582	0.83179	0.95721	0.96637	0.96145	0.96395	0.96364	0.95747	0.95716	0.93497	0.9194	0.92536	0.969	0.81619	0.92647	0.75016
8A8K_A	0.863602	0.852448	90.3687	89.7539	52	0.85329	0.88738	0.86921	0.89091	0.86105	0.86385	0.86064	0.85791	0.86925	0.86309	0.84795	0.86055	0.88867	0.84777	0.86464	0.85583	0.86354	0.85748	0.88363	0.85611	0.85815	0.85224	0.85299	0.85357	0.87036	0.84353	0.83893	0.8463	0.87797	0.87141	0.86313	0.85329	0.86012	0.85239	0.83697	0.87013	0.84434	0.87734	0.84673	0.81868	0.8118	0.8614	0.89115	0.83015
7WNT_A	0.860803	0.852036	91.5495	88.0391	88	0.85128	0.86402	0.844	0.85884	0.87091	0.85371	0.86244	0.87821	0.85297	0.86874	0.87071	0.87718	0.84341	0.89305	0.84288	0.82648	0.86437	0.87382	0.86532	0.85826	0.86212	0.88246	0.84475	0.83357	0.87657	0.84838	0.88622	0.8752	0.84752	0.84836	0.85081	0.84553	0.84784	0.83228	0.87543	0.82904	0.8844	0.82416	0.84829	0.8642	0.85728	0.80341	0.8577	0.8451
8HCI_C	0.944769	0.925472	85.8039	88.5037	40	0.92204	0.95811	0.89943	0.94933	0.94851	0.93357	0.95328	0.94204	0.94877	0.95455	0.94973	0.96434	0.94051	0.95845	0.93916	0.96308	0.94867	0.90986	0.94953	0.94409	0.95425	0.94469	0.95336	0.93432	0.95556	0.93337	0.93849	0.93975	0.85685	0.92795	0.92268	0.94084	0.94346	0.91972	0.90188	0.89243	0.90516	0.93057	0.94418	0.93757	0.91769	0.92847	0.93212	0.92707
7W6B_A	0.432809	0.721575	81.034	85.4743	124	0.35223	0.55071	0.38621	0.4108	0.37617	0.49575	0.5473	0.35227	0.50283	0.42339	0.41252	0.46833	0.48302	0.43212	0.44666	0.37794	0.44482	0.45055	0.41153	0.3984	0.36223	0.36885	0.49753	0.42329	0.44477	0.6345	0.72052	0.66668	0.64943	0.76713	0.62144	0.78763	0.82148	0.73775	0.67695	0.58359	0.69425	0.79186	0.82558	0.58713	0.76355	0.77566	0.7938	0.81867
7W0I_A	0.976459	0.97642	90.8016	90.0087	52	0.97096	0.97525	0.98125	0.97505	0.98207	0.9797	0.97771	0.97501	0.96979	0.98428	0.97772	0.98446	0.9782	0.96945	0.97855	0.97885	0.97976	0.97225	0.97451	0.95527	0.97744	0.97745	0.97796	0.9773	0.98124	0.97613	0.96475	0.95826	0.98047	0.98522	0.97513	0.9767	0.98361	0.97291	0.98	0.98233	0.97425	0.97666	0.97596	0.96666	0.97731	0.9822	0.97916	0.97069
7WBN_A	0.301561	0.295082	79.2957	90.6931	12	0.31738	0.31508	0.302	0.30223	0.29643	0.31848	0.31286	0.25671	0.31666	0.32584	0.30341	0.29714	0.29647	0.31789	0.29643	0.29691	0.29735	0.25573	0.29757	0.31834	0.29724	0.30712	0.29805	0.29533	0.30038	0.28946	0.29916	0.29514	0.29406	0.29385	0.2952	0.29312	0.29682	0.29621	0.29479	0.29243	0.29623	0.29362	0.29719	0.29498	0.29442	0.29673	0.30415	0.29367
7N99_A	0.47079	0.39386	68.1858	63.0413	12	0.55346	0.35098	0.50923	0.44213	0.48868	0.51607	0.45639	0.43935	0.53339	0.3575	0.43528	0.48586	0.55725	0.50946	0.34243	0.44267	0.57552	0.36034	0.50025	0.43938	0.53621	0.52933	0.43581	0.49035	0.48242	0.401	0.41526	0.40731	0.41659	0.42276	0.38301	0.40022	0.40824	0.41588	0.40173	0.41743	0.42054	0.40591	0.34479	0.35885	0.40647	0.39934	0.32923	0.41968
7TJB_A	0.944907	0.924166	88.7513	85.7315	36	0.95612	0.95066	0.9199	0.94594	0.95518	0.95946	0.95121	0.95163	0.93928	0.90229	0.9551	0.96045	0.94314	0.95718	0.94895	0.93952	0.953	0.94199	0.95074	0.9529	0.95851	0.88893	0.95455	0.95298	0.93306	0.93018	0.91858	0.93796	0.89785	0.87941	0.94935	0.95492	0.94488	0.92125	0.9309	0.93629	0.91693	0.94133	0.8738	0.94491	0.93542	0.92708	0.91682	0.91809
7QY5_B	0.491449	0.37237	70.2355	61.5977	52	0.59206	0.44269	0.58146	0.598	0.35502	0.41094	0.34664	0.46506	0.54785	0.59111	0.35735	0.48215	0.5787	0.44696	0.58915	0.38831	0.40385	0.58455	0.5264	0.58169	0.52321	0.56806	0.36874	0.5389	0.41737	0.3527	0.43198	0.30993	0.50553	0.35421	0.31449	0.31979	0.54512	0.32391	0.36744	0.32156	0.36388	0.30743	0.41096	0.35653	0.35703	0.29667	0.41652	0.33948
8F70_A	0.850598	0.754376	90.5441	84.8692	88	0.80719	0.81029	0.85628	0.91225	0.90709	0.77431	0.7936	0.90366	0.87806	0.89003	0.91127	0.89866	0.88097	0.66817	0.94646	0.90211	0.75406	0.96743	0.78694	0.90237	0.86938	0.59071	0.95219	0.86705	0.83442	0.82666	0.65853	0.77144	0.5011	0.83487	0.84317	0.88513	0.79401	0.7484	0.76956	0.50259	0.5106	0.71989	0.76294	0.82729	0.84976	0.81175	0.76609	0.72664
8SF3_A	0.924588	0.875548	86.7373	83.0652	112	0.98143	0.83185	0.98667	0.98483	0.98605	0.98795	0.98897	0.98776	0.98777	0.83686	0.9847	0.97354	0.84267	0.83041	0.98048	0.83456	0.98543	0.8339	0.98891	0.83555	0.8439	0.8374	0.97225	0.83983	0.97102	0.81967	0.82059	0.94985	0.9524	0.95027	0.83974	0.80819	0.93414	0.84277	0.98047	0.83918	0.82324	0.82074	0.94776	0.84167	0.84056	0.84155	0.83659	0.9466
8A28_A	0.542274	0.53136	80.9791	65.128	60	0.51989	0.56868	0.55069	0.55809	0.5442	0.53606	0.53847	0.55298	0.54858	0.44561	0.5763	0.54343	0.54539	0.53402	0.54613	0.54274	0.55888	0.54287	0.50847	0.54732	0.54932	0.56141	0.53333	0.55306	0.55094	0.53667	0.53667	0.54436	0.52905	0.52633	0.47138	0.54587	0.53517	0.53685	0.53653	0.54921	0.53928	0.51965	0.54066	0.53459	0.53295	0.54109	0.53516	0.51335
8DKT_B	0.938077	0.914679	83.9221	76.2976	44	0.92408	0.97229	0.93994	0.83839	0.95564	0.9757	0.93118	0.93256	0.9415	0.95763	0.96738	0.96118	0.90465	0.97442	0.86902	0.96249	0.94464	0.88405	0.97264	0.97588	0.90204	0.96925	0.8612	0.98018	0.95399	0.93284	0.90615	0.89578	0.91299	0.91292	0.96056	0.95079	0.91909	0.92974	0.92876	0.87402	0.89809	0.93157	0.84907	0.90868	0.86282	0.89947	0.94371	0.91242
7ZLY_A	0.931448	0.878251	83.1589	82.6789	68	0.92967	0.92073	0.91193	0.93679	0.9295	0.94811	0.93731	0.93179	0.90273	0.92735	0.93622	0.92891	0.94554	0.94053	0.94452	0.93086	0.9501	0.93283	0.92836	0.94077	0.93889	0.91856	0.93113	0.91534	0.92773	0.87115	0.87874	0.86919	0.88401	0.89717	0.91975	0.88469	0.88751	0.87414	0.88022	0.85987	0.85814	0.87609	0.87307	0.88802	0.86437	0.89042	0.90185	0.87887
8BD1_A	0.892026	0.829015	86.8407	75.1315	20	0.8338	0.94877	0.93372	0.70042	0.93914	0.93775	0.93208	0.93771	0.85314	0.93471	0.85129	0.93437	0.95251	0.93729	0.94153	0.88834	0.90344	0.64027	0.93361	0.93059	0.91712	0.94537	0.94537	0.84277	0.78553	0.8183	0.79749	0.78817	0.89512	0.77734	0.90362	0.76633	0.78852	0.94005	0.76111	0.86453	0.76291	0.96366	0.79422	0.73438	0.77365	0.83525	0.73578	0.93579
7OC9_A	0.957719	0.857404	93.1271	80.0639	20	0.97052	0.9409	0.96165	0.9566	0.96031	0.96179	0.92982	0.95642	0.95777	0.96684	0.96615	0.9732	0.95392	0.96525	0.94588	0.97312	0.961	0.95037	0.94737	0.96687	0.95919	0.94592	0.96479	0.94957	0.95775	0.90967	0.75024	0.91462	0.88184	0.8753	0.88832	0.89517	0.86769	0.76638	0.92284	0.86757	0.85168	0.88718	0.88231	0.89154	0.86972	0.52159	0.87997	0.88226
8HG9_A	0.936514	0.9174	85.2152	77.953	64	0.90909	0.96346	0.9299	0.95738	0.96238	0.92434	0.95259	0.93351	0.96165	0.94235	0.91544	0.95886	0.95556	0.94451	0.94444	0.9493	0.9574	0.89161	0.92982	0.958	0.96383	0.90309	0.93691	0.88569	0.88175	0.96864	0.88698	0.97449	0.91457	0.91198	0.88636	0.92494	0.88134	0.9023	0.93523	0.89685	0.91363	0.90992	0.93091	0.92239	0.90395	0.90797	0.92249	0.91702
8G53_A	0.964204	0.901615	82.9152	83.8526	32	0.97593	0.96379	0.91572	0.96944	0.96708	0.96951	0.96819	0.9708	0.96529	0.95976	0.9616	0.95526	0.96663	0.97577	0.97004	0.96701	0.95428	0.95889	0.97373	0.96479	0.96807	0.96482	0.97005	0.96245	0.9662	0.55384	0.58977	0.93776	0.96443	0.96425	0.95179	0.96631	0.94636	0.96551	0.95987	0.96832	0.96302	0.96887	0.96552	0.96472	0.95613	0.96248	0.96075	0.96488
7XUY_A	0.784769	0.667809	80.6431	71.4866	8	0.71113	0.83686	0.75211	0.83069	0.78191	0.77906	0.76538	0.81589	0.80047	0.78272	0.74636	0.80386	0.85847	0.76023	0.86313	0.74999	0.7811	0.75791	0.83179	0.83742	0.74535	0.77307	0.76207	0.75755	0.73471	0.68197	0.67566	0.72915	0.69366	0.622	0.71215	0.62485	0.68938	0.68411	0.67746	0.67186	0.64776	0.69242	0.61609	0.71179	0.69134	0.62649	0.68143	0.70125
7XPC_A	0.940415	0.902476	89.9296	81.755	52	0.93199	0.92937	0.91183	0.9614	0.93029	0.9391	0.92849	0.95292	0.95287	0.92772	0.90977	0.92967	0.94132	0.9536	0.94073	0.94974	0.94183	0.96868	0.91239	0.93887	0.95252	0.96224	0.95527	0.94092	0.94685	0.94787	0.91542	0.93608	0.93297	0.88557	0.83228	0.87777	0.95287	0.8951	0.905	0.93382	0.89852	0.84285	0.90787	0.91449	0.8838	0.82579	0.87135	0.96821
7X7H_B	0.97423	0.949132	90.8321	84.7273	12	0.97379	0.97256	0.9736	0.97298	0.974	0.9766	0.97618	0.97529	0.97379	0.97394	0.97355	0.97517	0.9755	0.97375	0.97351	0.97657	0.97331	0.97583	0.97257	0.97591	0.97511	0.97398	0.97289	0.97378	0.9716	0.95188	0.95959	0.71205	0.94069	0.96749	0.9689	0.9639	0.93641	0.9717	0.96482	0.91004	0.95882	0.97214	0.96925	0.96902	0.97179	0.96271	0.96426	0.96422
8DBA_G	0.790308	0.785596	82.9395	81.6514	88	0.77324	0.78467	0.76651	0.7907	0.76551	0.77206	0.78333	0.74862	0.81837	0.80778	0.82268	0.78898	0.78878	0.81451	0.75906	0.76447	0.79327	0.78681	0.8239	0.80248	0.8031	0.82045	0.77701	0.8059	0.7955	0.8031	0.75561	0.79271	0.85078	0.7395	0.81985	0.75987	0.81338	0.80591	0.81827	0.79098	0.7848	0.76571	0.78884	0.77304	0.76372	0.81819	0.83606	0.73331
7ZPN_A	0.761193	0.685423	66.2865	63.203	28	0.83265	0.73653	0.83029	0.70346	0.69767	0.75555	0.71599	0.69653	0.69808	0.65549	0.84135	0.6932	0.69519	0.81417	0.8439	0.69691	0.83705	0.83067	0.86434	0.81179	0.71502	0.82248	0.83854	0.69306	0.70991	0.67832	0.68812	0.67759	0.67897	0.69836	0.68319	0.68539	0.68748	0.68779	0.69604	0.68536	0.68792	0.70373	0.68936	0.70321	0.6734	0.68653	0.67581	0.68431
8D89_A	0.969435	0.922682	86.4859	79.8081	64	0.96624	0.98006	0.95614	0.96517	0.96211	0.97706	0.97207	0.95882	0.94426	0.9853	0.97049	0.956	0.98311	0.97789	0.9685	0.98346	0.96756	0.98461	0.9807	0.97442	0.98061	0.97731	0.95813	0.94351	0.96234	0.9463	0.90251	0.89298	0.91256	0.89303	0.94254	0.92439	0.88701	0.92154	0.95438	0.96204	0.89752	0.96708	0.90192	0.9335	0.8827	0.93048	0.87448	0.96333
7ON7_A	0.994632	0.996734	90.0062	90.3322	48	0.99627	0.99515	0.99633	0.99462	0.99461	0.99491	0.9964	0.99523	0.9969	0.99667	0.99576	0.99432	0.99476	0.99619	0.99468	0.99646	0.99623	0.99532	0.99656	0.99501	0.99624	0.99623	0.99572	0.9701	0.99514	0.99664	0.99658	0.99706	0.99683	0.99693	0.99676	0.99689	0.99624	0.99664	0.99716	0.99635	0.99661	0.99673	0.99548	0.99587	0.99694	0.99716	0.99663	0.99707
7WKI_B	0.92683	0.901293	82.6015	81.1471	20	0.95346	0.91547	0.92263	0.96223	0.92697	0.9342	0.92576	0.93445	0.89711	0.93462	0.90814	0.9566	0.92875	0.82604	0.93873	0.92962	0.93074	0.92768	0.9354	0.91951	0.92277	0.92382	0.94258	0.92844	0.94503	0.90214	0.89378	0.89324	0.92078	0.90129	0.90202	0.88635	0.90586	0.90003	0.88758	0.92385	0.88977	0.89596	0.89417	0.91626	0.8969	0.88991	0.91011	0.92133
7YA2_B	0.918751	0.928246	91.0543	87.5189	56	0.91163	0.9234	0.92373	0.90569	0.9259	0.91866	0.92026	0.92781	0.93107	0.92442	0.91773	0.91099	0.92785	0.9138	0.91165	0.93502	0.92874	0.92489	0.91092	0.91219	0.91191	0.91258	0.92771	0.89663	0.9136	0.89301	0.92758	0.91411	0.93559	0.94304	0.92675	0.92149	0.92907	0.93699	0.93814	0.93774	0.942	0.94701	0.9292	0.92354	0.9325	0.93168	0.92372	0.93631
8E8T_B	0.947631	0.943259	90.0244	88.706	68	0.94827	0.94103	0.95287	0.95222	0.94699	0.94696	0.95425	0.9535	0.96121	0.94784	0.95389	0.97019	0.93796	0.9339	0.93331	0.95553	0.9689	0.93874	0.95123	0.94274	0.93685	0.96378	0.92772	0.93239	0.9385	0.9391	0.96572	0.93812	0.86578	0.95914	0.95612	0.92918	0.95291	0.94083	0.93977	0.92916	0.95787	0.92649	0.97119	0.88632	0.97563	0.96516	0.94941	0.95657
7ABW_A	0.935434	0.906344	85.859	85.5762	60	0.93368	0.94001	0.95429	0.94903	0.93486	0.92058	0.93398	0.94162	0.94747	0.94589	0.92357	0.94317	0.95184	0.89925	0.92857	0.93289	0.95578	0.93284	0.92781	0.92154	0.93568	0.94117	0.92173	0.9339	0.9347	0.92847	0.90703	0.81499	0.87422	0.89932	0.92477	0.9167	0.9412	0.92867	0.94061	0.91463	0.92864	0.91776	0.84898	0.84387	0.90383	0.89216	0.91391	0.84461
7Y8I_E	0.881214	0.849137	86.4302	84.7662	12	0.86319	0.89389	0.89449	0.88398	0.86153	0.87929	0.88643	0.89821	0.89623	0.88531	0.88187	0.88567	0.87785	0.88487	0.84701	0.88016	0.89397	0.89192	0.89729	0.84786	0.88842	0.88433	0.86819	0.87523	0.88317	0.88218	0.84982	0.72597	0.86183	0.87885	0.85084	0.88752	0.84431	0.84731	0.85279	0.8483	0.85569	0.84032	0.84046	0.84448	0.85193	0.83837	0.844	0.85355
8T7W_A	0.978536	0.942745	90.7561	84.1109	48	0.98239	0.98149	0.97451	0.99206	0.98365	0.97966	0.98148	0.98458	0.98162	0.96761	0.98112	0.97222	0.95189	0.95972	0.9811	0.9815	0.98042	0.98812	0.98254	0.98052	0.98398	0.97082	0.9826	0.98349	0.97432	0.96527	0.9499	0.97409	0.94681	0.95079	0.93148	0.94711	0.97174	0.94915	0.95258	0.92683	0.90733	0.87679	0.93101	0.96254	0.95455	0.97068	0.95932	0.9348
7UI8_A	0.831548	0.734905	74.0465	61.4137	20	0.84957	0.82868	0.70479	0.85284	0.80699	0.82579	0.78502	0.8785	0.81404	0.85341	0.85819	0.89697	0.82817	0.85862	0.79661	0.85124	0.86381	0.817	0.85838	0.78205	0.83507	0.80757	0.88756	0.85008	0.79775	0.80348	0.71046	0.74312	0.69528	0.71775	0.70512	0.69132	0.73663	0.69482	0.71098	0.74941	0.72717	0.68369	0.83592	0.70265	0.7269	0.80244	0.69073	0.8199
8E4F_A	0.967313	0.936087	87.2743	81.0123	28	0.97589	0.97578	0.94381	0.95069	0.97682	0.96085	0.97045	0.96211	0.9731	0.97387	0.96233	0.97565	0.976	0.9597	0.96359	0.97625	0.97183	0.97463	0.96817	0.97066	0.97073	0.96988	0.96264	0.95531	0.96209	0.9491	0.94947	0.88175	0.93781	0.93694	0.93608	0.942	0.93059	0.94864	0.93569	0.92567	0.91994	0.96542	0.92557	0.90179	0.93769	0.93818	0.93748	0.92421
7UI2_B	0.925223	0.892335	87.691	77.5796	20	0.9395	0.93174	0.8998	0.93342	0.9378	0.92951	0.89834	0.93119	0.93214	0.91126	0.92874	0.93612	0.94514	0.81552	0.93497	0.94673	0.93956	0.9384	0.93228	0.94098	0.89267	0.94055	0.92629	0.93357	0.93435	0.90831	0.93077	0.68113	0.93114	0.89389	0.92435	0.91443	0.92728	0.89286	0.90367	0.88101	0.90303	0.92976	0.92825	0.89008	0.92887	0.87304	0.90049	0.92807
7ONC_A	0.997365	0.997118	95.8226	96.9362	44	0.99745	0.99757	0.99704	0.99714	0.99731	0.99725	0.99742	0.99728	0.99743	0.99785	0.99729	0.99728	0.99729	0.99735	0.99741	0.99761	0.99732	0.9974	0.99716	0.99758	0.99728	0.99745	0.99722	0.99733	0.99742	0.99694	0.99718	0.99697	0.99709	0.99722	0.99738	0.99761	0.99771	0.99721	0.99756	0.99731	0.99741	0.99697	0.99686	0.99723	0.99692	0.99674	0.99695	0.9964
8EMY_G	0.9386	0.857969	91.5814	80.9196	16	0.92978	0.93335	0.94172	0.91754	0.94061	0.91667	0.93194	0.9418	0.95201	0.94236	0.94334	0.95146	0.93777	0.94004	0.94161	0.95586	0.9358	0.95454	0.94153	0.91958	0.94185	0.92923	0.95005	0.93213	0.94242	0.94048	0.748	0.64906	0.91107	0.86569	0.92148	0.93663	0.91149	0.89254	0.93051	0.7685	0.66989	0.77202	0.88987	0.91935	0.91898	0.83462	0.90967	0.77731
8B9O_A	0.954941	0.873621	87.1119	79.9085	24	0.9409	0.96388	0.9421	0.9599	0.96292	0.96094	0.96469	0.93608	0.9529	0.96309	0.96125	0.9461	0.96585	0.95972	0.96503	0.9634	0.88601	0.96239	0.96743	0.96261	0.95808	0.94451	0.95731	0.96537	0.96107	0.82961	0.94842	0.83613	0.91972	0.91867	0.83391	0.91551	0.94383	0.74361	0.92866	0.92539	0.86015	0.87719	0.82379	0.79369	0.89155	0.83739	0.8443	0.87155
7JTA_A	0.937003	0.834874	90.204	82.3908	8	0.92964	0.93753	0.9221	0.9445	0.93746	0.93528	0.94084	0.93548	0.94206	0.93908	0.93947	0.94252	0.93897	0.94305	0.93865	0.93652	0.93243	0.93814	0.93516	0.93748	0.9413	0.93858	0.93967	0.93891	0.92026	0.50364	0.71779	0.93694	0.70826	0.94274	0.9287	0.60622	0.68712	0.71378	0.94865	0.5282	0.93788	0.94939	0.93455	0.7083	0.94713	0.90608	0.7147	0.92758
8A14_A	0.79375	0.685106	59.7712	62.4655	48	0.79444	0.79453	0.79459	0.79159	0.79365	0.79291	0.79248	0.79422	0.79267	0.79121	0.79264	0.79586	0.79473	0.79779	0.7956	0.79262	0.79309	0.79504	0.79392	0.79059	0.7965	0.7954	0.79212	0.79258	0.79297	0.68508	0.68501	0.68517	0.68508	0.68499	0.68501	0.6852	0.68511	0.68517	0.68512	0.68509	0.68511	0.6849	0.68514	0.6851	0.68513	0.68521	0.68513	0.68508
7S2I_A	0.933571	0.940692	88.2274	85.067	44	0.93236	0.92481	0.93475	0.92962	0.93617	0.92931	0.92694	0.9345	0.93701	0.93516	0.94038	0.92897	0.93769	0.94021	0.93821	0.93627	0.93186	0.91872	0.94829	0.93539	0.91967	0.9351	0.93001	0.93825	0.93962	0.94369	0.94139	0.93719	0.94363	0.9437	0.94106	0.93062	0.93448	0.93689	0.94478	0.94103	0.94162	0.94329	0.93901	0.94613	0.95127	0.94791	0.93149	0.93363
8B7X_A	0.981354	0.959229	89.109	88.7108	48	0.98264	0.98894	0.97551	0.96876	0.98207	0.98787	0.98476	0.97452	0.9891	0.97642	0.98491	0.98475	0.98046	0.98583	0.98795	0.98478	0.9846	0.96734	0.98548	0.97055	0.9825	0.97994	0.98707	0.98087	0.97624	0.95688	0.9495	0.97143	0.94949	0.9619	0.9346	0.953	0.97051	0.93554	0.96794	0.96297	0.97455	0.97198	0.95842	0.97775	0.95925	0.94696	0.94714	0.95011
7X2P_A	0.844462	0.828021	78.4634	71.2964	40	0.83373	0.86613	0.83143	0.8139	0.84855	0.82682	0.87097	0.8452	0.88555	0.85252	0.88179	0.86533	0.83693	0.85645	0.83667	0.85019	0.85589	0.71523	0.85341	0.85606	0.86557	0.83908	0.84928	0.84508	0.82979	0.81773	0.85359	0.86999	0.79756	0.82542	0.84261	0.73125	0.83337	0.83034	0.84339	0.87539	0.85671	0.75642	0.79046	0.7821	0.82563	0.81961	0.82619	0.87296
8HHF_L	0.592332	0.586999	66.5161	61.4539	16	0.61197	0.58921	0.59602	0.55214	0.59814	0.5691	0.58381	0.56903	0.6289	0.59157	0.60945	0.57944	0.59132	0.60468	0.58715	0.60071	0.60887	0.60309	0.56928	0.57143	0.61666	0.59201	0.59011	0.60447	0.58975	0.55229	0.58447	0.55254	0.59877	0.59106	0.61724	0.61666	0.56461	0.58991	0.62183	0.56298	0.60059	0.5594	0.59848	0.62031	0.58732	0.57255	0.59914	0.58447
8IBJ_A	0.984016	0.936461	92.1191	82.3892	40	0.98133	0.96851	0.96606	0.98964	0.99059	0.99335	0.98804	0.98008	0.99162	0.98504	0.98611	0.98136	0.99053	0.98925	0.98545	0.98276	0.97249	0.9798	0.98635	0.99039	0.98487	0.98959	0.98094	0.97843	0.98782	0.93777	0.96369	0.95172	0.94332	0.78712	0.89209	0.9332	0.93839	0.90976	0.96457	0.95686	0.92895	0.96043	0.94236	0.98558	0.94015	0.91641	0.95219	0.94968
7ONG_A	0.957943	0.95674	93.8056	93.3798	48	0.9588	0.95721	0.95825	0.95818	0.95674	0.95887	0.95786	0.95675	0.95767	0.95804	0.95775	0.95722	0.95696	0.9586	0.95801	0.9576	0.95849	0.95587	0.95887	0.95944	0.95754	0.95775	0.95898	0.95832	0.95881	0.95698	0.95753	0.95607	0.95741	0.95683	0.95707	0.95594	0.95653	0.9556	0.95666	0.95665	0.95643	0.95712	0.95671	0.95591	0.95736	0.95701	0.95731	0.95692
7UWY_A	0.931374	0.901137	92.438	90.3628	8	0.93219	0.93147	0.93114	0.93104	0.93147	0.93155	0.93128	0.93107	0.9313	0.93102	0.93084	0.93125	0.93144	0.93129	0.93102	0.93171	0.93191	0.93156	0.93089	0.93192	0.93144	0.93158	0.93134	0.9306	0.93202	0.90115	0.90116	0.90102	0.901	0.90105	0.90116	0.90118	0.90112	0.90103	0.90138	0.90127	0.90117	0.90115	0.90125	0.90105	0.90103	0.90119	0.90107	0.9014
8DQM_H	0.79932	0.61053	75.4434	49.3464	20	0.82299	0.77021	0.83094	0.84377	0.80505	0.85658	0.83465	0.82808	0.69668	0.82598	0.84501	0.83388	0.84901	0.74124	0.74824	0.77942	0.78145	0.80282	0.74197	0.81899	0.692	0.82093	0.76075	0.82807	0.82429	0.7024	0.64769	0.4887	0.58425	0.65072	0.66006	0.75198	0.64953	0.50174	0.62652	0.54109	0.56674	0.56843	0.61452	0.485	0.72213	0.59583	0.57985	0.37935
7X2N_A	0.947589	0.919556	80.8746	76.8899	60	0.90035	0.94601	0.94709	0.95781	0.95318	0.96211	0.96038	0.93694	0.97331	0.94826	0.94554	0.92916	0.97202	0.95457	0.96554	0.93114	0.91992	0.95532	0.95763	0.95215	0.93005	0.95329	0.93892	0.94781	0.95123	0.89743	0.90517	0.8844	0.92388	0.90443	0.91556	0.95737	0.94002	0.9362	0.90314	0.8993	0.93945	0.9245	0.91456	0.92944	0.92194	0.90095	0.92003	0.94481
8H1K_A	0.964942	0.958667	90.0854	89.5732	64	0.9672	0.96592	0.96522	0.95827	0.9642	0.96609	0.96792	0.96713	0.96274	0.96798	0.96661	0.96628	0.96699	0.96067	0.96586	0.96512	0.96125	0.96653	0.96387	0.96947	0.95157	0.96743	0.96217	0.96694	0.97013	0.96766	0.96561	0.93222	0.95494	0.97623	0.95605	0.94922	0.94414	0.97446	0.97204	0.92575	0.96579	0.96005	0.95303	0.96839	0.95911	0.96525	0.96887	0.96277
8DCY_C	0.712244	0.672753	63.7687	59.7764	40	0.72386	0.85292	0.76074	0.85756	0.62372	0.90262	0.63642	0.8643	0.76746	0.87316	0.5591	0.64163	0.88725	0.60819	0.6789	0.60454	0.61246	0.90103	0.64466	0.6387	0.80165	0.576	0.67004	0.50957	0.60962	0.40015	0.85566	0.35587	0.53421	0.80383	0.51123	0.84979	0.44782	0.81189	0.43138	0.85145	0.8449	0.54232	0.80721	0.81317	0.40791	0.853	0.86829	0.56223
7QFJ_D	0.906011	0.553761	88.0405	72.0008	28	0.94782	0.60775	0.95142	0.95071	0.93606	0.93905	0.96222	0.96229	0.82395	0.92598	0.74886	0.92779	0.94379	0.95975	0.95154	0.90337	0.96173	0.65249	0.91528	0.96949	0.93571	0.93856	0.96228	0.92287	0.94952	0.57436	0.5751	0.51038	0.56432	0.5821	0.55492	0.60488	0.56063	0.55663	0.55067	0.35929	0.56769	0.55258	0.57049	0.55227	0.57264	0.57761	0.57139	0.4938
7YKO_A	0.966998	0.929096	91.1932	86.1081	40	0.9666	0.98737	0.94026	0.97735	0.9917	0.98732	0.93759	0.98789	0.97347	0.93747	0.97869	0.98598	0.93449	0.99164	0.96919	0.96641	0.98529	0.93397	0.9326	0.94029	0.93925	0.98959	0.98654	0.97515	0.97886	0.9192	0.97142	0.93188	0.97916	0.87862	0.94153	0.83898	0.96693	0.95545	0.9597	0.96885	0.93325	0.90555	0.9263	0.92845	0.92045	0.88845	0.94949	0.96235
6ZM9_A	0.875653	0.830068	84.0545	72.407	20	0.85321	0.87048	0.89453	0.84564	0.86326	0.83114	0.87725	0.87391	0.89036	0.87441	0.90303	0.88193	0.87488	0.89222	0.87996	0.8755	0.85956	0.87085	0.89085	0.8793	0.87029	0.86834	0.88031	0.89725	0.89286	0.81535	0.81093	0.87689	0.83457	0.86109	0.82315	0.83427	0.80475	0.80464	0.79915	0.86021	0.85767	0.78709	0.8141	0.80421	0.85789	0.79251	0.79945	0.79556
8OJS_B	0.698121	0.556585	84.4536	74.4867	36	0.59675	0.63736	0.83943	0.70422	0.51205	0.72646	0.6439	0.78969	0.77255	0.78644	0.83559	0.61276	0.60247	0.7227	0.78613	0.54261	0.65552	0.73303	0.61632	0.76581	0.74528	0.69873	0.75163	0.68635	0.68924	0.57567	0.57126	0.55836	0.57646	0.54161	0.51374	0.55413	0.53498	0.53836	0.57527	0.54612	0.5658	0.5568	0.53373	0.57445	0.55433	0.55912	0.58502	0.57454
8SK5_B	0.933871	0.874528	77.9141	73.2678	24	0.91368	0.93992	0.9457	0.92403	0.9552	0.9097	0.96961	0.86538	0.92706	0.88961	0.93308	0.95775	0.95463	0.93748	0.94866	0.94516	0.96531	0.93109	0.94117	0.8902	0.9336	0.96538	0.9072	0.96744	0.92874	0.86456	0.846	0.89044	0.85588	0.88346	0.84227	0.88351	0.89677	0.91003	0.84325	0.87035	0.86974	0.87756	0.89133	0.89156	0.81689	0.88939	0.87067	0.88949
7Y77_A	0.877888	0.717107	72.7332	56.5506	68	0.92038	0.94666	0.81895	0.8704	0.89877	0.92747	0.75696	0.86726	0.88005	0.90101	0.92221	0.8892	0.95377	0.93337	0.91375	0.88724	0.65041	0.93065	0.85073	0.85268	0.78874	0.92972	0.90938	0.91149	0.83595	0.81233	0.88525	0.80869	0.90357	0.87787	0.84695	0.48339	0.88193	0.75938	0.34624	0.86003	0.86898	0.7659	0.67056	0.53257	0.82071	0.80706	0.76492	0.55756
8C3E_A	0.92548	0.940112	89.9691	94.1475	8	0.9236	0.92809	0.92472	0.92588	0.92642	0.92384	0.92405	0.92581	0.92499	0.92349	0.92435	0.92795	0.92495	0.92388	0.92737	0.92392	0.92788	0.9256	0.92326	0.92767	0.92734	0.92514	0.92603	0.925	0.92578	0.93985	0.94104	0.94442	0.93997	0.93683	0.94071	0.94109	0.93855	0.94167	0.93839	0.9393	0.94132	0.94442	0.93931	0.93342	0.94111	0.93655	0.94177	0.94443
8BFI_A	0.609858	0.607154	78.891	77.2335	124	0.61391	0.6023	0.60541	0.60003	0.5779	0.59177	0.60749	0.6608	0.5721	0.61714	0.59858	0.61945	0.60795	0.6123	0.61848	0.60682	0.60156	0.59856	0.63807	0.61377	0.59982	0.62129	0.60249	0.61336	0.64509	0.59563	0.59426	0.61398	0.59027	0.59405	0.59343	0.59392	0.61151	0.6349	0.61828	0.60859	0.61645	0.60983	0.6203	0.60529	0.61206	0.61925	0.59638	0.63245
8HFA_A	0.970313	0.94679	83.8318	79.9623	40	0.96891	0.97967	0.9858	0.98571	0.98096	0.97962	0.97827	0.97778	0.95324	0.96145	0.96903	0.96506	0.96672	0.98191	0.97973	0.95278	0.98228	0.97494	0.95592	0.94764	0.94882	0.97918	0.97114	0.96729	0.96398	0.95131	0.9288	0.9664	0.97887	0.93168	0.94588	0.94962	0.9485	0.95644	0.93029	0.91069	0.96707	0.92964	0.9739	0.95395	0.92561	0.94079	0.9528	0.95685
7YPV_A	0.768931	0.692434	74.1045	61.924	32	0.9416	0.95004	0.92524	0.69643	0.69174	0.68823	0.67204	0.67677	0.63923	0.9164	0.93736	0.68696	0.69507	0.64996	0.89878	0.67751	0.70126	0.93731	0.69172	0.94283	0.68664	0.69908	0.6711	0.60224	0.94773	0.63633	0.63436	0.6605	0.5879	0.65768	0.65229	0.67666	0.65509	0.63873	0.93743	0.89441	0.65141	0.64048	0.65287	0.69048	0.55315	0.69539	0.64794	0.79506
8FLX_A	0.941176	0.941825	90.381	93.5843	56	0.94111	0.94113	0.94122	0.94122	0.9412	0.9411	0.94119	0.94127	0.94127	0.94116	0.94119	0.94123	0.94109	0.94112	0.94121	0.94119	0.94124	0.94122	0.94111	0.94121	0.9411	0.94122	0.94107	0.94125	0.94107	0.94182	0.94182	0.94182	0.94184	0.94184	0.94178	0.94181	0.94189	0.94181	0.94183	0.94183	0.94185	0.94184	0.94182	0.94178	0.94181	0.94185	0.9418	0.94184
7UPO_A	0.937566	0.905479	86.9857	87.2669	12	0.93758	0.93757	0.93756	0.93755	0.93758	0.93759	0.93761	0.93752	0.93749	0.93747	0.93762	0.93757	0.93758	0.93766	0.93762	0.93763	0.93746	0.9376	0.93751	0.93742	0.93753	0.93755	0.93756	0.93768	0.93764	0.90614	0.90529	0.90558	0.90548	0.90551	0.90542	0.90528	0.90519	0.90547	0.90527	0.90565	0.90518	0.9054	0.90559	0.90536	0.90524	0.90558	0.9053	0.90532
7QJN_A	0.974786	0.961726	91.541	87.8031	44	0.97551	0.96898	0.98641	0.95558	0.96452	0.97026	0.97761	0.96926	0.97267	0.9764	0.96991	0.98357	0.97147	0.96224	0.97953	0.97911	0.98111	0.97896	0.97765	0.97098	0.98705	0.9804	0.97307	0.97872	0.97868	0.97754	0.97353	0.84153	0.97922	0.9578	0.9713	0.97068	0.97696	0.98527	0.97023	0.95782	0.94547	0.96962	0.97331	0.977	0.97028	0.96869	0.9293	0.97727
8PNK_A	0.95914	0.900433	86.5482	81.748	44	0.9567	0.96456	0.95952	0.94998	0.94833	0.96693	0.95315	0.96394	0.9635	0.95836	0.96489	0.96531	0.9615	0.96109	0.96014	0.95925	0.94684	0.96244	0.96322	0.94783	0.96045	0.96521	0.96073	0.95356	0.96108	0.96013	0.86187	0.96972	0.96212	0.97154	0.86593	0.88474	0.9025	0.88478	0.84371	0.95768	0.86462	0.88992	0.8651	0.94623	0.88583	0.80439	0.95665	0.7435
8EN6_C	0.932022	0.900671	88.6753	83.4588	16	0.9227	0.91184	0.85474	0.91141	0.92755	0.9061	0.91822	0.96893	0.96836	0.94175	0.94208	0.92276	0.93541	0.96736	0.93622	0.95694	0.93731	0.91392	0.93511	0.9254	0.94108	0.93857	0.92313	0.94449	0.94918	0.90206	0.85687	0.90986	0.75101	0.90041	0.91431	0.92659	0.93769	0.90933	0.92966	0.91414	0.88409	0.89953	0.91495	0.93943	0.90161	0.83134	0.93591	0.92382
8GU3_A	0.969844	0.969064	79.3895	77.511	48	0.96799	0.96606	0.97129	0.97167	0.96717	0.97497	0.96304	0.96786	0.97116	0.97001	0.96612	0.96903	0.96889	0.97309	0.97125	0.97297	0.97171	0.96743	0.96963	0.97452	0.96814	0.97145	0.96995	0.97274	0.96796	0.96779	0.96488	0.97122	0.96917	0.96492	0.96971	0.96701	0.97505	0.96944	0.96829	0.96871	0.97145	0.97101	0.96707	0.9639	0.96639	0.9703	0.97254	0.96797
7Y7N_A	0.98718	0.948654	95.699	91.0604	20	0.98942	0.98472	0.99067	0.98863	0.99076	0.99138	0.99012	0.98451	0.98919	0.99049	0.98511	0.99032	0.9902	0.99111	0.98645	0.98933	0.97784	0.98409	0.98859	0.97552	0.98922	0.99021	0.98127	0.98325	0.98709	0.9925	0.81394	0.98812	0.98496	0.99284	0.99176	0.98225	0.96199	0.78834	0.98983	0.97476	0.9908	0.9922	0.71867	0.94078	0.99314	0.98462	0.7442	0.98544
8A2N_B	0.914688	0.891778	78.3283	75.3752	52	0.92605	0.90964	0.90802	0.88969	0.92567	0.82993	0.89863	0.90977	0.92729	0.9374	0.91879	0.91154	0.96053	0.91747	0.91537	0.9253	0.91815	0.92432	0.90582	0.91841	0.90982	0.93254	0.93094	0.90917	0.90693	0.85443	0.88364	0.89728	0.91073	0.91173	0.91843	0.81882	0.91505	0.88959	0.88849	0.83964	0.83196	0.86939	0.87086	0.87066	0.91706	0.93369	0.92357	0.9091
6V7U_A	0.872507	0.793262	81.4745	73.5865	8	0.83495	0.87	0.88806	0.84491	0.84247	0.84245	0.88775	0.8802	0.83497	0.88868	0.88607	0.88932	0.88356	0.88765	0.88364	0.88195	0.8375	0.89422	0.88906	0.86973	0.88689	0.84687	0.88675	0.88756	0.88746	0.71994	0.8186	0.88343	0.71988	0.70916	0.67454	0.84318	0.84321	0.88343	0.72781	0.6952	0.86376	0.86819	0.87587	0.82289	0.71842	0.88139	0.74699	0.67462
7Y43_A	0.936959	0.9009	86.3084	83.9996	12	0.93514	0.93742	0.92939	0.92543	0.93146	0.94889	0.93934	0.9393	0.93968	0.93393	0.91953	0.92764	0.942	0.92856	0.93995	0.94193	0.95634	0.92388	0.95318	0.93396	0.93827	0.93499	0.93434	0.95452	0.9349	0.89131	0.90307	0.75513	0.90961	0.90591	0.92082	0.9096	0.91834	0.91623	0.91068	0.89749	0.9088	0.91211	0.90105	0.91071	0.90041	0.90569	0.89509	0.90794
8GR5_A	0.964424	0.953593	89.7175	88.3174	52	0.96734	0.96916	0.96452	0.97913	0.96599	0.94037	0.96366	0.96208	0.96156	0.94541	0.94232	0.96342	0.96092	0.97709	0.96302	0.9732	0.96982	0.9724	0.97697	0.97896	0.96397	0.96438	0.94296	0.97769	0.96425	0.93431	0.96187	0.96419	0.9374	0.92374	0.95322	0.96705	0.96433	0.96399	0.96526	0.96215	0.94183	0.93394	0.95842	0.96448	0.9622	0.96266	0.9202	0.96051
8P26_J	0.951367	0.820246	74.121	60.2192	36	0.95934	0.95542	0.95888	0.95348	0.95196	0.952	0.95876	0.96169	0.95043	0.95156	0.94638	0.93267	0.94745	0.94665	0.95987	0.96404	0.95732	0.95269	0.93273	0.94465	0.94891	0.94294	0.95187	0.95164	0.95084	0.58391	0.93028	0.91065	0.84696	0.93679	0.94997	0.95603	0.92928	0.93109	0.94866	0.92557	0.89365	0.33412	0.95394	0.93352	0.33575	0.3268	0.86591	0.93751
7NSN_A	0.872646	0.858415	79.8548	81.8064	224	0.90487	0.90033	0.84596	0.92719	0.92	0.90584	0.89585	0.89745	0.83498	0.84028	0.88645	0.86799	0.89503	0.88136	0.90803	0.90785	0.83071	0.89768	0.89897	0.81694	0.76029	0.88722	0.81535	0.8908	0.79874	0.87641	0.84344	0.88474	0.85105	0.89353	0.86963	0.89621	0.90708	0.79771	0.87526	0.90668	0.89376	0.83403	0.85314	0.80866	0.80248	0.85712	0.88464	0.8297
7XGT_B	0.945239	0.938378	89.508	87.4836	48	0.94832	0.94807	0.94931	0.93407	0.94545	0.93627	0.94278	0.94794	0.93267	0.94235	0.96172	0.93988	0.9505	0.9416	0.94213	0.95271	0.94749	0.94626	0.95015	0.94777	0.94804	0.93457	0.94654	0.94809	0.9463	0.92924	0.94009	0.94518	0.94098	0.93802	0.9415	0.93921	0.94674	0.93908	0.94967	0.92694	0.94312	0.9424	0.93333	0.92751	0.93569	0.93821	0.93818	0.94955
7XJR_A	0.971643	0.953586	85.6619	82.7113	52	0.97342	0.97749	0.98109	0.94744	0.96695	0.96935	0.9763	0.97281	0.9715	0.9772	0.96753	0.97636	0.96628	0.98213	0.97784	0.94827	0.97805	0.97344	0.97971	0.9724	0.97948	0.94695	0.97915	0.97923	0.97071	0.96182	0.93139	0.97545	0.93776	0.96436	0.96149	0.94694	0.97096	0.9862	0.97184	0.94334	0.92565	0.95988	0.92302	0.96638	0.92868	0.94314	0.94538	0.96854
7WJQ_B	0.793112	0.639455	75.1983	61.7361	60	0.80202	0.83265	0.7616	0.83873	0.8187	0.78072	0.83923	0.77749	0.80086	0.77863	0.7977	0.61078	0.77357	0.81776	0.787	0.74263	0.7931	0.81564	0.78798	0.77962	0.78565	0.83969	0.76287	0.86393	0.83925	0.51342	0.78524	0.53292	0.42953	0.5399	0.50144	0.73057	0.80085	0.72896	0.52808	0.83998	0.50554	0.44717	0.83082	0.60432	0.7388	0.5468	0.55026	0.77394
7WU8_G	0.952352	0.891843	87.3549	79.2983	12	0.95151	0.95042	0.95478	0.95151	0.95157	0.95482	0.94988	0.95296	0.95583	0.95396	0.95273	0.95144	0.95253	0.948	0.953	0.95306	0.9492	0.95405	0.95224	0.949	0.95126	0.95489	0.95451	0.95298	0.95266	0.91931	0.90853	0.86813	0.83705	0.87816	0.86318	0.85513	0.87565	0.90852	0.92288	0.88591	0.86417	0.93804	0.86435	0.89966	0.88214	0.85125	0.88831	0.91819
7YHR_A	0.971688	0.766828	92.5347	72.4661	8	0.97092	0.9809	0.97254	0.97308	0.97963	0.97587	0.97042	0.97328	0.97426	0.96928	0.97442	0.97421	0.97492	0.98049	0.95249	0.95031	0.97332	0.96991	0.97238	0.97049	0.97837	0.96591	0.97155	0.97412	0.96913	0.9578	0.73672	0.90665	0.70567	0.71822	0.77681	0.5399	0.7835	0.78718	0.96168	0.63207	0.61514	0.67943	0.72627	0.78515	0.66709	0.63738	0.72741	0.95755
7ZK0_A	0.781862	0.673312	80.4869	74.2541	12	0.78219	0.78229	0.78222	0.77923	0.78179	0.7823	0.78199	0.78215	0.7789	0.78212	0.7818	0.78209	0.78211	0.78208	0.78228	0.78207	0.78213	0.78209	0.78227	0.78228	0.78212	0.78208	0.78232	0.78182	0.78182	0.6735	0.67326	0.67335	0.67327	0.67318	0.67329	0.6732	0.67325	0.67332	0.67323	0.67327	0.6733	0.6735	0.67357	0.67329	0.67328	0.67326	0.67329	0.67352
7W52_B	0.93569	0.734489	85.0624	70.5946	20	0.96136	0.95496	0.96053	0.84112	0.95834	0.85369	0.96254	0.95604	0.95361	0.94929	0.95405	0.83799	0.95158	0.95504	0.95954	0.95947	0.84626	0.91085	0.92725	0.95553	0.95132	0.95907	0.96216	0.94923	0.96142	0.86759	0.53758	0.7995	0.7612	0.69184	0.872	0.76513	0.72324	0.86673	0.42728	0.75447	0.84712	0.84351	0.74771	0.76226	0.85203	0.83495	0.39531	0.88293
7XBJ_A	0.750236	0.527536	63.9965	64.2953	56	0.75758	0.76023	0.55695	0.83761	0.78135	0.84924	0.72487	0.80537	0.57185	0.78582	0.67438	0.82873	0.76936	0.7196	0.72939	0.55065	0.76791	0.83748	0.79949	0.77155	0.72452	0.754	0.80568	0.83654	0.75574	0.53794	0.52736	0.53738	0.50378	0.5156	0.50791	0.53571	0.52901	0.53729	0.51201	0.53202	0.52464	0.53626	0.53054	0.53624	0.52197	0.5348	0.52051	0.53749
7XKS_A	0.985797	0.959238	92.5139	85.4386	48	0.98553	0.98932	0.99179	0.99085	0.98577	0.97095	0.98481	0.97438	0.9916	0.989	0.99135	0.99023	0.99016	0.99161	0.99303	0.94984	0.96466	0.98717	0.99203	0.98917	0.98683	0.98737	0.99305	0.99269	0.99174	0.96645	0.953	0.95131	0.96458	0.97163	0.9586	0.97885	0.96373	0.97934	0.9534	0.97676	0.96685	0.94194	0.97745	0.95441	0.92607	0.96574	0.95193	0.94271
6ZN3_A	0.666642	0.524533	81.5673	62.0655	20	0.57823	0.68641	0.66599	0.58012	0.77518	0.68003	0.707	0.64018	0.65511	0.66445	0.7507	0.5881	0.64323	0.68041	0.52042	0.7192	0.71732	0.64456	0.68	0.65357	0.66211	0.66336	0.75104	0.69248	0.66685	0.54044	0.60897	0.39522	0.55229	0.56208	0.32539	0.54633	0.54746	0.60038	0.35725	0.59499	0.38772	0.62369	0.44991	0.36757	0.55867	0.59589	0.5938	0.53142
8DGD_A	0.939754	0.929881	86.458	85.8134	28	0.93681	0.93384	0.93679	0.94568	0.93845	0.95638	0.93798	0.9343	0.94236	0.94076	0.92702	0.94134	0.92075	0.94558	0.95902	0.92357	0.93922	0.95679	0.93347	0.9344	0.95313	0.94451	0.94073	0.9445	0.92647	0.93279	0.94531	0.92862	0.93403	0.94234	0.92329	0.93757	0.93236	0.88456	0.91646	0.94121	0.93222	0.93879	0.93038	0.93401	0.8849	0.94306	0.92528	0.93254
7M5F_A	0.901259	0.85631	87.3184	76.7443	12	0.89147	0.91848	0.79216	0.89194	0.86243	0.92673	0.95281	0.88273	0.90321	0.88371	0.95532	0.89695	0.85938	0.92164	0.91106	0.92496	0.93631	0.92652	0.89423	0.94142	0.91368	0.86052	0.90018	0.87809	0.90555	0.8308	0.94025	0.74651	0.82037	0.76488	0.86281	0.79267	0.84078	0.80117	0.88941	0.83316	0.87766	0.88675	0.85389	0.89815	0.83035	0.85334	0.90067	0.88035
8FWY_A	0.961117	0.788862	86.0997	67.2209	36	0.9754	0.93761	0.97746	0.94388	0.97499	0.96908	0.96242	0.97717	0.94198	0.95687	0.96568	0.94354	0.96351	0.94324	0.96894	0.92854	0.96171	0.96949	0.95485	0.964	0.97551	0.9575	0.96382	0.97484	0.97589	0.74453	0.77684	0.84087	0.79181	0.80348	0.7748	0.83185	0.85537	0.61726	0.73728	0.76388	0.76683	0.78068	0.76232	0.79194	0.73072	0.74209	0.80375	0.90453
8B3Z_A	0.961119	0.750646	89.7656	81.8168	12	0.96298	0.96082	0.9614	0.95956	0.96092	0.96023	0.96111	0.96083	0.96244	0.96253	0.9599	0.96027	0.96349	0.96	0.96603	0.95765	0.9627	0.95838	0.95677	0.95462	0.95927	0.96448	0.96322	0.9636	0.96477	0.96485	0.40472	0.95766	0.42112	0.95302	0.92912	0.95515	0.41966	0.82199	0.8978	0.40392	0.82091	0.41278	0.95714	0.81668	0.95726	0.96044	0.94743	0.8159
8SZT_A	0.951535	0.938075	87.2906	82.0657	56	0.94286	0.95042	0.95351	0.96285	0.95482	0.96331	0.94942	0.9518	0.94387	0.96086	0.9387	0.95939	0.95186	0.92905	0.95804	0.9322	0.95049	0.96742	0.95991	0.9657	0.94112	0.95914	0.95119	0.945	0.94545	0.95447	0.93761	0.93003	0.9398	0.97075	0.9227	0.9505	0.94362	0.9292	0.94571	0.94021	0.94059	0.95832	0.90719	0.92534	0.92925	0.93503	0.91419	0.92175
8DL5_B	0.949136	0.852878	76.7456	70.8296	76	0.92579	0.93349	0.95044	0.95117	0.92742	0.95259	0.95381	0.93277	0.9525	0.95249	0.95349	0.94248	0.96029	0.95285	0.95796	0.96685	0.94736	0.95711	0.95398	0.9518	0.95716	0.952	0.96088	0.92854	0.95317	0.91703	0.8307	0.76446	0.92524	0.59697	0.93823	0.91889	0.79089	0.92265	0.53094	0.93399	0.95093	0.87036	0.94363	0.84579	0.63521	0.93423	0.93839	0.96029
7W1I_A	0.985784	0.976151	92.7357	89.4561	76	0.98104	0.98991	0.98879	0.98419	0.98513	0.98473	0.98951	0.98666	0.9813	0.98966	0.97754	0.98875	0.98693	0.98789	0.98765	0.98347	0.98064	0.98494	0.98873	0.98851	0.98461	0.98031	0.98837	0.98692	0.98843	0.97102	0.98048	0.98554	0.98752	0.98846	0.97882	0.98665	0.95149	0.9854	0.9791	0.96573	0.96359	0.97901	0.95499	0.98877	0.97212	0.98585	0.98819	0.97949
7TXL_A	0.964364	0.826634	93.5072	92.6118	44	0.9843	0.9643	0.97864	0.94026	0.97572	0.98461	0.98295	0.97893	0.98232	0.95644	0.94238	0.97625	0.98921	0.92125	0.90822	0.98066	0.97682	0.98956	0.9514	0.97218	0.96642	0.92696	0.95867	0.94525	0.9754	0.77896	0.89397	0.93408	0.76422	0.79036	0.77578	0.75727	0.76028	0.83326	0.78666	0.88274	0.86658	0.90444	0.77741	0.79711	0.8057	0.94351	0.90906	0.88099
7XRQ_A	0.984718	0.97975	82.7461	81.9936	56	0.98039	0.9858	0.97781	0.98624	0.98426	0.98398	0.98268	0.98737	0.98491	0.98538	0.98738	0.98673	0.98907	0.98807	0.98001	0.98758	0.98633	0.98364	0.98711	0.98575	0.98553	0.98478	0.97712	0.98518	0.98486	0.98892	0.98742	0.9775	0.97345	0.98593	0.98223	0.96339	0.98827	0.97238	0.98894	0.97381	0.9654	0.98161	0.96387	0.9828	0.98994	0.98777	0.97855	0.97115
8SMQ_A	0.731234	0.730659	83.94	83.3738	24	0.76076	0.7126	0.7622	0.76109	0.69795	0.77057	0.61795	0.75061	0.74779	0.7546	0.71866	0.75924	0.76557	0.74838	0.76106	0.76684	0.76856	0.75818	0.75933	0.44282	0.73889	0.76594	0.72225	0.71204	0.75697	0.62704	0.7293	0.7622	0.76114	0.72887	0.74872	0.73939	0.7489	0.76156	0.75933	0.64292	0.76181	0.74499	0.73252	0.74427	0.75185	0.75616	0.63932	0.7475
7VMA_A	0.873464	0.800966	85.4301	76.363	96	0.74632	0.87954	0.96878	0.98133	0.82269	0.97332	0.74841	0.83596	0.76709	0.76475	0.98966	0.97485	0.97042	0.84887	0.73065	0.75135	0.86697	0.9864	0.97833	0.96504	0.75717	0.81053	0.80203	0.95438	0.96176	0.73231	0.82422	0.70125	0.78565	0.85384	0.76918	0.78651	0.76818	0.73189	0.91941	0.7982	0.92919	0.71357	0.83481	0.72964	0.75572	0.91904	0.9285	0.78302
8EYN_A	0.936937	0.937746	88.9852	87.5378	88	0.94335	0.93922	0.93996	0.94207	0.91572	0.94026	0.93136	0.93564	0.9374	0.94587	0.94879	0.94811	0.93879	0.93789	0.93643	0.93651	0.91486	0.94229	0.94088	0.93862	0.94099	0.92946	0.94062	0.94563	0.91271	0.94832	0.95058	0.90287	0.94572	0.92042	0.93643	0.95325	0.9216	0.94941	0.94827	0.95277	0.94525	0.95134	0.94949	0.95222	0.92223	0.94427	0.94411	0.94383
7ROA_A	0.957626	0.742996	81.5717	60.183	20	0.9292	0.97722	0.96306	0.98107	0.9632	0.97745	0.97375	0.97192	0.95548	0.98638	0.95511	0.98274	0.98509	0.79117	0.95506	0.92944	0.96194	0.93841	0.98264	0.97418	0.98058	0.91769	0.97475	0.96681	0.96632	0.79634	0.80837	0.81805	0.80573	0.84144	0.59794	0.79604	0.80183	0.82185	0.76509	0.60819	0.82097	0.73876	0.60815	0.81077	0.83041	0.77644	0.75346	0.36148
7UWZ_A	0.718934	0.707912	79.1338	70.591	8	0.75782	0.72717	0.74297	0.72555	0.73148	0.69491	0.70822	0.73038	0.70607	0.72636	0.70818	0.68279	0.69533	0.73033	0.69513	0.72935	0.71961	0.72508	0.70792	0.69509	0.73901	0.7196	0.7341	0.70818	0.73273	0.68027	0.70633	0.72681	0.75182	0.67498	0.69418	0.72279	0.69429	0.72391	0.70851	0.72758	0.67572	0.72334	0.68074	0.72416	0.68045	0.7178	0.74408	0.69383
7XC3_A	0.971485	0.404103	92.6802	47.1055	20	0.98463	0.9859	0.97977	0.97985	0.8827	0.98649	0.98472	0.98341	0.98184	0.96463	0.98126	0.97556	0.98358	0.9811	0.98534	0.98715	0.98353	0.98486	0.98428	0.82461	0.97663	0.97301	0.98677	0.98448	0.98102	0.30826	0.36231	0.4845	0.96003	0.32908	0.96727	0.30709	0.27491	0.34435	0.33775	0.29604	0.29985	0.35418	0.33309	0.56318	0.50467	0.26378	0.35427	0.33178
7VTK_A	0.976284	0.948226	92.8778	86.6895	56	0.98658	0.98068	0.98087	0.98309	0.97623	0.97822	0.98303	0.98315	0.98053	0.95131	0.97131	0.98613	0.97851	0.98013	0.97643	0.96542	0.97806	0.95695	0.97072	0.97425	0.98139	0.98082	0.96775	0.96981	0.98572	0.96491	0.96847	0.97419	0.97601	0.96782	0.9686	0.89339	0.93561	0.95361	0.97476	0.97052	0.97919	0.9669	0.93856	0.90989	0.97028	0.97426	0.96611	0.96593
8AAJ_A	0.826252	0.607865	88.8875	86.617	56	0.80729	0.84291	0.84522	0.85349	0.81343	0.80213	0.84063	0.80648	0.82821	0.8511	0.80116	0.75165	0.83687	0.83926	0.85062	0.847	0.80793	0.84949	0.84993	0.81964	0.85614	0.81607	0.80175	0.82878	0.80911	0.55456	0.51387	0.71999	0.68412	0.68385	0.45231	0.45373	0.50885	0.67453	0.63711	0.46925	0.62731	0.49024	0.7059	0.64398	0.68051	0.68083	0.69941	0.68179
8H4P_A	0.9217	0.883997	83.399	80.0552	52	0.91451	0.91192	0.91305	0.91658	0.90187	0.92042	0.91895	0.90537	0.92771	0.9387	0.933	0.92169	0.93252	0.92179	0.91909	0.95013	0.9265	0.92616	0.91299	0.92292	0.93277	0.91162	0.91186	0.93059	0.9198	0.89384	0.89876	0.86187	0.89591	0.90371	0.85876	0.91254	0.86848	0.88066	0.87847	0.86456	0.89511	0.8961	0.7876	0.89732	0.89235	0.8959	0.86493	0.86744
7YSI_A	0.93079	0.836826	92.4482	86.0547	20	0.92276	0.93113	0.93593	0.93514	0.92581	0.92782	0.89268	0.93737	0.93826	0.93126	0.94261	0.93961	0.94771	0.93389	0.9332	0.93124	0.93203	0.91542	0.92625	0.92823	0.93846	0.93235	0.92909	0.92153	0.93998	0.93096	0.76096	0.92379	0.95903	0.9364	0.92991	0.78552	0.96002	0.92812	0.91608	0.9406	0.68285	0.75703	0.95615	0.75763	0.94989	0.77453	0.39957	0.88457
8HP5_A	0.94912	0.933636	81.325	79.9333	44	0.97974	0.95211	0.94394	0.93595	0.93329	0.94362	0.95474	0.95023	0.96163	0.9454	0.94287	0.91549	0.97732	0.94536	0.95358	0.94771	0.9557	0.96696	0.93107	0.92285	0.94856	0.9689	0.94581	0.92799	0.97719	0.94659	0.92196	0.92358	0.93851	0.90853	0.90534	0.94357	0.93062	0.94011	0.92615	0.94706	0.9379	0.93509	0.9274	0.94403	0.94801	0.94189	0.94932	0.92796
7PUP_A	0.951875	0.854278	84.7119	78.7803	76	0.93488	0.97194	0.96516	0.96952	0.92795	0.81547	0.9773	0.94252	0.97175	0.95576	0.95031	0.96966	0.93725	0.97028	0.95471	0.96632	0.97415	0.8959	0.96679	0.94769	0.97498	0.94899	0.97172	0.97092	0.96496	0.77346	0.67181	0.62496	0.88285	0.72487	0.90333	0.62682	0.90278	0.88041	0.92861	0.96296	0.93319	0.94201	0.93321	0.66844	0.84246	0.88751	0.90505	0.92741
7QJT_A	0.941732	0.891948	89.4708	81.2425	40	0.9668	0.97748	0.94446	0.97613	0.94419	0.94988	0.9024	0.97116	0.92245	0.95336	0.93604	0.97846	0.90813	0.96427	0.97078	0.86368	0.9013	0.922	0.9686	0.90715	0.94119	0.96538	0.90515	0.96934	0.93353	0.9336	0.92278	0.86971	0.93379	0.90427	0.92008	0.83206	0.82548	0.93571	0.84712	0.85655	0.86519	0.81947	0.86735	0.9407	0.90668	0.95523	0.92663	0.86196
8OXL_B	0.854273	0.743907	84.4625	71.5713	12	0.82523	0.81262	0.70019	0.92171	0.90221	0.86761	0.87154	0.91862	0.91339	0.87285	0.89809	0.90266	0.91459	0.72869	0.70007	0.90141	0.85772	0.89832	0.87521	0.75391	0.90979	0.90989	0.88707	0.90449	0.70895	0.80118	0.81574	0.91678	0.85939	0.70823	0.89998	0.69356	0.73439	0.69955	0.91759	0.70852	0.46544	0.62966	0.70314	0.82073	0.52176	0.70255	0.91974	0.46476
8AKP_A	0.951804	0.92362	86.8726	79.0138	44	0.955	0.98501	0.96035	0.93708	0.92556	0.97664	0.96729	0.94834	0.94446	0.98985	0.96425	0.96658	0.97554	0.90526	0.93204	0.96348	0.94558	0.87866	0.94995	0.92934	0.97296	0.92975	0.98354	0.95314	0.95545	0.98395	0.89454	0.91731	0.92744	0.89966	0.94065	0.90108	0.91984	0.88605	0.83427	0.95753	0.9313	0.93515	0.90573	0.9099	0.94152	0.97701	0.93867	0.93214
8OEK_A	0.962432	0.956643	77.3539	76.4064	68	0.96935	0.98224	0.9257	0.96882	0.94809	0.96295	0.96408	0.98003	0.9689	0.97714	0.97859	0.96668	0.90696	0.98136	0.98025	0.96816	0.9645	0.96	0.95946	0.96757	0.86769	0.97914	0.97662	0.98319	0.97334	0.96423	0.95169	0.97045	0.96903	0.9594	0.96481	0.96647	0.94375	0.96483	0.94581	0.93851	0.96707	0.93951	0.9529	0.95253	0.95118	0.94199	0.97185	0.97078
8BGT_A	0.896084	0.712959	88.9121	77.507	48	0.88205	0.92648	0.88108	0.88616	0.8859	0.82445	0.8827	0.95585	0.84078	0.95432	0.87492	0.87493	0.83894	0.91041	0.93811	0.88544	0.90586	0.87939	0.92424	0.90191	0.93407	0.91194	0.88368	0.93575	0.88275	0.75171	0.6961	0.69115	0.84622	0.69371	0.69489	0.68935	0.65327	0.67801	0.709	0.70175	0.69169	0.67573	0.61654	0.66524	0.6882	0.69911	0.67923	0.69249
8FZY_A	0.93145	0.808676	82.6556	69.3515	28	0.9477	0.92448	0.94961	0.96522	0.96186	0.94635	0.95236	0.8763	0.88142	0.95413	0.93359	0.95416	0.92879	0.9653	0.87842	0.9531	0.92772	0.91148	0.8899	0.94509	0.80977	0.97111	0.95414	0.9354	0.96886	0.9088	0.89206	0.94532	0.86139	0.64634	0.78813	0.86916	0.96257	0.87739	0.72374	0.70108	0.47353	0.8438	0.87557	0.83405	0.96636	0.85466	0.95507	0.80219
7ZNG_A	0.972824	0.977512	91.0882	90.1171	36	0.9842	0.97666	0.98774	0.81397	0.98389	0.9877	0.98644	0.98691	0.98543	0.94934	0.96798	0.98592	0.98671	0.95194	0.943	0.98411	0.98749	0.98655	0.97814	0.98908	0.97776	0.98817	0.985	0.98341	0.98306	0.9566	0.98678	0.98499	0.98691	0.97337	0.98539	0.98494	0.98794	0.98731	0.98806	0.92536	0.98704	0.98528	0.99001	0.98675	0.98648	0.98645	0.95059	0.98583
8AXJ_A	0.94548	0.789512	90.1095	77.7748	24	0.95773	0.95265	0.94235	0.96028	0.91099	0.94415	0.95652	0.93065	0.94787	0.94796	0.96123	0.9625	0.95978	0.95945	0.95683	0.95689	0.90402	0.95507	0.95862	0.95064	0.87641	0.95206	0.94037	0.95402	0.93795	0.86552	0.79699	0.81407	0.79524	0.81006	0.79314	0.79568	0.63665	0.88291	0.65654	0.87713	0.6708	0.81746	0.78898	0.81643	0.88348	0.66821	0.66039	0.79194
8BS7_C	0.638396	0.78573	53.7848	65.5482	32	0.64985	0.57859	0.62905	0.64068	0.65849	0.58896	0.59666	0.60529	0.62598	0.5919	0.65324	0.65776	0.63043	0.64229	0.57818	0.89933	0.59832	0.75825	0.59566	0.58452	0.60864	0.64557	0.64072	0.64402	0.65753	0.85063	0.69516	0.79706	0.74008	0.88671	0.84011	0.879	0.81842	0.78981	0.84585	0.79811	0.84754	0.83585	0.78952	0.79614	0.7043	0.59525	0.84481	0.71231
7TVW_A	0.984083	0.956327	92.4289	89.1866	44	0.98627	0.98982	0.98525	0.9837	0.98045	0.98463	0.98477	0.98715	0.98459	0.98056	0.97882	0.98586	0.985	0.98585	0.98263	0.98462	0.98323	0.98404	0.98695	0.97686	0.98267	0.98629	0.98587	0.97988	0.98631	0.96585	0.54163	0.98836	0.98699	0.97846	0.98375	0.98717	0.98461	0.98491	0.98484	0.9866	0.98061	0.98068	0.98277	0.98029	0.98991	0.98655	0.98408	0.98626
8GIF_A	0.92583	0.725906	77.0011	63.5181	56	0.94598	0.9625	0.93832	0.94987	0.94497	0.92393	0.96091	0.95271	0.9571	0.96248	0.95068	0.95418	0.95033	0.76263	0.74086	0.96824	0.9526	0.76886	0.91139	0.9696	0.95229	0.94881	0.96855	0.89664	0.95131	0.61728	0.77477	0.49655	0.89264	0.8665	0.40193	0.4409	0.5995	0.78243	0.85118	0.58535	0.89201	0.94991	0.54581	0.71148	0.3643	0.89391	0.88571	0.84309
8FAF_A	0.965587	0.938674	89.421	83.1938	20	0.97279	0.97438	0.96741	0.97358	0.9611	0.97586	0.97456	0.97423	0.97038	0.97326	0.9719	0.97093	0.97402	0.97613	0.97545	0.97597	0.97641	0.97322	0.9685	0.97078	0.97483	0.82131	0.94381	0.97382	0.97504	0.95782	0.97719	0.9384	0.91714	0.96443	0.90613	0.90454	0.96532	0.96874	0.91398	0.86599	0.94308	0.96485	0.90705	0.96281	0.96219	0.97476	0.94214	0.86795
8B2P_A	0.972499	0.952009	85.3311	80.9995	72	0.96403	0.97573	0.9745	0.98264	0.97593	0.94933	0.9653	0.97126	0.97413	0.9679	0.97881	0.97444	0.96701	0.98024	0.97351	0.98104	0.97906	0.98658	0.97494	0.9652	0.96846	0.96359	0.98138	0.9684	0.96906	0.95094	0.94436	0.95179	0.95967	0.96826	0.94333	0.95658	0.94498	0.95716	0.96138	0.96555	0.94857	0.94693	0.94423	0.96327	0.96416	0.92017	0.94627	0.95632
8AN5_C	0.912418	0.763647	74.7141	73.1265	8	0.90906	0.92782	0.92303	0.87411	0.90374	0.92311	0.88085	0.9298	0.92167	0.9193	0.92717	0.92935	0.92991	0.87258	0.92673	0.90371	0.91104	0.93395	0.90098	0.91052	0.90346	0.91806	0.89933	0.91263	0.91855	0.68708	0.74348	0.86791	0.74158	0.72399	0.74108	0.77151	0.75405	0.80145	0.75114	0.7431	0.78964	0.76726	0.73676	0.83952	0.8769	0.79515	0.59787	0.71236
8BA1_B	0.589921	0.479247	69.65	53.5618	16	0.54565	0.55451	0.55788	0.57186	0.57125	0.55122	0.65176	0.67112	0.52997	0.63426	0.6081	0.53997	0.53789	0.61725	0.57355	0.52689	0.54279	0.62263	0.56483	0.53184	0.6428	0.64642	0.56428	0.73366	0.65565	0.51921	0.52477	0.5225	0.5117	0.50701	0.50338	0.50889	0.51847	0.504	0.50266	0.29977	0.5438	0.49976	0.27191	0.5055	0.51227	0.54789	0.47723	0.4861
7XLD_B	0.962706	0.96263	88.5619	88.474	20	0.97155	0.96099	0.96983	0.95356	0.95491	0.97473	0.95476	0.96875	0.95601	0.96119	0.97386	0.97278	0.96877	0.94065	0.95034	0.96193	0.96807	0.97565	0.96465	0.97247	0.94179	0.95762	0.96102	0.97074	0.96102	0.96337	0.96038	0.95595	0.96238	0.96047	0.96298	0.95785	0.95631	0.96421	0.96372	0.96082	0.96499	0.96372	0.96154	0.95734	0.96646	0.96587	0.96724	0.96484
7WD4_A	0.931534	0.857328	87.6051	77.2516	68	0.94223	0.94474	0.95554	0.94196	0.95253	0.86545	0.94656	0.94799	0.94831	0.94756	0.95319	0.94447	0.94871	0.94797	0.89311	0.93749	0.94023	0.94492	0.94518	0.94505	0.94068	0.90987	0.74734	0.94442	0.95285	0.71884	0.92324	0.73432	0.90183	0.88124	0.91995	0.94299	0.92901	0.71331	0.61003	0.93995	0.87535	0.94061	0.70618	0.93723	0.82337	0.9395	0.88227	0.95203
8DAY_A	0.972154	0.963096	87.756	83.3704	64	0.97046	0.97729	0.9726	0.98612	0.97534	0.9764	0.97857	0.95334	0.98075	0.97846	0.97902	0.97214	0.9695	0.97224	0.97641	0.97463	0.96742	0.96274	0.968	0.96224	0.97246	0.97395	0.96644	0.97265	0.96467	0.95191	0.96114	0.96391	0.96633	0.90761	0.97643	0.95972	0.96775	0.96806	0.97939	0.95506	0.94688	0.95913	0.97278	0.9567	0.96473	0.96947	0.96603	0.97357
7ULN_A	0.934317	0.862404	89.169	76.3457	36	0.93262	0.92851	0.92848	0.91255	0.87912	0.94447	0.93624	0.93009	0.91194	0.95124	0.9399	0.92607	0.94174	0.9498	0.93583	0.93285	0.9357	0.94778	0.9335	0.93744	0.94986	0.93696	0.94256	0.94496	0.94771	0.88397	0.75455	0.88647	0.90043	0.87946	0.89635	0.83253	0.84428	0.79806	0.82675	0.89678	0.84761	0.86699	0.83735	0.87882	0.83166	0.94733	0.86582	0.88263
7S2M_B	0.914056	0.913172	87.8232	85.0313	40	0.91968	0.91316	0.90979	0.91738	0.92107	0.91073	0.91398	0.90855	0.91641	0.91394	0.91637	0.90856	0.91477	0.91672	0.90557	0.91368	0.90904	0.91654	0.91533	0.91647	0.9157	0.90124	0.92458	0.9165	0.91563	0.92349	0.90987	0.91732	0.91323	0.91582	0.91305	0.91652	0.92525	0.92101	0.91873	0.90311	0.91043	0.91628	0.91469	0.90597	0.9085	0.9205	0.91311	0.90965
8EW8_A	0.969609	0.907384	90.0217	81.2085	36	0.98324	0.96804	0.96802	0.97979	0.94851	0.97209	0.96911	0.97019	0.96784	0.96685	0.96756	0.94373	0.96753	0.96526	0.96109	0.98334	0.96996	0.97346	0.96827	0.97789	0.9743	0.97022	0.97162	0.97997	0.97235	0.96477	0.91249	0.84277	0.94559	0.8898	0.89136	0.90957	0.87753	0.93321	0.91789	0.91171	0.85576	0.89267	0.90316	0.94193	0.88591	0.94271	0.9616	0.78796
8E83_A	0.885203	0.864072	81.159	79.524	80	0.89413	0.88108	0.89318	0.87095	0.89333	0.87353	0.87788	0.86917	0.87728	0.88929	0.89104	0.87945	0.89044	0.90344	0.88497	0.88682	0.87089	0.89176	0.89149	0.88059	0.88494	0.88574	0.87897	0.89961	0.8901	0.8661	0.87238	0.88154	0.86145	0.85228	0.8719	0.86766	0.86942	0.86943	0.84083	0.85885	0.8823	0.87798	0.8543	0.85029	0.86412	0.85767	0.85182	0.863
8ARK_A	0.639612	0.632317	78.2731	77.5566	84	0.64288	0.63696	0.63938	0.63659	0.63981	0.6379	0.63778	0.64118	0.63847	0.64129	0.63593	0.63598	0.63733	0.64064	0.64247	0.64277	0.63861	0.64235	0.63801	0.63916	0.64037	0.64235	0.64092	0.64147	0.6397	0.63879	0.55975	0.63795	0.64322	0.62828	0.63935	0.64255	0.63388	0.64087	0.63822	0.56262	0.63635	0.63946	0.63902	0.63812	0.63671	0.64015	0.63468	0.63882
8JKU_A	0.904958	0.835064	89.4242	89.3121	44	0.87705	0.91258	0.8357	0.90373	0.86758	0.92256	0.92012	0.95104	0.9293	0.80644	0.93438	0.91324	0.72559	0.95698	0.94772	0.93577	0.97699	0.83447	0.93572	0.89492	0.94328	0.87648	0.93512	0.94909	0.93809	0.71709	0.72053	0.72059	0.72299	0.78322	0.71172	0.72087	0.94062	0.71107	0.96443	0.92568	0.86417	0.72159	0.93929	0.96398	0.71653	0.95388	0.91765	0.96533
7N3Y_A	0.927047	0.861406	77.8284	77.5907	64	0.92983	0.93622	0.93158	0.93015	0.92862	0.87765	0.92872	0.91761	0.93154	0.93663	0.85925	0.95859	0.92884	0.93558	0.93181	0.92195	0.92835	0.94647	0.93089	0.9295	0.9019	0.91547	0.93049	0.95855	0.94998	0.84045	0.83729	0.83842	0.92536	0.85318	0.90764	0.86846	0.88526	0.81307	0.84878	0.8214	0.87121	0.89772	0.89807	0.83682	0.87928	0.85427	0.85859	0.83305
7VIL_A	0.950555	0.692153	91.1695	76.2735	20	0.95152	0.94833	0.95108	0.95354	0.94884	0.95242	0.95163	0.94441	0.95048	0.95536	0.94703	0.94943	0.94987	0.94288	0.95379	0.94934	0.95508	0.95432	0.95509	0.9473	0.95197	0.95269	0.94544	0.95285	0.94918	0.43852	0.72628	0.63636	0.80028	0.70112	0.74675	0.33141	0.71992	0.72523	0.72386	0.73082	0.44637	0.6711	0.74748	0.72572	0.6761	0.72219	0.72189	0.72103
7TOD_A	0.809038	0.800122	86.5787	85.9413	16	0.80521	0.81961	0.80554	0.80313	0.806	0.79971	0.80565	0.79668	0.82213	0.80947	0.80677	0.82043	0.80502	0.8085	0.80763	0.80524	0.82069	0.80437	0.80358	0.80342	0.82155	0.82088	0.80668	0.81634	0.80172	0.78294	0.79239	0.80384	0.80382	0.78643	0.78502	0.80812	0.8005	0.78672	0.80373	0.79597	0.79848	0.79987	0.79768	0.7957	0.78271	0.82051	0.79143	0.81535
7UV3_A	0.499217	0.548329	65.7952	86.4002	4	0.54855	0.49497	0.49516	0.49514	0.4952	0.49518	0.49523	0.49517	0.49522	0.4951	0.49512	0.49576	0.54355	0.49495	0.4952	0.49506	0.49489	0.49482	0.49521	0.49514	0.49516	0.49514	0.49515	0.49524	0.49511	0.54819	0.54815	0.54837	0.54837	0.54827	0.54836	0.54832	0.54839	0.54839	0.54834	0.54844	0.54834	0.54832	0.54828	0.54834	0.54833	0.54831	0.5483	0.54833
8CM1_A	0.962939	0.935827	83.5766	80.0618	32	0.97341	0.96927	0.97522	0.97264	0.968	0.97355	0.97345	0.97617	0.96859	0.97587	0.96921	0.93768	0.94136	0.97336	0.96425	0.94121	0.96347	0.94915	0.93952	0.94237	0.96831	0.95483	0.96188	0.96916	0.97155	0.96053	0.95884	0.92391	0.92291	0.96095	0.96138	0.79981	0.95253	0.96455	0.95955	0.95446	0.96132	0.95214	0.96261	0.8503	0.92576	0.9504	0.96169	0.9558
8CKP_C	0.948024	0.829763	83.925	73.1849	48	0.95418	0.96662	0.95573	0.94876	0.95273	0.91874	0.93395	0.958	0.96056	0.94242	0.95436	0.94047	0.94972	0.96105	0.95701	0.95789	0.89389	0.95673	0.93411	0.9638	0.96343	0.9611	0.94475	0.94377	0.92684	0.78191	0.76833	0.77359	0.66978	0.88645	0.94377	0.79229	0.90399	0.94538	0.93699	0.60006	0.95181	0.73309	0.78532	0.77291	0.89978	0.95245	0.66906	0.92307
7YPC_A	0.900907	0.862637	80.5653	76.2533	28	0.88633	0.89716	0.86426	0.92745	0.87702	0.91162	0.89915	0.89076	0.89983	0.92783	0.91369	0.91332	0.90914	0.93042	0.88647	0.89265	0.91521	0.9088	0.86608	0.8968	0.91132	0.89042	0.88542	0.90654	0.91499	0.86194	0.86294	0.83829	0.84462	0.89412	0.70812	0.87679	0.87386	0.86348	0.89267	0.84382	0.84785	0.88061	0.81359	0.85925	0.90621	0.88424	0.87553	0.86691
6YJ1_A	0.807348	0.696854	73.0895	63.6282	28	0.81337	0.81867	0.77843	0.84797	0.74489	0.88348	0.87288	0.84271	0.79705	0.76935	0.81569	0.61608	0.83464	0.88806	0.79944	0.81633	0.79464	0.84083	0.81177	0.71977	0.68678	0.86652	0.81577	0.88113	0.82744	0.70814	0.66379	0.68582	0.72777	0.69337	0.79718	0.64905	0.64923	0.64786	0.79803	0.65749	0.65016	0.67306	0.66641	0.68428	0.67369	0.86273	0.78115	0.73436
8D47_B	0.752953	0.63812	82.6258	69.3106	36	0.72848	0.73941	0.76826	0.78556	0.66814	0.77888	0.76033	0.80152	0.74091	0.77097	0.71306	0.7282	0.72119	0.72989	0.71754	0.77778	0.77703	0.65199	0.7774	0.75221	0.77173	0.81172	0.74546	0.85222	0.75395	0.69888	0.61577	0.65033	0.58982	0.7114	0.65957	0.61337	0.67958	0.60426	0.57448	0.78478	0.5741	0.58803	0.58594	0.69147	0.76493	0.58045	0.6375	0.58914
7Y3W_A	0.975185	0.967549	91.1299	86.6367	68	0.97329	0.98327	0.97704	0.97276	0.98527	0.9655	0.97258	0.98215	0.97647	0.97969	0.97565	0.98416	0.98485	0.98196	0.94593	0.97541	0.96924	0.98788	0.97565	0.9747	0.95105	0.98014	0.97772	0.96377	0.98349	0.97489	0.97623	0.96719	0.96932	0.9611	0.97593	0.96448	0.94385	0.97814	0.96529	0.97075	0.97284	0.97797	0.96629	0.96284	0.9853	0.97552	0.94393	0.95993
7YZW_D	0.962274	0.906861	90.5956	80.7753	20	0.96841	0.96352	0.96552	0.96641	0.96001	0.93744	0.96448	0.96373	0.95194	0.97915	0.95723	0.96046	0.96313	0.96371	0.97652	0.94855	0.96159	0.96795	0.96746	0.96854	0.96074	0.96476	0.96384	0.96554	0.94623	0.93034	0.91332	0.93165	0.90081	0.91265	0.88755	0.92396	0.75524	0.89762	0.9359	0.92502	0.88821	0.90997	0.92252	0.91522	0.84485	0.96012	0.92903	0.8
8BB6_A	0.951572	0.916534	82.6819	78.5539	80	0.96302	0.96977	0.97098	0.95228	0.93397	0.74483	0.96704	0.95008	0.96319	0.97252	0.97397	0.94661	0.95553	0.96893	0.96693	0.96044	0.96366	0.95208	0.97205	0.95253	0.96023	0.96769	0.95606	0.94885	0.95607	0.91208	0.91628	0.89586	0.90295	0.94882	0.93861	0.9337	0.90191	0.93976	0.91805	0.93157	0.92047	0.93807	0.9154	0.91231	0.85979	0.93672	0.93432	0.91275
7YLB_F	0.831732	0.847806	70.9804	77.8204	12	0.84339	0.82274	0.86197	0.82313	0.89558	0.87527	0.81043	0.8164	0.85384	0.86006	0.80969	0.83411	0.83519	0.81916	0.85384	0.83533	0.83167	0.8653	0.81746	0.80853	0.8627	0.74473	0.80494	0.84204	0.76579	0.85867	0.86271	0.84831	0.8569	0.84489	0.85472	0.85048	0.86259	0.86689	0.83875	0.85127	0.85044	0.86363	0.84001	0.84836	0.86565	0.85304	0.84711	0.83901
8PFC_A	0.641082	0.492868	71.6146	60.7311	16	0.71763	0.37143	0.39155	0.35265	0.63837	0.76924	0.84176	0.67798	0.74799	0.7791	0.65417	0.34692	0.77635	0.36581	0.37521	0.39522	0.91283	0.75511	0.6744	0.9162	0.39505	0.78958	0.87691	0.83405	0.67153	0.31929	0.66545	0.3342	0.3464	0.65856	0.63888	0.67055	0.67665	0.35584	0.74567	0.3615	0.63082	0.35307	0.64754	0.68775	0.41142	0.64439	0.37729	0.71836
8P0S_A	0.713502	0.743515	85.3551	95.7769	20	0.71652	0.7082	0.7014	0.71903	0.70671	0.71698	0.69851	0.72335	0.70729	0.73008	0.70341	0.72394	0.71108	0.72423	0.70709	0.71383	0.70656	0.71866	0.71613	0.70919	0.71637	0.70503	0.72071	0.71094	0.72231	0.75377	0.72464	0.73052	0.7457	0.72006	0.73474	0.72824	0.74002	0.74193	0.74832	0.74843	0.76626	0.7532	0.76518	0.72137	0.72492	0.76424	0.73382	0.75514
8DKO_B	0.962649	0.903389	86.0254	77.7846	64	0.9566	0.9616	0.96216	0.95151	0.96515	0.95753	0.96351	0.96555	0.9604	0.96354	0.95901	0.96308	0.96279	0.96639	0.96095	0.95835	0.96218	0.9744	0.96416	0.96432	0.96185	0.96809	0.96379	0.96729	0.96203	0.9682	0.93747	0.96233	0.89147	0.93921	0.95209	0.95941	0.74285	0.94474	0.96108	0.95132	0.91969	0.93577	0.89283	0.9517	0.79178	0.91986	0.94418	0.79415
7ZL9_A	0.714211	0.705842	82.4148	79.7611	68	0.71068	0.70793	0.72897	0.73915	0.73092	0.72289	0.73601	0.71237	0.7096	0.69154	0.71135	0.70695	0.70666	0.71999	0.71065	0.71349	0.71038	0.71568	0.70431	0.71329	0.71486	0.70929	0.71189	0.70554	0.71089	0.70443	0.7058	0.71183	0.7062	0.69417	0.70591	0.70842	0.71339	0.70055	0.70093	0.71038	0.69225	0.70694	0.70717	0.71299	0.71258	0.70895	0.7036	0.70356
7ZHT_A	0.881388	0.890336	84.3088	80.2353	88	0.88015	0.87719	0.89145	0.88681	0.88567	0.88276	0.86623	0.87809	0.88563	0.87088	0.87885	0.86522	0.87746	0.89089	0.88393	0.87265	0.89264	0.87532	0.88366	0.89069	0.88045	0.89015	0.88678	0.8768	0.88435	0.88641	0.88715	0.88772	0.89703	0.89063	0.89355	0.88143	0.88965	0.88501	0.89591	0.89633	0.89417	0.89501	0.8948	0.88272	0.89353	0.89788	0.88062	0.89905
8AB1_E	0.665184	0.652261	82.4027	87.5376	12	0.69529	0.64863	0.6645	0.68684	0.67427	0.70343	0.70657	0.64524	0.64284	0.65513	0.64156	0.646	0.69379	0.65963	0.63906	0.68674	0.65843	0.65011	0.64571	0.68929	0.64641	0.66189	0.68579	0.65562	0.64683	0.6559	0.65287	0.65169	0.64413	0.65288	0.65713	0.6532	0.65341	0.65387	0.64883	0.6515	0.66175	0.64898	0.65429	0.6252	0.65012	0.64677	0.65087	0.65479
7UKX_B	0.932239	0.934122	85.5518	84.7642	64	0.94672	0.93076	0.93351	0.94213	0.91687	0.88753	0.94607	0.91649	0.93426	0.9227	0.94089	0.94429	0.93349	0.93749	0.9312	0.94048	0.92159	0.94333	0.91294	0.94111	0.93624	0.93966	0.93614	0.93	0.94008	0.93516	0.92822	0.93652	0.93326	0.93063	0.93484	0.93013	0.94278	0.93723	0.92277	0.93079	0.93567	0.93196	0.93513	0.93602	0.93917	0.93218	0.93021	0.93303
8DAJ_A	0.97	0.905368	89.8355	80.6572	48	0.95461	0.98807	0.98314	0.88123	0.95464	0.97911	0.99047	0.98562	0.98869	0.98772	0.98504	0.98789	0.95963	0.97418	0.98378	0.95089	0.96487	0.94464	0.97205	0.9847	0.97185	0.96473	0.95931	0.97233	0.98082	0.92473	0.9311	0.78151	0.95915	0.91765	0.92968	0.80421	0.86248	0.75958	0.82598	0.89245	0.93527	0.97282	0.95378	0.93914	0.86329	0.88838	0.96073	0.95368
8SBN_A	0.816234	0.836883	89.2763	89.2635	32	0.7991	0.80839	0.85309	0.86042	0.82946	0.81484	0.7918	0.81143	0.81164	0.8555	0.80701	0.79221	0.8353	0.80067	0.81319	0.83687	0.80569	0.79055	0.81132	0.81058	0.80779	0.8357	0.82662	0.79554	0.80114	0.84171	0.83346	0.81834	0.82679	0.85006	0.84863	0.83586	0.82173	0.85781	0.81097	0.85197	0.76031	0.83664	0.83536	0.85754	0.83	0.85863	0.84063	0.82198
8P0O_A	0.964194	0.925451	88.9903	83.6173	96	0.97653	0.95782	0.97743	0.97685	0.94804	0.9621	0.9805	0.97523	0.97821	0.95037	0.9745	0.97544	0.97681	0.97837	0.95891	0.97718	0.97561	0.84954	0.97223	0.97984	0.97612	0.89685	0.97644	0.97884	0.97509	0.97722	0.97549	0.97512	0.96047	0.97231	0.80217	0.96272	0.96664	0.97964	0.74921	0.86539	0.98185	0.97499	0.9739	0.79826	0.89098	0.98187	0.85834	0.97217
7WUP_A	0.819759	0.773396	82.575	78.3793	68	0.70626	0.78782	0.80789	0.77822	0.87872	0.8472	0.85696	0.85113	0.85906	0.81736	0.84711	0.86214	0.76789	0.84723	0.8411	0.86277	0.85076	0.81937	0.83809	0.61915	0.78718	0.86916	0.79161	0.82197	0.87783	0.56386	0.82711	0.76087	0.86319	0.59477	0.83407	0.92302	0.82277	0.74366	0.64879	0.83953	0.80531	0.75383	0.78356	0.81004	0.78285	0.83186	0.84765	0.82379
7Q3R_F	0.970126	0.916262	86.4465	79.5791	20	0.97899	0.98123	0.97758	0.97718	0.98114	0.95146	0.96793	0.9737	0.97918	0.97617	0.98254	0.9741	0.96625	0.96261	0.97456	0.97748	0.96875	0.97876	0.95536	0.93261	0.96438	0.96541	0.96047	0.97156	0.97374	0.87463	0.92452	0.92299	0.9261	0.84348	0.94352	0.91721	0.91387	0.93779	0.92888	0.93168	0.9258	0.94055	0.86282	0.88483	0.8821	0.93779	0.93679	0.92017
8GC0_H	0.769745	0.570264	84.8215	67.2666	36	0.86986	0.81713	0.8667	0.77411	0.86871	0.64195	0.68419	0.88677	0.7418	0.64172	0.65454	0.74518	0.74939	0.82238	0.75766	0.75758	0.87548	0.80552	0.76063	0.76963	0.81829	0.86958	0.74354	0.69198	0.6293	0.57821	0.59656	0.5286	0.53738	0.59298	0.53697	0.54841	0.65988	0.53735	0.62528	0.53759	0.5434	0.62029	0.5768	0.52611	0.56635	0.68464	0.54336	0.5652
7VRF_A	0.898354	0.63435	84.6645	65.0856	8	0.91839	0.90892	0.65138	0.9107	0.91776	0.91507	0.91483	0.91453	0.91187	0.9187	0.91752	0.91477	0.9106	0.91528	0.76225	0.91082	0.91297	0.91975	0.91711	0.91701	0.91125	0.91987	0.91643	0.91792	0.91316	0.41373	0.39138	0.35638	0.92239	0.91551	0.91371	0.92117	0.87638	0.40942	0.38375	0.61115	0.51931	0.53735	0.89552	0.37075	0.41297	0.92235	0.39117	0.3628
7XRE_C	0.895311	0.812771	83.6008	73.5409	56	0.8687	0.94053	0.64479	0.93812	0.88569	0.91598	0.93997	0.94685	0.9218	0.91824	0.7674	0.91006	0.92805	0.81899	0.90393	0.90781	0.94224	0.87794	0.93572	0.90779	0.91501	0.94367	0.89486	0.94087	0.86776	0.87601	0.72594	0.93817	0.73052	0.92167	0.45297	0.92701	0.89653	0.91842	0.86362	0.4869	0.85092	0.8843	0.90475	0.90339	0.80598	0.93463	0.64274	0.53978
7QSX_A	0.968361	0.972246	88.4624	87.5145	72	0.97293	0.95683	0.96798	0.96667	0.97336	0.96251	0.97187	0.96774	0.97075	0.96267	0.96579	0.97488	0.95319	0.9765	0.97483	0.97383	0.97145	0.96993	0.96846	0.97752	0.96561	0.97042	0.96261	0.96208	0.96861	0.98802	0.96486	0.98267	0.97144	0.97624	0.92595	0.96508	0.98003	0.98402	0.97845	0.95935	0.97471	0.97223	0.96815	0.95138	0.97409	0.97409	0.97392	0.97964
7XLL_A	0.975561	0.963442	90.916	88.3466	60	0.97931	0.97256	0.97792	0.96734	0.97185	0.97695	0.9721	0.97009	0.97967	0.96636	0.96518	0.97901	0.98125	0.97806	0.9776	0.9772	0.97962	0.98345	0.9802	0.9788	0.97396	0.97764	0.97914	0.98024	0.96352	0.95032	0.95509	0.96677	0.95244	0.96652	0.96242	0.97133	0.97064	0.94553	0.9605	0.95914	0.96241	0.97243	0.95786	0.95885	0.96986	0.96344	0.96831	0.96924
7Q6D_A	0.966346	0.955758	91.5336	88.8489	64	0.96743	0.96494	0.96948	0.96802	0.96503	0.96288	0.96727	0.96844	0.95899	0.96705	0.96994	0.96684	0.96817	0.96838	0.96841	0.97111	0.97499	0.96711	0.97156	0.96659	0.96961	0.9651	0.96486	0.96469	0.94177	0.94924	0.95366	0.96183	0.95845	0.95353	0.92512	0.95238	0.95496	0.95583	0.95544	0.953	0.96392	0.96372	0.95516	0.96045	0.95618	0.95998	0.95368	0.96416
7Y1U_A	0.963658	0.881973	90.8238	85.7425	112	0.97253	0.95534	0.95259	0.95303	0.96808	0.96824	0.95636	0.96098	0.96562	0.96756	0.98165	0.96897	0.96815	0.96406	0.98247	0.94579	0.96867	0.90779	0.94289	0.95819	0.98624	0.97516	0.98333	0.98272	0.95505	0.88305	0.78197	0.90118	0.9088	0.92333	0.945	0.82174	0.85028	0.89744	0.92526	0.83055	0.85857	0.89535	0.85459	0.91637	0.84175	0.84062	0.89514	0.88129
7QF8_A	0.93646	0.911333	81.7817	81.6609	80	0.9082	0.9722	0.92749	0.95812	0.95866	0.96764	0.96993	0.95308	0.86658	0.94477	0.94129	0.95314	0.92866	0.92323	0.86578	0.94055	0.95315	0.94235	0.94186	0.93971	0.93241	0.94087	0.91588	0.90353	0.96242	0.91572	0.93363	0.92573	0.9344	0.89482	0.89411	0.88454	0.91768	0.95378	0.91043	0.83886	0.91981	0.91884	0.87527	0.91256	0.93425	0.85679	0.9527	0.95426
8AFO_A	0.73436	0.72908	88.1112	87.307	32	0.57876	0.91571	0.67827	0.72112	0.72031	0.76356	0.75338	0.76003	0.7357	0.75824	0.70619	0.71473	0.79466	0.69731	0.75211	0.91415	0.72201	0.73643	0.69661	0.7084	0.74561	0.67606	0.73228	0.67892	0.69846	0.89425	0.8733	0.73106	0.68784	0.60328	0.619	0.58119	0.74328	0.93621	0.8289	0.7771	0.59102	0.6755	0.62637	0.57899	0.83764	0.91733	0.84891	0.72681
8BRP_A	0.811514	0.741678	85.9746	74.7832	48	0.81294	0.82047	0.80847	0.81786	0.81069	0.81728	0.799	0.82593	0.80503	0.82763	0.80967	0.80564	0.79234	0.82128	0.82566	0.79045	0.81462	0.80729	0.81625	0.80354	0.81209	0.80906	0.82498	0.80551	0.80416	0.68394	0.48938	0.80358	0.74648	0.78056	0.74813	0.69011	0.68548	0.75057	0.78369	0.76199	0.72048	0.82468	0.80885	0.81268	0.74279	0.75495	0.77877	0.80221
7XIO_B	0.632561	0.638608	65.7838	65.7948	76	0.62948	0.63376	0.66277	0.73209	0.66099	0.55504	0.64833	0.61493	0.64693	0.64813	0.61635	0.53087	0.65577	0.76435	0.59857	0.69392	0.67751	0.5386	0.63862	0.60995	0.68459	0.56822	0.59809	0.61682	0.58934	0.64695	0.69355	0.60154	0.70169	0.59259	0.61282	0.61054	0.60411	0.77235	0.60718	0.6189	0.59533	0.76166	0.58724	0.60197	0.59464	0.62801	0.71999	0.59927
8DT0_A	0.984267	0.97578	92.1668	91.0635	20	0.98429	0.98426	0.98424	0.98426	0.98428	0.98426	0.98422	0.9843	0.98428	0.98433	0.98432	0.98427	0.98421	0.98427	0.98429	0.98426	0.98427	0.98426	0.98423	0.98429	0.98426	0.98427	0.98424	0.98425	0.98426	0.97577	0.97578	0.97579	0.97581	0.97579	0.97576	0.97573	0.97578	0.97576	0.97577	0.97579	0.97578	0.97581	0.97582	0.9758	0.9758	0.97576	0.97578	0.97578
7RMY_A	0.957262	0.837108	88.5666	92.2745	40	0.95726	0.95727	0.95727	0.95725	0.95731	0.95725	0.95723	0.9573	0.95726	0.95728	0.95722	0.95726	0.95728	0.95732	0.95718	0.95725	0.95724	0.95729	0.95731	0.95726	0.95725	0.95726	0.95727	0.95726	0.95723	0.8371	0.83714	0.83713	0.83711	0.8371	0.8371	0.8371	0.8371	0.83712	0.83711	0.83716	0.83711	0.83712	0.8371	0.83706	0.83708	0.83712	0.83715	0.83708
8GL3_A	0.85428	0.871406	82.2183	77.0714	36	0.98364	0.98624	0.98094	0.58132	0.98818	0.98132	0.59473	0.86629	0.86484	0.86099	0.9827	0.6342	0.63246	0.98693	0.64731	0.98406	0.89563	0.98657	0.88638	0.68114	0.59099	0.98275	0.90157	0.98196	0.89386	0.88397	0.58625	0.89197	0.86529	0.87514	0.87159	0.86232	0.92546	0.87375	0.86687	0.87303	0.87068	0.90603	0.87069	0.91357	0.86732	0.91346	0.8662	0.87016
6XB4_A	0.726531	0.470142	73.5694	53.0463	32	0.6065	0.66052	0.95945	0.84471	0.68212	0.52064	0.86241	0.86822	0.9369	0.91462	0.86083	0.94814	0.66231	0.6008	0.45206	0.89691	0.67227	0.75553	0.77305	0.87408	0.55462	0.48271	0.8449	0.4466	0.48238	0.48103	0.42523	0.25932	0.85399	0.74904	0.45515	0.41142	0.43273	0.38513	0.48278	0.44273	0.64955	0.34267	0.4821	0.41375	0.41244	0.47464	0.43467	0.46168
8E5H_A	0.963628	0.93379	89.0376	85.3124	56	0.94814	0.9746	0.92417	0.98224	0.97903	0.964	0.97141	0.9804	0.95992	0.95976	0.93046	0.92119	0.97938	0.96431	0.96926	0.96525	0.96695	0.95717	0.97188	0.96783	0.96428	0.98123	0.96678	0.96998	0.97109	0.94924	0.93208	0.92646	0.90265	0.90375	0.92628	0.92564	0.94378	0.9231	0.93369	0.94494	0.95628	0.93052	0.95665	0.96357	0.93646	0.9268	0.92793	0.939
7Z4X_A	0.985584	0.984368	90.0631	88.6273	68	0.98517	0.98709	0.98443	0.98575	0.98532	0.98456	0.9823	0.98883	0.98536	0.98467	0.98501	0.98665	0.98408	0.98755	0.98644	0.98797	0.98332	0.98922	0.98356	0.9803	0.98635	0.98854	0.98172	0.98919	0.98623	0.98187	0.98561	0.98586	0.97472	0.98825	0.98584	0.98656	0.98453	0.9865	0.98347	0.98004	0.98461	0.98617	0.98673	0.98725	0.98445	0.98731	0.98247	0.98701
7UQL_A	0.885458	0.874083	86.0255	88.0523	24	0.87285	0.88389	0.89448	0.88928	0.88081	0.88935	0.87447	0.88996	0.88578	0.87031	0.88791	0.85645	0.87594	0.88769	0.88477	0.87514	0.89537	0.9021	0.88602	0.88954	0.87474	0.94195	0.87169	0.8828	0.89316	0.86105	0.85478	0.88095	0.86789	0.8628	0.87671	0.88197	0.87592	0.86862	0.86001	0.88032	0.87582	0.86556	0.89074	0.87618	0.88812	0.8797	0.85834	0.88087
7UVG_A	0.951623	0.774639	83.4624	64.9135	28	0.93749	0.95458	0.95673	0.97296	0.97176	0.95582	0.94555	0.94519	0.92574	0.95513	0.96077	0.94191	0.95897	0.9346	0.96506	0.96226	0.95331	0.93686	0.94809	0.92516	0.95937	0.9628	0.96053	0.95123	0.9487	0.81593	0.85308	0.64762	0.8398	0.72689	0.76532	0.67977	0.70237	0.76013	0.82669	0.79892	0.7528	0.84118	0.76754	0.81606	0.70576	0.81081	0.67227	0.83792
7SNJ_A	0.928915	0.92129	82.3338	81.1228	84	0.91431	0.9253	0.96375	0.92837	0.90168	0.93402	0.93078	0.92131	0.895	0.93883	0.95672	0.91402	0.92122	0.92304	0.91605	0.93705	0.95836	0.95589	0.92073	0.91062	0.92262	0.95802	0.92281	0.9206	0.93178	0.92184	0.95148	0.88232	0.89083	0.9254	0.92282	0.93899	0.90368	0.95193	0.91588	0.88644	0.91466	0.91883	0.94496	0.91585	0.9291	0.90972	0.91598	0.93927
8IF7_A	0.977756	0.966609	85.5093	80.0702	60	0.97566	0.98138	0.97503	0.98618	0.97818	0.9761	0.97309	0.97869	0.98895	0.98635	0.97814	0.98512	0.97447	0.96946	0.98024	0.98157	0.97941	0.93784	0.98301	0.98693	0.97415	0.97719	0.97937	0.97754	0.97986	0.96813	0.96819	0.96714	0.95441	0.9647	0.96521	0.96434	0.96975	0.9779	0.97554	0.95978	0.95761	0.97219	0.96516	0.94724	0.97156	0.97103	0.96596	0.97273
8CRI_A	0.959186	0.81453	90.3181	85.7188	52	0.98388	0.981	0.97897	0.97764	0.77188	0.97824	0.91878	0.97945	0.98578	0.75606	0.98002	0.97381	0.98414	0.98558	0.97862	0.98201	0.96738	0.97596	0.98656	0.95789	0.97972	0.97837	0.97996	0.98287	0.97509	0.72781	0.97035	0.9378	0.7301	0.73102	0.72661	0.71465	0.72914	0.96244	0.73148	0.96159	0.97489	0.72759	0.72671	0.97475	0.97042	0.72908	0.72945	0.97178
6XI6_A	0.985153	0.980201	92.9438	95.225	40	0.98514	0.98514	0.98516	0.98515	0.98515	0.98517	0.98516	0.98513	0.98516	0.98515	0.98512	0.98516	0.98519	0.98516	0.98515	0.98515	0.98515	0.98516	0.98514	0.98517	0.98513	0.98516	0.98514	0.98518	0.98515	0.98019	0.9802	0.9802	0.98021	0.98022	0.9802	0.9802	0.98021	0.98021	0.9802	0.98021	0.98019	0.98018	0.98019	0.98021	0.98018	0.98022	0.9802	0.98019
7XGV_A	0.710597	0.638954	71.7899	67.6691	104	0.70898	0.70939	0.70987	0.71247	0.71001	0.71079	0.7138	0.70986	0.71052	0.71111	0.70998	0.71033	0.71019	0.71055	0.71114	0.70982	0.71033	0.70941	0.71019	0.70965	0.70967	0.71137	0.71344	0.70998	0.71207	0.638	0.63983	0.63983	0.63982	0.63807	0.638	0.63801	0.63983	0.63983	0.63981	0.63985	0.63983	0.63983	0.63982	0.63796	0.63809	0.63983	0.63982	0.63982
7U6I_A	0.981067	0.972281	92.7177	89.6409	40	0.98604	0.98517	0.98449	0.94568	0.98772	0.98581	0.98507	0.98589	0.98791	0.98552	0.9875	0.98361	0.98229	0.98271	0.9858	0.94816	0.97428	0.98757	0.98705	0.9717	0.98175	0.98594	0.98328	0.98365	0.98209	0.9443	0.9869	0.98621	0.97366	0.98221	0.98355	0.98616	0.9849	0.97945	0.98644	0.98731	0.98525	0.94701	0.97208	0.9464	0.9838	0.97734	0.98343	0.98507
8AN4_A	0.950068	0.935554	90.5031	84.5055	28	0.95165	0.95384	0.94601	0.95341	0.95548	0.95277	0.92955	0.95238	0.96109	0.95657	0.95713	0.95533	0.95413	0.95741	0.95882	0.94784	0.93504	0.94253	0.95401	0.95056	0.94964	0.94086	0.95674	0.92538	0.95352	0.95012	0.95778	0.95357	0.95195	0.93915	0.88968	0.95273	0.95379	0.85857	0.92577	0.94928	0.89137	0.94944	0.95031	0.94255	0.95158	0.93708	0.93176	0.94245
8EE8_L	0.578802	0.526069	92.1685	87.2548	32	0.52942	0.52662	0.80581	0.96342	0.52831	0.52877	0.76581	0.52814	0.86993	0.5275	0.52592	0.52628	0.52894	0.52811	0.52564	0.52899	0.52642	0.52883	0.52846	0.52687	0.52673	0.5291	0.5292	0.50756	0.52926	0.53071	0.56668	0.52722	0.5025	0.51573	0.52629	0.63856	0.51855	0.49155	0.4875	0.54709	0.52552	0.51404	0.5357	0.51896	0.52312	0.52447	0.54227	0.52567
8EEF_B	0.96598	0.943582	89.4926	87.7034	68	0.97151	0.98137	0.97106	0.96545	0.96341	0.96905	0.9619	0.97725	0.97691	0.9147	0.9439	0.95973	0.98046	0.96016	0.96648	0.95297	0.98311	0.96825	0.97045	0.96896	0.98425	0.94472	0.97854	0.97516	0.95974	0.90515	0.94553	0.76628	0.95267	0.93946	0.95523	0.95741	0.9596	0.96514	0.97256	0.94917	0.95008	0.9548	0.93388	0.899	0.95502	0.97397	0.97112	0.95984
7WHF_G	0.496914	0.451658	75.8212	68.5941	44	0.53479	0.51227	0.4701	0.49362	0.47925	0.52001	0.50722	0.56773	0.50828	0.46371	0.55892	0.47648	0.46502	0.50019	0.48239	0.51058	0.47491	0.4743	0.4816	0.52231	0.50393	0.4974	0.49321	0.46108	0.46354	0.44478	0.41583	0.46368	0.45885	0.41509	0.46055	0.48651	0.46455	0.45799	0.4498	0.46274	0.45905	0.45683	0.44292	0.41036	0.44708	0.4539	0.45019	0.45164
7UDK_A	0.947296	0.979959	92.3245	96.0058	24	0.9713	0.84169	0.97356	0.97478	0.79072	0.97602	0.97184	0.97131	0.84394	0.97334	0.97411	0.97266	0.97323	0.97638	0.9748	0.97688	0.97003	0.76743	0.97354	0.97576	0.96914	0.97185	0.97187	0.97475	0.97146	0.98348	0.97966	0.97919	0.97676	0.97976	0.97941	0.98582	0.97801	0.97577	0.97796	0.98634	0.98046	0.97952	0.97529	0.97755	0.9813	0.98154	0.98028	0.97792
7VP6_D	0.723084	0.584219	67.1061	60.4601	8	0.72145	0.7431	0.7194	0.72239	0.71481	0.7129	0.70404	0.73221	0.71858	0.72417	0.71913	0.72288	0.71597	0.72307	0.77062	0.72418	0.74249	0.72024	0.71368	0.72518	0.72269	0.71747	0.70891	0.71034	0.7272	0.69266	0.54303	0.5468	0.48118	0.53225	0.52656	0.55226	0.53037	0.80269	0.45275	0.53974	0.51411	0.45785	0.82573	0.55117	0.55649	0.35322	0.73401	0.56967
8OFJ_B	0.968407	0.955286	89.9944	84.8112	24	0.97431	0.97086	0.97312	0.97378	0.97476	0.97206	0.97332	0.9703	0.94759	0.96984	0.96912	0.97174	0.97433	0.97583	0.97444	0.96108	0.97174	0.97493	0.96336	0.97192	0.97433	0.97596	0.94708	0.95131	0.95307	0.9579	0.94686	0.97353	0.94958	0.95039	0.97094	0.96437	0.96756	0.97223	0.95759	0.95381	0.96768	0.95419	0.97454	0.94331	0.95271	0.94895	0.93255	0.96903
7W91_A	0.861184	0.872558	86.0629	94.6264	8	0.87361	0.86741	0.8651	0.85741	0.8514	0.86858	0.85198	0.85302	0.86799	0.86472	0.8552	0.85241	0.85938	0.86323	0.86129	0.85078	0.87168	0.85188	0.85487	0.87102	0.86729	0.86984	0.85912	0.86712	0.85328	0.86854	0.87265	0.86314	0.87248	0.89226	0.86943	0.8889	0.86684	0.85675	0.88025	0.88979	0.8729	0.85806	0.86489	0.87442	0.86788	0.8681	0.87093	0.87303
7TBO_A	0.862421	0.732324	85.5812	78.2532	52	0.86669	0.86877	0.89659	0.84635	0.79899	0.88131	0.8567	0.89561	0.88	0.87945	0.85067	0.83709	0.86849	0.80385	0.84047	0.8377	0.8863	0.84299	0.86312	0.85339	0.87654	0.89973	0.87897	0.87107	0.87968	0.68596	0.69827	0.67937	0.61477	0.87804	0.78581	0.86878	0.86022	0.69317	0.68196	0.75293	0.67687	0.8369	0.66297	0.69016	0.6492	0.67368	0.67208	0.86742
7ZGI_B	0.920132	0.625452	81.1363	80.4842	76	0.91495	0.92579	0.934	0.91884	0.91045	0.92159	0.92569	0.91649	0.91176	0.93912	0.91696	0.91543	0.91443	0.90893	0.91419	0.91586	0.91009	0.93109	0.907	0.92776	0.92524	0.91197	0.92628	0.93155	0.92784	0.6141	0.60192	0.59944	0.61029	0.60048	0.6358	0.60965	0.61214	0.60591	0.60828	0.61763	0.6491	0.61435	0.60612	0.61679	0.6154	0.61618	0.61452	0.61566
8B5V_A	0.960138	0.857522	93.3336	90.7854	36	0.9544	0.98042	0.95134	0.95147	0.94607	0.93083	0.96564	0.96187	0.96564	0.9757	0.97365	0.95623	0.96839	0.92349	0.97556	0.95065	0.97793	0.94548	0.97814	0.93616	0.95929	0.97547	0.96211	0.97182	0.96571	0.8248	0.82165	0.86693	0.88707	0.83167	0.86723	0.86426	0.83292	0.91288	0.85754	0.8271	0.82915	0.86677	0.84579	0.83279	0.82173	0.94123	0.88565	0.90883
7WZL_A	0.971991	0.941267	86.6836	82.3337	76	0.9806	0.97816	0.97835	0.95102	0.97851	0.9762	0.95111	0.97202	0.97927	0.97917	0.9815	0.98021	0.9503	0.97813	0.98006	0.95716	0.98055	0.97622	0.98246	0.98167	0.98202	0.96397	0.96946	0.93306	0.9786	0.92892	0.9671	0.96269	0.96328	0.92897	0.9437	0.95238	0.93196	0.94421	0.93243	0.94131	0.92856	0.93307	0.91915	0.93624	0.94609	0.92828	0.93458	0.95515
8B5T_A	0.95103	0.904921	90.9165	81.9801	36	0.93585	0.92302	0.95462	0.9619	0.94138	0.93844	0.96304	0.95862	0.95741	0.96411	0.95574	0.93536	0.93859	0.96234	0.95714	0.93823	0.95838	0.96413	0.96405	0.96031	0.93846	0.92887	0.95595	0.96342	0.95639	0.91335	0.86852	0.90467	0.91222	0.91142	0.85547	0.93713	0.92896	0.92086	0.90319	0.91554	0.93796	0.89745	0.86936	0.91572	0.92446	0.92417	0.95024	0.89308
8E8U_C	0.90887	0.926444	90.2623	89.27	72	0.92072	0.89569	0.89633	0.91282	0.89876	0.88221	0.83452	0.84985	0.91861	0.94435	0.88404	0.88966	0.90543	0.912	0.91436	0.95191	0.91933	0.92103	0.92474	0.88852	0.92049	0.94141	0.92496	0.93259	0.93742	0.92486	0.91628	0.90615	0.95296	0.94351	0.932	0.90675	0.90949	0.90216	0.93845	0.87249	0.94114	0.92301	0.93973	0.89081	0.9452	0.94202	0.93021	0.92752
8B02_B	0.963408	0.842971	86.5382	74.3874	16	0.9671	0.96227	0.95909	0.96027	0.96288	0.96582	0.96258	0.9646	0.96308	0.96326	0.96295	0.96126	0.96859	0.96631	0.96308	0.96266	0.96429	0.96451	0.96444	0.9607	0.96398	0.95981	0.95954	0.96956	0.96257	0.55385	0.94778	0.84513	0.93699	0.93585	0.92274	0.82211	0.82367	0.93357	0.92425	0.92039	0.85451	0.84702	0.79837	0.86136	0.95559	0.92184	0.93336	0.82516
8BVO_A	0.859264	0.638049	93.3008	92.7264	28	0.93817	0.93269	0.57225	0.61497	0.8992	0.95285	0.9412	0.89746	0.92028	0.93617	0.93445	0.91817	0.9343	0.61185	0.91341	0.88879	0.72575	0.93666	0.89663	0.87687	0.91789	0.62709	0.94181	0.90673	0.84596	0.64974	0.61059	0.63542	0.63057	0.62931	0.58737	0.64839	0.77468	0.67609	0.63003	0.63993	0.60987	0.7087	0.54492	0.61819	0.54906	0.56744	0.66955	0.60109
7ZTY_A	0.978612	0.986768	77.152	76.9443	80	0.9833	0.86826	0.98459	0.97761	0.98558	0.98527	0.9848	0.98232	0.98517	0.98335	0.98329	0.9823	0.98738	0.98059	0.98449	0.98665	0.98698	0.9798	0.98518	0.98193	0.98413	0.98514	0.98524	0.97453	0.97741	0.98886	0.98683	0.99	0.98246	0.98601	0.98617	0.9897	0.98798	0.98638	0.9842	0.98916	0.99067	0.98948	0.98943	0.98775	0.98561	0.98506	0.9827	0.98926
7X7Z_B	0.858066	0.804685	86.5394	81.2	20	0.87556	0.90433	0.86341	0.87283	0.85734	0.85067	0.85454	0.92936	0.86415	0.90444	0.86487	0.6526	0.82938	0.87827	0.83087	0.87889	0.85988	0.86973	0.87934	0.83823	0.85309	0.82907	0.86307	0.89041	0.85732	0.86228	0.77709	0.77507	0.85118	0.84117	0.8378	0.77533	0.76981	0.76672	0.85006	0.79118	0.84341	0.84188	0.80092	0.8497	0.84858	0.73434	0.85477	0.85859
7WXE_A	0.866311	0.852504	86.6966	85.0714	48	0.89406	0.88843	0.87223	0.90348	0.82545	0.90558	0.89534	0.91903	0.88902	0.79954	0.74477	0.93525	0.87352	0.93585	0.86122	0.86413	0.89951	0.87634	0.88762	0.71883	0.90043	0.86558	0.91894	0.87549	0.70814	0.90966	0.88311	0.9036	0.75794	0.69545	0.9067	0.69561	0.9293	0.91444	0.69032	0.85986	0.68263	0.91488	0.90948	0.88977	0.89051	0.88108	0.89207	0.83898
6N64_A	0.722148	0.640256	73.6525	65.9545	32	0.71198	0.76544	0.71102	0.72712	0.72783	0.72329	0.43669	0.76166	0.68158	0.71843	0.72884	0.69797	0.70037	0.76715	0.75204	0.75253	0.71776	0.74987	0.73904	0.75328	0.74085	0.71941	0.77676	0.70833	0.78446	0.40641	0.6969	0.46854	0.4301	0.68887	0.62212	0.68594	0.70532	0.50343	0.67127	0.66839	0.70358	0.69891	0.83131	0.49465	0.6897	0.6743	0.63657	0.64976
7BNY_A	0.957778	0.213062	83.362	35.3178	24	0.95717	0.95779	0.95789	0.95783	0.95786	0.95762	0.95783	0.95781	0.95783	0.95782	0.95774	0.95773	0.95791	0.95782	0.95779	0.95777	0.95776	0.95782	0.95787	0.95782	0.95773	0.95784	0.95774	0.95783	0.95783	0.21286	0.213	0.21288	0.21299	0.21377	0.2138	0.21295	0.21298	0.213	0.21298	0.21312	0.2128	0.21294	0.2131	0.213	0.21312	0.21375	0.21314	0.21286
7XAD_C	0.926576	0.921038	86.2196	85.3372	16	0.93404	0.93092	0.92156	0.92688	0.92478	0.92052	0.93106	0.91107	0.92532	0.91998	0.92697	0.92552	0.92849	0.92659	0.92791	0.93812	0.92005	0.92919	0.93043	0.92802	0.93005	0.92618	0.91879	0.93123	0.93072	0.93445	0.90792	0.92966	0.92288	0.91663	0.9289	0.92832	0.90981	0.90216	0.93726	0.93947	0.91326	0.91682	0.91534	0.89219	0.94098	0.89343	0.91228	0.93272
8T4C_A	0.949758	0.896429	90.3164	78.4772	20	0.9686	0.97184	0.94678	0.9228	0.94747	0.95137	0.97066	0.96665	0.95328	0.94333	0.95545	0.92748	0.97034	0.95245	0.94504	0.97169	0.91471	0.95175	0.94659	0.9626	0.95223	0.94487	0.93897	0.93251	0.9345	0.92	0.85546	0.8744	0.9108	0.93085	0.90463	0.91253	0.92206	0.90395	0.87069	0.9209	0.89542	0.89834	0.89756	0.89933	0.89182	0.93774	0.86613	0.90992
7ONA_A	0.989872	0.989408	91.2639	91.4388	48	0.99046	0.99007	0.99101	0.99003	0.99041	0.989	0.99004	0.98956	0.98987	0.99023	0.99104	0.98923	0.98936	0.99015	0.99039	0.98967	0.98981	0.98934	0.98999	0.98954	0.98944	0.99012	0.98857	0.98983	0.98964	0.98677	0.9887	0.98968	0.98872	0.98969	0.98951	0.98985	0.98914	0.98711	0.98954	0.98876	0.98931	0.99071	0.98866	0.99032	0.99209	0.99091	0.98901	0.99077
8F3K_A	0.922212	0.746531	86.7172	72.579	16	0.95209	0.96647	0.92239	0.96301	0.94622	0.92105	0.84251	0.95302	0.70932	0.95676	0.9557	0.95206	0.92456	0.9629	0.94925	0.95014	0.94914	0.9596	0.77534	0.95923	0.96694	0.9694	0.9616	0.72123	0.96536	0.96918	0.75382	0.75484	0.47911	0.93859	0.96329	0.30904	0.41528	0.93463	0.96278	0.57625	0.46605	0.41431	0.91959	0.76289	0.5148	0.87765	0.96197	0.39544
7W8U_A	0.975897	0.965472	89.3063	88.0327	56	0.9754	0.97856	0.9814	0.97138	0.97941	0.97776	0.97677	0.97398	0.97817	0.97642	0.98105	0.97648	0.97652	0.96795	0.97186	0.96937	0.9794	0.97232	0.97895	0.97284	0.97992	0.97733	0.97644	0.97305	0.9747	0.97241	0.95684	0.96347	0.9662	0.96124	0.96875	0.97008	0.97154	0.9654	0.96772	0.96551	0.97248	0.96106	0.96541	0.95764	0.97989	0.96772	0.96391	0.96196
8DK0_A	0.972025	0.950413	88.1566	84.4399	48	0.9819	0.96912	0.97918	0.98063	0.97235	0.96674	0.97461	0.97321	0.96164	0.97341	0.98165	0.97448	0.94874	0.97352	0.97718	0.97756	0.98001	0.97547	0.97606	0.98353	0.97745	0.9805	0.96637	0.94002	0.95529	0.95203	0.95775	0.94685	0.9213	0.97329	0.96504	0.92087	0.97443	0.95605	0.95948	0.96107	0.94286	0.94714	0.94993	0.97055	0.94614	0.96732	0.95061	0.91838
7M7A_A	0.97551	0.973344	87.3768	86.2523	92	0.97945	0.98101	0.9793	0.97614	0.97212	0.97911	0.97964	0.96387	0.97949	0.97843	0.97884	0.97574	0.9767	0.97247	0.97521	0.96547	0.98242	0.98104	0.97104	0.97469	0.98078	0.9725	0.96973	0.97643	0.96613	0.97872	0.97648	0.9463	0.97389	0.98033	0.97578	0.95778	0.97633	0.97759	0.9773	0.98146	0.97431	0.98023	0.97631	0.97974	0.974	0.97686	0.97437	0.96143
8GR2_A	0.95322	0.951781	88.0805	85.5807	36	0.94843	0.94932	0.94928	0.94995	0.9734	0.95092	0.94966	0.95038	0.95971	0.93962	0.97714	0.95112	0.95299	0.951	0.94624	0.9505	0.96743	0.94754	0.95076	0.95342	0.95094	0.95022	0.95888	0.94874	0.95291	0.95885	0.9405	0.96119	0.94929	0.96231	0.95186	0.95043	0.96254	0.94791	0.94056	0.94986	0.96367	0.96626	0.97022	0.9603	0.96525	0.93411	0.96117	0.96035
7QJO_B	0.923953	0.908188	86.2726	82.1326	40	0.90025	0.87919	0.88266	0.98327	0.84449	0.92774	0.867	0.86281	0.90943	0.92477	0.95525	0.9188	0.96746	0.8932	0.8505	0.9837	0.92059	0.98372	0.98119	0.95198	0.96861	0.91819	0.9788	0.86974	0.97548	0.92779	0.91397	0.92307	0.95673	0.88287	0.89411	0.89604	0.86612	0.91453	0.94921	0.94811	0.94874	0.95972	0.84145	0.90002	0.84775	0.84424	0.96054	0.93944
7YW2_A	0.897802	0.814218	78.5102	76.1217	36	0.92858	0.92139	0.89703	0.91269	0.94312	0.77095	0.90975	0.92602	0.92767	0.92071	0.89218	0.89799	0.84821	0.83732	0.90612	0.87634	0.89584	0.93927	0.96091	0.93239	0.85856	0.89552	0.90404	0.86212	0.88034	0.61857	0.7604	0.96047	0.83058	0.77837	0.83853	0.89722	0.79181	0.64186	0.78365	0.8864	0.91227	0.86583	0.61423	0.85694	0.85996	0.8143	0.80795	0.91955
7ZUA_A	0.968582	0.538049	88.7762	65.3774	20	0.96633	0.96953	0.97374	0.967	0.96975	0.96609	0.97182	0.97272	0.96179	0.96793	0.97069	0.97199	0.97206	0.97163	0.96912	0.97274	0.96508	0.96488	0.97113	0.96442	0.97023	0.964	0.96764	0.96832	0.96391	0.50144	0.52375	0.49804	0.69091	0.85289	0.69308	0.51443	0.51802	0.36947	0.48764	0.51105	0.50217	0.51682	0.51235	0.51856	0.52811	0.54444	0.51323	0.48606
8BIJ_A	0.942824	0.877826	92.1679	86.4293	48	0.95317	0.95016	0.86617	0.94814	0.94406	0.93876	0.96114	0.94555	0.95849	0.96167	0.94049	0.94176	0.94574	0.92712	0.91214	0.94546	0.95821	0.96211	0.92903	0.93966	0.95266	0.96102	0.94568	0.94627	0.93594	0.94212	0.72188	0.92677	0.95864	0.95514	0.77573	0.64977	0.95385	0.91827	0.77811	0.89419	0.75583	0.91603	0.91324	0.88216	0.90678	0.67596	0.94864	0.72402
7VTI_A	0.813718	0.304256	71.2694	50.9766	124	0.8137	0.81363	0.8133	0.81387	0.81366	0.81381	0.81415	0.81386	0.81374	0.81364	0.81377	0.81368	0.81383	0.8141	0.81372	0.81301	0.81326	0.81363	0.81373	0.81341	0.81378	0.81403	0.81383	0.81366	0.81414	0.30411	0.30409	0.30408	0.30409	0.3041	0.30407	0.30408	0.30449	0.30451	0.30448	0.30408	0.30443	0.30448	0.30448	0.30448	0.30408	0.30408	0.30447	0.30395
8HKG_B	0.975102	0.964487	83.7942	82.5441	60	0.96847	0.97405	0.97991	0.97427	0.94913	0.98142	0.97574	0.9811	0.977	0.97403	0.97756	0.97713	0.98244	0.96676	0.97974	0.97126	0.9798	0.97574	0.9764	0.97488	0.98125	0.97293	0.98047	0.96961	0.97646	0.97279	0.97276	0.96582	0.95731	0.97198	0.95677	0.92375	0.94686	0.97495	0.97452	0.9401	0.97209	0.96578	0.95891	0.9778	0.97294	0.94356	0.97396	0.97579
7XMH_A	0.919996	0.923211	85.3348	86.5372	44	0.91953	0.93631	0.939	0.89353	0.85781	0.93109	0.93935	0.92231	0.93469	0.94132	0.93963	0.92502	0.93149	0.92558	0.83501	0.94085	0.93562	0.8787	0.93359	0.93221	0.92932	0.93377	0.93225	0.88415	0.92776	0.93407	0.92567	0.92425	0.93268	0.93076	0.92779	0.91717	0.90555	0.92072	0.91443	0.92359	0.92883	0.93234	0.92249	0.93434	0.91828	0.93524	0.9259	0.89923
7TGI_B	0.913083	0.861194	84.6372	77.5863	20	0.8953	0.9233	0.90998	0.92505	0.89003	0.95623	0.92193	0.93869	0.93672	0.89618	0.92152	0.90037	0.91634	0.91285	0.87345	0.89839	0.92062	0.96239	0.91663	0.85106	0.91638	0.91256	0.93551	0.89375	0.90185	0.89434	0.8693	0.88284	0.89076	0.77574	0.90429	0.9012	0.71592	0.85697	0.88259	0.89748	0.8486	0.8582	0.87671	0.85476	0.8717	0.88616	0.87099	0.84309
8DQY_A	0.940832	0.75052	83.1481	64.0854	20	0.97433	0.97231	0.94607	0.97716	0.91966	0.96753	0.97444	0.86936	0.92672	0.97794	0.97244	0.97489	0.63126	0.97711	0.97887	0.94326	0.91631	0.96691	0.93297	0.97667	0.97232	0.97334	0.93757	0.93561	0.92576	0.91029	0.91032	0.73365	0.91648	0.43435	0.45138	0.94774	0.79669	0.93865	0.94826	0.80814	0.8809	0.9347	0.70375	0.46594	0.84076	0.44322	0.41874	0.79522
8FBD_B	0.779376	0.715024	80.2982	72.3892	76	0.8002	0.75964	0.7386	0.77952	0.79584	0.74837	0.78911	0.77906	0.79409	0.81431	0.78586	0.78262	0.81191	0.81611	0.79022	0.76604	0.72958	0.68329	0.81424	0.77273	0.80295	0.70165	0.81427	0.82473	0.78947	0.80097	0.8438	0.75394	0.67514	0.65882	0.73501	0.74286	0.74024	0.69869	0.67185	0.70535	0.70282	0.66097	0.7327	0.70838	0.63708	0.7001	0.7456	0.74077
8CT8_A	0.913378	0.808773	88.2012	75.9498	24	0.87799	0.91216	0.91516	0.9176	0.92931	0.93673	0.90795	0.90828	0.90744	0.91663	0.91809	0.9129	0.91593	0.92714	0.9143	0.91958	0.90876	0.90952	0.92792	0.90871	0.90924	0.90407	0.91381	0.91039	0.90483	0.60319	0.86437	0.87744	0.86393	0.62524	0.85566	0.80505	0.86362	0.85966	0.85616	0.81447	0.89414	0.85165	0.89262	0.87917	0.81055	0.3117	0.8394	0.90831
7R3I_B	0.869072	0.761114	88.2409	83.7004	36	0.83859	0.82043	0.88697	0.90762	0.87892	0.94958	0.80274	0.89525	0.89171	0.85789	0.69413	0.85699	0.93999	0.874	0.86146	0.82041	0.86231	0.87521	0.84256	0.88652	0.85524	0.89788	0.92055	0.90416	0.90569	0.72964	0.66282	0.76307	0.7214	0.77462	0.79639	0.74759	0.75082	0.83086	0.76368	0.84646	0.59654	0.73916	0.82224	0.73006	0.7914	0.85315	0.85988	0.62078
7YMB_A	0.983453	0.97293	91.3063	87.529	56	0.98119	0.98679	0.98239	0.97544	0.98382	0.98128	0.98628	0.98592	0.98107	0.98388	0.98197	0.98683	0.98422	0.9808	0.98334	0.9847	0.98338	0.9835	0.9865	0.98192	0.9805	0.98599	0.98335	0.98628	0.98499	0.96123	0.92028	0.98019	0.97798	0.98056	0.97099	0.97185	0.97953	0.9767	0.97119	0.97522	0.98243	0.98307	0.97338	0.97522	0.96676	0.98032	0.97423	0.97905
7PAB_A	0.853922	0.67177	81.2574	71.8411	68	0.57902	0.94095	0.97618	0.96351	0.89389	0.94122	0.59733	0.96324	0.57601	0.96676	0.96908	0.96303	0.96713	0.94668	0.58958	0.9715	0.62214	0.93476	0.62631	0.96612	0.97298	0.94601	0.91026	0.59318	0.97118	0.54522	0.54303	0.51321	0.51137	0.54517	0.95601	0.5507	0.59392	0.56011	0.54608	0.57876	0.60829	0.58935	0.94658	0.94865	0.94371	0.94946	0.94099	0.54936
8H6S_D	0.95886	0.940508	78.7462	77.5921	20	0.9602	0.95873	0.95734	0.96042	0.95884	0.94361	0.95704	0.95943	0.96107	0.9589	0.95981	0.95684	0.96004	0.96163	0.95638	0.95986	0.95727	0.96097	0.95823	0.96089	0.96153	0.96226	0.95882	0.95994	0.96144	0.94103	0.95147	0.9485	0.94663	0.95225	0.94223	0.95446	0.83314	0.95285	0.94964	0.95313	0.95436	0.95181	0.9498	0.85894	0.94199	0.95678	0.95388	0.93781
8AMO_A	0.942856	0.912668	85.8383	78.5341	60	0.91509	0.94416	0.95301	0.95624	0.94708	0.92312	0.94169	0.93579	0.94901	0.93959	0.92945	0.93376	0.92546	0.95585	0.93574	0.94696	0.93998	0.94485	0.94573	0.94686	0.9509	0.95257	0.936	0.96518	0.95732	0.89978	0.93933	0.90606	0.93002	0.88564	0.90388	0.91464	0.91473	0.8982	0.88288	0.9052	0.93392	0.92775	0.9186	0.89357	0.92517	0.8902	0.90075	0.93626
7VZ6_A	0.979347	0.958057	90.5417	89.0662	60	0.98161	0.98135	0.97803	0.98173	0.98132	0.96755	0.96923	0.9819	0.98161	0.98149	0.98045	0.97611	0.98451	0.98023	0.98011	0.97632	0.9781	0.9756	0.98407	0.98399	0.98241	0.98291	0.97317	0.97589	0.98399	0.96354	0.94554	0.95732	0.97288	0.94734	0.97409	0.97501	0.97049	0.96144	0.9736	0.95696	0.95479	0.94245	0.95701	0.96524	0.95598	0.9293	0.90382	0.93963
7YVT_B	0.958725	0.953916	88.0824	85.5807	44	0.96226	0.96367	0.96446	0.97359	0.97021	0.94316	0.94639	0.95307	0.96242	0.95041	0.95169	0.9724	0.96919	0.95858	0.94798	0.96865	0.94955	0.9422	0.96049	0.95809	0.95802	0.95463	0.958	0.95836	0.97066	0.95849	0.95253	0.96575	0.95083	0.95265	0.9574	0.96007	0.94326	0.9458	0.9676	0.94287	0.9567	0.94967	0.95816	0.95872	0.93524	0.95695	0.95463	0.95329
8C7T_B	0.66588	0.622714	85.4474	78.3159	40	0.6465	0.66747	0.67562	0.66146	0.66931	0.6815	0.69634	0.65473	0.68228	0.69549	0.64299	0.6871	0.65334	0.67199	0.66311	0.67228	0.68342	0.59704	0.68104	0.70296	0.66157	0.64471	0.65364	0.63773	0.66337	0.628	0.58522	0.60043	0.63199	0.6215	0.62119	0.65241	0.65349	0.61303	0.63894	0.6265	0.63797	0.61393	0.64435	0.58371	0.6353	0.61158	0.61912	0.60882
7Z6B_A	0.941808	0.893913	84.2309	79.1224	44	0.93575	0.94464	0.95464	0.96285	0.95463	0.9455	0.94913	0.95163	0.87296	0.93905	0.96817	0.94216	0.958	0.94025	0.96701	0.90471	0.94552	0.94061	0.94502	0.94635	0.95022	0.94913	0.94985	0.87956	0.94786	0.86984	0.94051	0.93983	0.83231	0.89125	0.81945	0.92097	0.78381	0.81114	0.93778	0.92004	0.92624	0.93295	0.94452	0.89069	0.89152	0.9268	0.83746	0.93172
7VRU_C	0.749198	0.742011	88.3927	83.3254	60	0.73398	0.70433	0.76591	0.78336	0.69107	0.75324	0.76386	0.79131	0.70956	0.78412	0.77926	0.71712	0.7757	0.7092	0.76279	0.76485	0.7243	0.68157	0.75259	0.78204	0.83228	0.75204	0.68429	0.74655	0.78462	0.73811	0.65358	0.68846	0.76239	0.77984	0.73287	0.7222	0.74395	0.66935	0.85442	0.66222	0.80089	0.68011	0.74765	0.77562	0.75427	0.73388	0.76061	0.80917
7LSV_A	0.981812	0.960905	87.9253	89.5577	28	0.98403	0.98371	0.98261	0.98259	0.98256	0.98261	0.9826	0.97601	0.98255	0.9826	0.98262	0.98261	0.98262	0.98259	0.98264	0.9668	0.98258	0.9826	0.98258	0.98259	0.98262	0.98259	0.98263	0.98258	0.98277	0.95887	0.96159	0.95609	0.96161	0.96161	0.9616	0.96158	0.96158	0.96159	0.96158	0.96158	0.95926	0.96362	0.96162	0.96157	0.96164	0.95376	0.96158	0.96164
8AF1_A	0.939009	0.875666	88.2234	79.2779	28	0.92763	0.95672	0.8976	0.96915	0.95932	0.90141	0.95145	0.94826	0.95604	0.94516	0.91257	0.92256	0.91329	0.9646	0.89894	0.94489	0.94549	0.95281	0.94843	0.95776	0.92449	0.95723	0.95405	0.94022	0.92516	0.85142	0.96585	0.93081	0.86697	0.8796	0.86198	0.7506	0.85894	0.95146	0.9194	0.95271	0.9336	0.90811	0.90095	0.93332	0.92507	0.74437	0.91759	0.95559
8E7F_A	0.927108	0.86148	86.6945	84.9387	96	0.6141	0.93564	0.94	0.96126	0.96184	0.97287	0.95672	0.75424	0.98119	0.96509	0.94252	0.9592	0.97005	0.87897	0.97132	0.92722	0.95135	0.97342	0.9737	0.95434	0.81658	0.9453	0.97124	0.94671	0.95283	0.77316	0.95233	0.8823	0.92393	0.90654	0.93224	0.68433	0.9109	0.95427	0.6827	0.91138	0.84943	0.95228	0.96334	0.89028	0.84611	0.85914	0.89514	0.56677
7QSW_C	0.94708	0.952861	86.56	85.1908	76	0.94625	0.95523	0.95462	0.9446	0.96547	0.95679	0.94905	0.95614	0.92987	0.95341	0.94798	0.95735	0.93171	0.95158	0.95438	0.93114	0.93581	0.94647	0.94042	0.94991	0.94083	0.9468	0.94536	0.94444	0.94139	0.96131	0.93368	0.95457	0.95066	0.95821	0.94045	0.95475	0.96458	0.94795	0.92044	0.97061	0.95148	0.95925	0.95184	0.95025	0.97797	0.95926	0.96463	0.94369
8AKO_B	0.962749	0.884864	90.0033	82.5294	36	0.96834	0.96699	0.96566	0.96374	0.96599	0.96735	0.95221	0.96355	0.95931	0.9385	0.96683	0.96205	0.96543	0.9722	0.96195	0.97361	0.96049	0.96766	0.9626	0.9512	0.96366	0.96566	0.96829	0.94985	0.9656	0.9498	0.95515	0.95656	0.94328	0.7437	0.95477	0.94182	0.89475	0.95055	0.93023	0.56327	0.51111	0.94382	0.96783	0.92546	0.8113	0.94823	0.92355	0.95844
8DAM_C	0.94239	0.924199	88.9407	84.1312	20	0.95409	0.93096	0.93794	0.95072	0.9586	0.94553	0.94286	0.94211	0.93719	0.96032	0.93257	0.95831	0.95847	0.94118	0.95235	0.95509	0.94544	0.95582	0.93054	0.93247	0.93751	0.90682	0.91151	0.9423	0.93904	0.93447	0.95209	0.93801	0.88387	0.95208	0.94446	0.94089	0.95112	0.94948	0.94509	0.94905	0.93665	0.90694	0.94646	0.87875	0.93294	0.94787	0.91978	0.94276
6M6Q_A	0.870511	0.578979	79.098	56.6656	52	0.88483	0.73337	0.91014	0.89271	0.9356	0.73304	0.89689	0.87089	0.9068	0.82705	0.91966	0.90253	0.73342	0.88252	0.83081	0.94224	0.83046	0.82401	0.9197	0.83819	0.94506	0.93192	0.83971	0.9147	0.91652	0.59128	0.56929	0.52318	0.61457	0.6063	0.60774	0.58753	0.62214	0.61457	0.59011	0.59066	0.58646	0.52244	0.60689	0.50225	0.45455	0.49725	0.59928	0.52881
8DMU_A	0.973086	0.958405	86.9139	84.15	76	0.98062	0.97299	0.97632	0.9912	0.98169	0.9792	0.97888	0.97782	0.9615	0.95704	0.98954	0.96636	0.96698	0.97496	0.95496	0.98107	0.9611	0.98406	0.97492	0.96003	0.98212	0.9366	0.98965	0.96197	0.98558	0.93971	0.97879	0.93101	0.95147	0.93458	0.95782	0.97405	0.961	0.98652	0.95544	0.95805	0.97434	0.89313	0.97634	0.97586	0.97423	0.9532	0.97751	0.96795
8P2A_A	0.856485	0.652165	83.5857	52.8837	12	0.94522	0.7444	0.84473	0.84011	0.8707	0.64415	0.9266	0.89569	0.96051	0.44345	0.91189	0.92612	0.9054	0.93206	0.84786	0.87222	0.92999	0.89259	0.96589	0.90535	0.91843	0.65513	0.96689	0.86538	0.80137	0.56652	0.80035	0.54674	0.54678	0.63228	0.51938	0.6352	0.74182	0.77355	0.59307	0.53397	0.68098	0.82709	0.47172	0.4126	0.70421	0.60538	0.9	0.5178
7X2Q_A	0.971013	0.925934	88.292	79.3574	76	0.97496	0.95814	0.97391	0.9712	0.97622	0.97874	0.96504	0.97017	0.95644	0.96231	0.97522	0.97698	0.97081	0.97019	0.97228	0.97306	0.96578	0.96589	0.97694	0.97303	0.97553	0.97536	0.95901	0.97934	0.97878	0.83334	0.94914	0.94768	0.95357	0.95821	0.9627	0.93619	0.90383	0.93291	0.95555	0.96417	0.7795	0.95887	0.94131	0.94439	0.95123	0.95427	0.95992	0.75492
8BIE_A	0.953935	0.868334	91.2291	84.8427	48	0.9665	0.9722	0.96083	0.93895	0.95605	0.94824	0.95033	0.95398	0.96709	0.94715	0.96895	0.87166	0.96448	0.97211	0.8609	0.95157	0.97039	0.95702	0.97395	0.96045	0.97401	0.9653	0.9712	0.95394	0.97113	0.94668	0.97412	0.98291	0.71842	0.69983	0.96569	0.87782	0.70368	0.98352	0.96783	0.64376	0.91355	0.77641	0.97982	0.9535	0.92843	0.97138	0.66196	0.97785
8B26_A	0.966668	0.944163	91.1475	85.8594	56	0.95575	0.96707	0.97299	0.96598	0.94861	0.97102	0.97078	0.95322	0.97188	0.95721	0.96837	0.94738	0.97474	0.97716	0.97262	0.95645	0.9623	0.97797	0.97227	0.97292	0.97016	0.96379	0.96951	0.97929	0.96726	0.96957	0.94043	0.89569	0.95058	0.94831	0.94816	0.95712	0.95504	0.93775	0.94194	0.91703	0.95901	0.95255	0.94513	0.92945	0.95496	0.95344	0.93846	0.93594
7Z06_A	0.924026	0.701329	84.6276	57.4682	28	0.92253	0.92379	0.91627	0.92191	0.92356	0.92221	0.93248	0.94776	0.92902	0.93139	0.95019	0.92798	0.92232	0.95092	0.85386	0.91242	0.91625	0.95682	0.91005	0.907	0.92352	0.90787	0.92685	0.94338	0.92031	0.84988	0.85943	0.72281	0.74215	0.79448	0.70728	0.86629	0.87649	0.82674	0.51355	0.84958	0.71138	0.67518	0.7222	0.64254	0.651	0.56449	0.57835	0.52622
7ULA_A	0.932084	0.917732	83.5386	79.149	76	0.94883	0.92464	0.94787	0.93354	0.92243	0.94897	0.94626	0.75392	0.9203	0.94092	0.9223	0.93686	0.94449	0.93069	0.94144	0.94648	0.95008	0.94899	0.94507	0.94011	0.92395	0.9417	0.94155	0.94946	0.95124	0.92007	0.9099	0.92539	0.94944	0.92697	0.94658	0.78629	0.94843	0.93554	0.92054	0.92673	0.94122	0.92677	0.94205	0.91871	0.93665	0.94785	0.93226	0.93231
8EDD_A	0.980408	0.961859	93.3959	89.4646	44	0.98421	0.98197	0.98419	0.9674	0.98275	0.9849	0.98658	0.9824	0.97861	0.9745	0.9827	0.96968	0.98343	0.98146	0.97846	0.95953	0.98485	0.98214	0.98709	0.98168	0.9837	0.97177	0.98491	0.98619	0.9851	0.95723	0.95377	0.97614	0.93891	0.97389	0.90148	0.94969	0.97816	0.94794	0.97783	0.98455	0.98584	0.98415	0.96039	0.95347	0.92543	0.9875	0.91097	0.97003
7S2J_C	0.92538	0.918537	88.0201	85.815	40	0.92207	0.92193	0.92809	0.92163	0.93281	0.93602	0.92573	0.92858	0.92773	0.92753	0.92596	0.91894	0.92318	0.92041	0.92198	0.91923	0.92356	0.92491	0.91417	0.92271	0.93413	0.92275	0.92872	0.92607	0.93566	0.92551	0.92049	0.91856	0.90917	0.92351	0.92097	0.92246	0.91646	0.91401	0.91701	0.91733	0.91881	0.92015	0.92316	0.92447	0.90579	0.9146	0.92918	0.91425
8JX6_B	0.942832	0.812508	88.5813	74.8347	72	0.97396	0.95165	0.96299	0.96724	0.94488	0.94267	0.96088	0.81269	0.91392	0.94291	0.94157	0.9598	0.95708	0.94418	0.95144	0.95622	0.96105	0.95504	0.95129	0.88459	0.95264	0.95391	0.94147	0.94835	0.93839	0.94104	0.94384	0.85234	0.85314	0.7366	0.71908	0.70416	0.77846	0.81928	0.72253	0.87603	0.88124	0.92935	0.71849	0.75102	0.8454	0.80023	0.72735	0.7966
8H8Y_A	0.945611	0.936165	91.5167	88.719	36	0.9491	0.9612	0.95874	0.93988	0.93577	0.95811	0.94803	0.94671	0.94453	0.95332	0.93704	0.94505	0.93279	0.93949	0.92218	0.9463	0.95297	0.94423	0.96585	0.90931	0.95976	0.95373	0.94377	0.9363	0.95612	0.949	0.93118	0.94817	0.93046	0.90928	0.94451	0.8908	0.93109	0.93769	0.92485	0.95196	0.94276	0.93498	0.94707	0.9578	0.94114	0.91346	0.93804	0.93638
7UED_M	0.917101	0.837518	88.5283	86.5731	48	0.90075	0.92983	0.91541	0.93695	0.92411	0.93669	0.93939	0.91805	0.91446	0.91043	0.79033	0.94319	0.90716	0.92469	0.92662	0.92107	0.92282	0.91524	0.9121	0.91309	0.91706	0.91432	0.9269	0.93322	0.93365	0.82591	0.85759	0.92084	0.82998	0.81344	0.90489	0.84227	0.87767	0.79084	0.8254	0.83844	0.89485	0.82504	0.83474	0.8151	0.84709	0.74359	0.75992	0.81483
7W75_D	0.457019	0.467239	67.2637	68.5004	32	0.46401	0.46051	0.45585	0.46489	0.36891	0.4595	0.48136	0.45443	0.46456	0.45497	0.47389	0.45998	0.42894	0.46428	0.46566	0.47625	0.46557	0.45593	0.44262	0.45031	0.46646	0.46417	0.4683	0.45202	0.4621	0.44024	0.51377	0.4488	0.46306	0.44967	0.48785	0.49505	0.45617	0.45294	0.45189	0.44996	0.4403	0.48393	0.46395	0.45296	0.48119	0.47268	0.49514	0.44988
7TVC_A	0.960811	0.939676	94.009	86.7442	20	0.94266	0.96514	0.96309	0.97371	0.98302	0.91642	0.96316	0.96073	0.95822	0.96574	0.9595	0.95747	0.97961	0.9821	0.96433	0.93446	0.9853	0.98662	0.95996	0.94374	0.96283	0.96232	0.9595	0.92998	0.96067	0.92705	0.95021	0.97629	0.98036	0.97234	0.93096	0.97339	0.95503	0.98157	0.88217	0.94649	0.98102	0.96235	0.90045	0.9313	0.96744	0.97061	0.97797	0.95823
8G52_A	0.984343	0.928124	84.0194	79.112	52	0.98545	0.98646	0.98644	0.98188	0.98735	0.98003	0.98646	0.98642	0.98504	0.98274	0.98448	0.98045	0.98034	0.98048	0.98854	0.97805	0.98543	0.98772	0.98684	0.9854	0.98718	0.98626	0.98658	0.97631	0.98624	0.9038	0.9431	0.95545	0.93711	0.97924	0.92936	0.92218	0.92071	0.89823	0.96079	0.92779	0.89778	0.95686	0.93965	0.93682	0.89505	0.90008	0.94932	0.92644
8DQ6_B	0.940747	0.899375	90.5536	83.4072	16	0.93529	0.94619	0.91868	0.93412	0.94304	0.92964	0.94117	0.93366	0.92842	0.96643	0.94361	0.93876	0.95753	0.93806	0.94071	0.93184	0.94315	0.91988	0.94677	0.93883	0.93936	0.94024	0.95802	0.94596	0.95931	0.94115	0.90417	0.92648	0.89772	0.87139	0.92115	0.76776	0.93894	0.9334	0.94716	0.96504	0.92174	0.9321	0.88425	0.69531	0.87999	0.92889	0.93009	0.92772
8DVH_A	0.873636	0.823876	84.5244	74.1253	32	0.84871	0.85273	0.87417	0.86057	0.87166	0.88716	0.87521	0.87108	0.87384	0.86472	0.88053	0.87492	0.8688	0.85784	0.87751	0.89076	0.87913	0.87251	0.86736	0.85673	0.87745	0.90279	0.86953	0.90754	0.87764	0.81796	0.83275	0.79119	0.86376	0.83924	0.78495	0.83705	0.83406	0.83206	0.77145	0.84351	0.82935	0.7924	0.83568	0.76179	0.78249	0.84305	0.88028	0.81196
8AMC_A	0.947554	0.913769	81.0921	76.5075	28	0.92688	0.92302	0.94848	0.95999	0.9496	0.94571	0.96409	0.94827	0.94344	0.93457	0.94608	0.94916	0.95299	0.95511	0.95987	0.95606	0.95491	0.95706	0.92318	0.94026	0.95137	0.94343	0.9487	0.95481	0.95182	0.92854	0.89502	0.95149	0.93951	0.9444	0.91231	0.93135	0.91339	0.92075	0.91118	0.95642	0.90584	0.94577	0.90994	0.83314	0.88639	0.9233	0.92119	0.85534
8JJM_A	0.971381	0.964232	90.3624	88.9338	76	0.97014	0.96497	0.97229	0.97495	0.97292	0.98489	0.97313	0.95485	0.95938	0.96169	0.97161	0.95326	0.96848	0.96006	0.98329	0.9796	0.98031	0.97926	0.98257	0.98302	0.97933	0.97037	0.95658	0.97766	0.96991	0.96155	0.98084	0.96535	0.95204	0.96476	0.9676	0.96246	0.94719	0.96599	0.95743	0.96172	0.9691	0.98037	0.93687	0.96489	0.97264	0.96864	0.97619	0.97962
8COK_B	0.83077	0.819824	86.7708	82.6158	16	0.8466	0.81783	0.82513	0.82215	0.84033	0.8228	0.82218	0.84687	0.83791	0.84899	0.84265	0.78141	0.82389	0.81494	0.8156	0.86437	0.81341	0.87361	0.81596	0.8386	0.83068	0.80103	0.82902	0.85496	0.83834	0.82804	0.80615	0.82346	0.76568	0.84463	0.81182	0.80884	0.81348	0.82798	0.82389	0.84938	0.75814	0.82799	0.83649	0.82551	0.84941	0.84186	0.76471	0.81572
7T9W_A	0.779305	0.324977	75.9137	31.1997	16	0.9115	0.71152	0.81419	0.93901	0.87831	0.87173	0.91911	0.59489	0.72784	0.919	0.92469	0.43661	0.89581	0.89002	0.44007	0.43233	0.68702	0.83561	0.65979	0.93024	0.73419	0.91626	0.92077	0.92839	0.56372	0.36233	0.34018	0.30799	0.38104	0.29509	0.32131	0.36969	0.28481	0.36819	0.322	0.37309	0.37955	0.29841	0.31049	0.36718	0.34282	0.24563	0.33499	0.32755
7YDT_A	0.968103	0.957267	67.4927	70.9591	24	0.95713	0.95936	0.97291	0.96234	0.98446	0.97905	0.97029	0.96359	0.96435	0.97636	0.95882	0.98124	0.95824	0.97395	0.96034	0.97713	0.96226	0.95735	0.96119	0.97064	0.97989	0.96871	0.96206	0.96732	0.97359	0.95819	0.96712	0.8354	0.98299	0.96601	0.97151	0.73052	0.98049	0.97876	0.97316	0.97275	0.9726	0.97958	0.97837	0.97428	0.91954	0.9758	0.9762	0.97392
8AEP_A	0.928771	0.929828	89.0547	87.9288	64	0.92084	0.94287	0.8945	0.94823	0.92019	0.93713	0.92717	0.93702	0.92863	0.91572	0.93158	0.94377	0.92754	0.94269	0.92916	0.9431	0.93323	0.91037	0.94293	0.93436	0.91083	0.93553	0.91081	0.94095	0.91012	0.94258	0.90926	0.94161	0.91797	0.9423	0.93149	0.93467	0.93797	0.94047	0.94548	0.9351	0.92913	0.88769	0.93523	0.93707	0.92979	0.91619	0.93112	0.93541
8SWD_A	0.875123	0.715224	59.4091	56.3426	28	0.89406	0.89163	0.90232	0.91133	0.89385	0.73413	0.88731	0.71373	0.90161	0.84533	0.74415	0.89875	0.91749	0.89848	0.91707	0.89452	0.90959	0.91974	0.90629	0.9168	0.90851	0.92089	0.9085	0.74342	0.89858	0.70444	0.68832	0.70261	0.73889	0.71465	0.69907	0.70815	0.72151	0.6956	0.69396	0.71748	0.73398	0.7449	0.70354	0.73252	0.70993	0.72191	0.722	0.72715
6XOD_A	0.94218	0.82001	87.1318	76.4042	24	0.96027	0.91922	0.96244	0.96085	0.9674	0.78346	0.95771	0.95998	0.96337	0.93877	0.95417	0.93656	0.93171	0.9308	0.93502	0.92493	0.96517	0.96587	0.92915	0.92946	0.9602	0.93367	0.96558	0.96468	0.95406	0.93368	0.95331	0.73297	0.89985	0.68919	0.75798	0.78106	0.86721	0.76876	0.74831	0.92459	0.78912	0.90122	0.92128	0.92319	0.83159	0.79337	0.95723	0.9224
7UC8_H	0.951851	0.929398	84.6498	83.1298	40	0.94171	0.94941	0.96519	0.95814	0.94667	0.94469	0.94836	0.94719	0.95488	0.94412	0.94723	0.93227	0.94979	0.94805	0.96413	0.96445	0.94922	0.95418	0.96527	0.95495	0.95768	0.9435	0.96907	0.95313	0.94299	0.55267	0.95922	0.95383	0.94295	0.93615	0.94777	0.96283	0.89936	0.96202	0.94469	0.94905	0.94939	0.95438	0.92619	0.95043	0.95742	0.93606	0.95208	0.94452
8EJM_B	0.438475	0.40199	50.917	51.0239	8	0.45287	0.434	0.44146	0.45384	0.46534	0.36177	0.44278	0.44361	0.371	0.35976	0.45731	0.44203	0.45868	0.48046	0.46179	0.38207	0.43949	0.46037	0.41604	0.46303	0.4731	0.46282	0.45168	0.44312	0.44346	0.42885	0.42751	0.44362	0.40274	0.36932	0.37283	0.3873	0.45298	0.3591	0.53928	0.44603	0.42877	0.35482	0.44367	0.45083	0.36707	0.36289	0.35612	0.35911
8E22_X	0.773792	0.665666	81.2903	65.8646	20	0.8705	0.59167	0.85554	0.79662	0.85293	0.84995	0.86811	0.84535	0.85771	0.87048	0.84574	0.52181	0.87425	0.84873	0.45128	0.84665	0.52825	0.85924	0.84799	0.4907	0.84764	0.8728	0.85353	0.53301	0.86432	0.81797	0.81409	0.76611	0.45215	0.83806	0.30061	0.34201	0.8194	0.7101	0.58898	0.44048	0.66202	0.75484	0.52513	0.78102	0.48557	0.80346	0.40975	0.63101
7TWL_D	0.605112	0.509172	76.59	69.1175	64	0.3904	0.67033	0.6246	0.64508	0.39248	0.62527	0.65578	0.64773	0.63258	0.63109	0.62888	0.63291	0.63725	0.63764	0.63231	0.62281	0.63144	0.59967	0.61432	0.63881	0.62097	0.43863	0.61546	0.63019	0.63116	0.4499	0.41591	0.42075	0.40292	0.41096	0.38243	0.51641	0.44095	0.64604	0.64804	0.39572	0.40808	0.54749	0.64064	0.61538	0.43209	0.3957	0.40414	0.65018
8P7A_A	0.933694	0.915931	82.8705	78.2504	60	0.92325	0.93715	0.92357	0.93672	0.90853	0.91554	0.97406	0.93024	0.93162	0.92344	0.9302	0.93017	0.91541	0.94255	0.9245	0.91311	0.93189	0.95116	0.92948	0.93978	0.96589	0.94271	0.96547	0.96009	0.89581	0.93401	0.93805	0.88996	0.90442	0.91246	0.9096	0.8504	0.95589	0.90568	0.9295	0.95272	0.9029	0.90867	0.91534	0.96817	0.92267	0.90275	0.87505	0.93817
7UNH_A	0.936491	0.841351	93.4752	95.617	36	0.93645	0.93651	0.9365	0.93646	0.9365	0.93649	0.93646	0.93644	0.93652	0.93647	0.9365	0.9365	0.93648	0.93647	0.9365	0.9365	0.93651	0.93651	0.93645	0.93654	0.93652	0.93651	0.93648	0.93648	0.93652	0.84133	0.84137	0.84132	0.84134	0.84135	0.84135	0.84138	0.84136	0.8414	0.84129	0.84137	0.84135	0.8414	0.84134	0.84131	0.84138	0.84138	0.84137	0.84131
7SUB_A	0.897363	0.875686	87.0617	84.8158	40	0.89756	0.89855	0.90328	0.8997	0.89797	0.90074	0.89865	0.89944	0.89917	0.89996	0.90081	0.8788	0.90298	0.89884	0.90838	0.89783	0.89622	0.91252	0.88457	0.89751	0.89342	0.89305	0.89592	0.88133	0.89687	0.87707	0.88407	0.88847	0.88017	0.75119	0.89726	0.8873	0.77335	0.89895	0.8988	0.87445	0.89586	0.81796	0.89638	0.88295	0.88195	0.90147	0.89842	0.89242
8E0L_A	0.924783	0.896745	92.2815	94.256	24	0.92529	0.92691	0.9195	0.92827	0.92679	0.9196	0.92504	0.9302	0.92433	0.92543	0.92218	0.92403	0.92657	0.91552	0.93088	0.92395	0.92253	0.92808	0.91853	0.93031	0.91737	0.93913	0.92441	0.92082	0.9239	0.88665	0.88813	0.89552	0.89462	0.89305	0.88416	0.88709	0.89438	0.93582	0.95382	0.8892	0.89781	0.88902	0.89042	0.88747	0.88142	0.89618	0.95002	0.89056
7Z1X_C	0.94854	0.925018	85.1298	79.02	20	0.92613	0.97173	0.95297	0.95901	0.94643	0.96017	0.95954	0.9554	0.9543	0.96244	0.92159	0.9483	0.95144	0.96325	0.93623	0.94714	0.97231	0.95393	0.94747	0.95153	0.94158	0.93989	0.93595	0.90679	0.94797	0.87798	0.92463	0.91048	0.93578	0.96398	0.95376	0.9445	0.96111	0.95934	0.97039	0.87226	0.94257	0.91294	0.88264	0.88395	0.93117	0.8729	0.8574	0.84665
8I4N_A	0.937146	0.941425	89.9604	90.5759	76	0.93812	0.93064	0.93867	0.94426	0.94026	0.93848	0.92552	0.94185	0.93546	0.93511	0.95131	0.94431	0.92307	0.9348	0.95565	0.89912	0.93389	0.93583	0.95111	0.94641	0.94775	0.9436	0.9353	0.93261	0.92552	0.94414	0.95148	0.92069	0.9296	0.94846	0.94741	0.94949	0.95531	0.9474	0.94294	0.949	0.95595	0.94787	0.96217	0.96187	0.91146	0.92969	0.95617	0.91529
8T7J_A	0.942644	0.91797	85.3221	81.5024	60	0.93158	0.96351	0.94937	0.9481	0.93656	0.93887	0.94775	0.93139	0.95039	0.93685	0.94362	0.9518	0.96161	0.93925	0.94113	0.9485	0.95092	0.95412	0.94893	0.94291	0.92476	0.92094	0.92427	0.94354	0.93542	0.95488	0.94198	0.92645	0.94457	0.96336	0.93266	0.91924	0.95836	0.43791	0.94204	0.93477	0.94768	0.93823	0.86009	0.94492	0.90229	0.933	0.96167	0.92157
7YM0_A	0.984581	0.964608	92.3538	90.9332	48	0.98512	0.98166	0.98241	0.98152	0.98574	0.9905	0.98073	0.98567	0.98578	0.98106	0.98921	0.9858	0.98457	0.9848	0.99042	0.98284	0.96626	0.9861	0.98349	0.98449	0.98992	0.98373	0.98735	0.98946	0.98589	0.93719	0.94843	0.94885	0.90845	0.98174	0.98111	0.9708	0.94858	0.94968	0.98407	0.9777	0.97046	0.96379	0.98188	0.97534	0.9522	0.9872	0.98109	0.95508
6PX4_A	0.92046	0.824664	89.7147	81.0784	8	0.93975	0.9387	0.93694	0.93991	0.94014	0.8311	0.83328	0.93012	0.93813	0.9301	0.94044	0.82388	0.93858	0.93988	0.93878	0.93064	0.9478	0.9394	0.93018	0.93865	0.94196	0.82857	0.93876	0.93855	0.93727	0.84756	0.86155	0.79371	0.95305	0.78848	0.7834	0.81296	0.79356	0.70902	0.86636	0.78859	0.78764	0.79364	0.86665	0.85242	0.8667	0.85977	0.86168	0.86664
7XTM_B	0.96239	0.87998	83.9868	75.4659	24	0.96703	0.9722	0.98057	0.97536	0.97273	0.97639	0.97528	0.98112	0.97727	0.97516	0.97565	0.97382	0.95873	0.9814	0.97964	0.97253	0.9356	0.96912	0.95428	0.97397	0.9726	0.94914	0.97495	0.75552	0.9797	0.9228	0.57285	0.95917	0.74881	0.93436	0.91526	0.93647	0.91008	0.95323	0.74567	0.94499	0.9501	0.88188	0.92482	0.80943	0.93534	0.96589	0.97279	0.95718
8GBE_A	0.934526	0.815456	89.3438	77.9598	32	0.93439	0.94984	0.93707	0.93176	0.91795	0.9364	0.92899	0.94309	0.93792	0.9503	0.90529	0.95025	0.92807	0.93354	0.92372	0.9497	0.95198	0.92702	0.94344	0.93436	0.94253	0.91055	0.94416	0.92915	0.92168	0.89228	0.80726	0.80956	0.79874	0.83073	0.90074	0.76982	0.81529	0.84568	0.72684	0.90452	0.8009	0.80163	0.77718	0.74338	0.76734	0.83727	0.84834	0.72423
7YWQ_A	0.540541	0.493274	65.9907	60.2401	12	0.56242	0.50178	0.49785	0.49986	0.58683	0.5661	0.51734	0.50268	0.6072	0.56607	0.5573	0.60477	0.56792	0.47692	0.60125	0.56387	0.56756	0.50175	0.60274	0.49838	0.49991	0.49901	0.49817	0.50204	0.56381	0.51703	0.48999	0.51491	0.48753	0.49884	0.49719	0.48472	0.48242	0.50686	0.5137	0.49663	0.5028	0.50889	0.50575	0.51907	0.46247	0.5044	0.50363	0.50744
7ZOH_C	0.937479	0.805859	82.4928	69.3045	20	0.96718	0.96661	0.96112	0.96096	0.95824	0.95994	0.96078	0.94106	0.96222	0.9671	0.95756	0.96834	0.96362	0.96705	0.97125	0.96276	0.94538	0.967	0.96843	0.96259	0.96584	0.96883	0.94948	0.96988	0.34375	0.94452	0.92412	0.9641	0.95403	0.33047	0.94814	0.95204	0.8205	0.94516	0.92575	0.46897	0.94565	0.93529	0.9436	0.39149	0.34857	0.95288	0.94897	0.94543
7WAT_B	0.914678	0.89938	83.3991	81.1295	124	0.89892	0.90568	0.91136	0.95124	0.86477	0.87697	0.92942	0.84477	0.95363	0.96057	0.92235	0.94557	0.91024	0.96643	0.93357	0.95221	0.92094	0.94672	0.91177	0.91412	0.85744	0.88133	0.88107	0.90904	0.91682	0.94424	0.93698	0.90216	0.87104	0.90126	0.91935	0.84133	0.88461	0.94992	0.90225	0.90309	0.94466	0.91256	0.88049	0.94789	0.81046	0.92406	0.85886	0.88734
8OSD_A	0.983674	0.890826	90.2104	82.454	16	0.98147	0.97627	0.98601	0.98727	0.98382	0.98875	0.98445	0.98608	0.98626	0.98658	0.9834	0.98911	0.9829	0.98797	0.98518	0.9877	0.98683	0.97415	0.98162	0.98616	0.96428	0.98409	0.98877	0.98713	0.97559	0.9057	0.90256	0.91433	0.86847	0.92385	0.95651	0.90559	0.89865	0.93143	0.66819	0.87733	0.69926	0.92016	0.93965	0.90545	0.8961	0.98183	0.80204	0.95678
7YFV_B	0.804161	0.777356	80.0709	89.9941	8	0.78211	0.79704	0.80643	0.79818	0.80876	0.80486	0.81096	0.80904	0.79779	0.80325	0.80287	0.80974	0.80479	0.81328	0.80641	0.80091	0.79817	0.80656	0.80178	0.80645	0.79538	0.80753	0.80921	0.80671	0.81581	0.76631	0.78219	0.77381	0.77818	0.7859	0.78814	0.78112	0.78097	0.76538	0.78325	0.76401	0.79255	0.76329	0.78562	0.77835	0.77238	0.78526	0.77096	0.77225
7ZNP_A	0.96419	0.965988	91.7844	89.954	80	0.97145	0.95871	0.96955	0.95731	0.96245	0.96447	0.96841	0.96349	0.96501	0.96446	0.96759	0.96034	0.95807	0.96409	0.95764	0.9657	0.96579	0.97538	0.97436	0.96048	0.96658	0.96676	0.96018	0.95936	0.95711	0.96169	0.97855	0.96337	0.97396	0.96753	0.9645	0.9565	0.97404	0.95932	0.97706	0.95369	0.97427	0.96126	0.95276	0.97418	0.96276	0.96468	0.96145	0.96705
7Y1S_A	0.967819	0.964284	87.273	84.753	80	0.95526	0.97796	0.96893	0.97065	0.96646	0.96679	0.96946	0.96581	0.97375	0.97153	0.9831	0.96326	0.97341	0.97058	0.97032	0.9748	0.97847	0.95637	0.96508	0.9621	0.96437	0.96624	0.95101	0.95331	0.97646	0.9708	0.96226	0.96921	0.9768	0.96684	0.96755	0.9466	0.96801	0.97051	0.96464	0.96301	0.96436	0.96919	0.96045	0.95472	0.96053	0.96488	0.97045	0.94852
7X8Q_A	0.915945	0.800002	85.4762	72.9933	20	0.92666	0.83177	0.94435	0.90844	0.90625	0.93168	0.94397	0.92136	0.96418	0.95225	0.83969	0.65546	0.90222	0.94911	0.91779	0.94538	0.93373	0.9559	0.93151	0.89062	0.95677	0.9314	0.9539	0.94787	0.95636	0.90413	0.66488	0.94849	0.78042	0.90259	0.77062	0.93923	0.91632	0.73071	0.52456	0.89059	0.93686	0.9034	0.94314	0.52909	0.82575	0.77965	0.77836	0.92071
7BOW_A	0.935896	0.871146	90.9361	79.7817	24	0.93579	0.93586	0.93594	0.93587	0.93582	0.93589	0.93587	0.93608	0.93615	0.93589	0.93586	0.93582	0.93594	0.93581	0.93585	0.93599	0.93597	0.93587	0.93582	0.9359	0.93585	0.93594	0.93588	0.9359	0.93584	0.88735	0.88732	0.88729	0.88737	0.88724	0.88736	0.88726	0.88738	0.88736	0.88735	0.88733	0.69134	0.75562	0.88725	0.88734	0.88731	0.88724	0.88733	0.88731
6UF2_A	0.523544	0.523562	78.7274	85.4332	20	0.52949	0.53457	0.54321	0.53362	0.53029	0.44883	0.52431	0.42603	0.50556	0.53019	0.53039	0.5474	0.53865	0.54886	0.53311	0.54818	0.53294	0.54419	0.53732	0.53326	0.5167	0.53325	0.48062	0.50442	0.55321	0.54538	0.48695	0.53843	0.53457	0.54767	0.53526	0.54188	0.53299	0.53555	0.53876	0.53575	0.47645	0.47942	0.52392	0.54002	0.48331	0.54197	0.49887	0.47888
8HDV_A	0.72217	0.647898	73.0574	85.537	28	0.74214	0.71361	0.69871	0.70046	0.69636	0.72194	0.73822	0.69633	0.73939	0.72946	0.73648	0.70624	0.73547	0.74323	0.73402	0.70451	0.69363	0.74228	0.73372	0.75018	0.70589	0.73005	0.73537	0.7047	0.72186	0.65097	0.65002	0.65257	0.64841	0.64352	0.64855	0.64616	0.65068	0.64494	0.6538	0.6471	0.65058	0.64758	0.64675	0.64935	0.6483	0.64443	0.64591	0.64711
7WBC_A	0.947052	0.922146	88.9203	86.2698	40	0.81419	0.96196	0.95066	0.95886	0.95243	0.95327	0.9693	0.9507	0.95378	0.91942	0.96594	0.94923	0.94981	0.93411	0.92773	0.963	0.9595	0.95988	0.96657	0.94887	0.94651	0.94841	0.97236	0.94491	0.95489	0.9457	0.95172	0.88948	0.90687	0.94316	0.94691	0.94212	0.88137	0.89208	0.89875	0.92289	0.94452	0.89711	0.85308	0.9402	0.9471	0.91782	0.93905	0.90463
7XDR_A	0.977909	0.97187	92.1796	89.0977	76	0.98243	0.98348	0.97961	0.97253	0.96736	0.97196	0.97125	0.97878	0.98362	0.98266	0.98151	0.97763	0.98188	0.98175	0.98413	0.97718	0.97391	0.97162	0.98316	0.96211	0.97187	0.98091	0.98011	0.9837	0.98257	0.9806	0.95548	0.98313	0.97242	0.97722	0.95628	0.96871	0.97695	0.97442	0.97431	0.96255	0.98161	0.96526	0.98206	0.96213	0.96881	0.96277	0.97236	0.97406
7X6F_D	0.876494	0.834591	83.7856	83.0283	28	0.91377	0.86401	0.86839	0.8601	0.8928	0.85281	0.89987	0.85892	0.86854	0.88976	0.86998	0.85628	0.84407	0.92128	0.88396	0.83435	0.87607	0.88424	0.88076	0.89721	0.90304	0.885	0.87184	0.8623	0.87301	0.8437	0.72261	0.82697	0.84444	0.84842	0.84491	0.83708	0.81841	0.82896	0.81878	0.88597	0.83721	0.83651	0.81506	0.83787	0.85423	0.83227	0.84482	0.8302
8EH2_A	0.944632	0.908536	89.3128	84.267	40	0.94753	0.9632	0.96023	0.95642	0.94743	0.94823	0.93704	0.95303	0.94293	0.92592	0.9552	0.94173	0.95159	0.91725	0.93361	0.9495	0.94612	0.94791	0.95796	0.94216	0.91075	0.95544	0.93791	0.94687	0.93983	0.90196	0.88394	0.92343	0.91545	0.91226	0.8832	0.86004	0.93878	0.92445	0.85227	0.92237	0.92046	0.90869	0.9258	0.92635	0.86823	0.91311	0.92705	0.93819
7Z3S_A	0.947045	0.929816	91.1029	87.4315	44	0.951	0.93912	0.93609	0.95188	0.95299	0.83881	0.96241	0.96246	0.95369	0.9541	0.95467	0.93831	0.95864	0.95675	0.94175	0.95094	0.93903	0.93827	0.95492	0.94716	0.95934	0.96021	0.96273	0.94361	0.96725	0.92814	0.93026	0.94856	0.96478	0.94963	0.94884	0.95246	0.94869	0.9162	0.94477	0.95027	0.94262	0.9019	0.92804	0.92102	0.96261	0.94497	0.94016	0.94285
8BNT_B	0.929201	0.920405	90.7658	87.6984	36	0.92203	0.93083	0.92346	0.90656	0.93271	0.92512	0.922	0.93414	0.92376	0.92523	0.94617	0.92235	0.94482	0.92981	0.94392	0.94221	0.90676	0.93859	0.94458	0.92279	0.92626	0.92745	0.94047	0.92584	0.92216	0.85844	0.934	0.9365	0.94212	0.91258	0.91887	0.94451	0.93658	0.9353	0.88701	0.9409	0.92527	0.94031	0.93599	0.88959	0.90221	0.92201	0.87399	0.93494
8BVP_A	0.911891	0.790182	85.9561	77.4226	84	0.91189	0.91193	0.91189	0.91192	0.91192	0.91189	0.9119	0.9119	0.91188	0.91188	0.91186	0.91188	0.91188	0.91187	0.9119	0.91189	0.91189	0.91186	0.91189	0.91192	0.91188	0.91187	0.91191	0.91186	0.91192	0.79	0.79017	0.79012	0.79018	0.79017	0.79031	0.79014	0.7901	0.79028	0.79017	0.79018	0.79012	0.79036	0.79003	0.79015	0.79016	0.79023	0.79018	0.79035
8B7F_A	0.630706	0.66259	85.7766	87.4174	72	0.62817	0.6103	0.58061	0.64444	0.62086	0.58538	0.63068	0.61153	0.65018	0.68418	0.61076	0.6172	0.59414	0.63037	0.68122	0.59748	0.55659	0.61696	0.62535	0.75363	0.56603	0.76853	0.699	0.6022	0.60186	0.63145	0.79121	0.62267	0.60882	0.72854	0.71397	0.60122	0.65037	0.64835	0.76253	0.65486	0.60114	0.60492	0.61283	0.70803	0.61502	0.71486	0.63523	0.60616
7UOC_A	0.977873	0.967234	91.3242	88.2483	40	0.98807	0.96885	0.97924	0.98612	0.98657	0.97065	0.98145	0.97909	0.96575	0.96411	0.97877	0.9552	0.96463	0.96414	0.98477	0.97531	0.98103	0.98664	0.98682	0.98691	0.98139	0.98536	0.97995	0.98778	0.97823	0.9757	0.96448	0.96107	0.98294	0.97277	0.95116	0.96836	0.96222	0.97921	0.97444	0.96903	0.97295	0.96221	0.96892	0.97601	0.95873	0.94694	0.97538	0.95801
8AIT_A	0.976644	0.95367	83.1615	77.8965	48	0.98284	0.98208	0.98097	0.98365	0.98104	0.97702	0.98578	0.98437	0.98262	0.97759	0.97945	0.98087	0.98463	0.98058	0.97235	0.98138	0.97695	0.98167	0.95251	0.97059	0.95436	0.97605	0.94705	0.97884	0.98086	0.97574	0.9254	0.95985	0.94916	0.94949	0.96269	0.975	0.9817	0.96407	0.92742	0.94447	0.9325	0.97664	0.93952	0.96664	0.96656	0.95442	0.93158	0.97614
7XSY_A	0.949387	0.934047	80.4819	76.3217	104	0.94728	0.94494	0.9506	0.94932	0.94964	0.96506	0.95805	0.9239	0.96728	0.94447	0.96196	0.93847	0.9527	0.94639	0.94857	0.94608	0.94518	0.93604	0.95199	0.94112	0.93563	0.96106	0.95637	0.96421	0.94837	0.90658	0.95683	0.94909	0.95313	0.93624	0.91269	0.90983	0.94459	0.91971	0.94082	0.95195	0.94461	0.95295	0.94312	0.94256	0.92744	0.92211	0.91266	0.9588
7Y5M_A	0.926517	0.863912	87.5486	75.405	24	0.89497	0.92399	0.94773	0.89947	0.94121	0.89394	0.94297	0.9014	0.94405	0.94692	0.93851	0.92742	0.93284	0.94009	0.94673	0.93738	0.90219	0.94168	0.89631	0.89916	0.9307	0.90015	0.94349	0.94837	0.94125	0.8411	0.88754	0.8828	0.92636	0.91456	0.6808	0.9402	0.89176	0.87065	0.90246	0.73855	0.80354	0.88406	0.91888	0.90856	0.82928	0.90354	0.84558	0.91919
8HK0_B	0.954311	0.911637	87.4329	80.3466	60	0.9692	0.96483	0.94747	0.94976	0.95034	0.96015	0.95407	0.9662	0.93812	0.95231	0.95245	0.95304	0.94963	0.96428	0.95144	0.96428	0.94829	0.95303	0.95428	0.95153	0.94927	0.95793	0.96597	0.94327	0.94664	0.84736	0.85435	0.90761	0.93001	0.91414	0.92778	0.9261	0.93382	0.89914	0.93515	0.90385	0.87829	0.89903	0.90505	0.93296	0.92292	0.92022	0.91165	0.91964
8AIL_I	0.9586	0.887841	91.7562	81.8503	36	0.96955	0.93139	0.97673	0.98752	0.98664	0.98494	0.98283	0.97497	0.90726	0.96456	0.92129	0.93786	0.97217	0.90619	0.97652	0.93266	0.98291	0.96836	0.98772	0.90171	0.96561	0.97545	0.97389	0.92314	0.97314	0.90089	0.90689	0.95685	0.85518	0.84678	0.85779	0.88189	0.92119	0.89543	0.84728	0.87964	0.89606	0.86055	0.89076	0.80799	0.90648	0.86935	0.9023	0.88217
8PQ7_C	0.975569	0.968593	90.7346	88.6357	44	0.99181	0.98534	0.991	0.99203	0.82893	0.98984	0.97498	0.98703	0.93841	0.97931	0.99103	0.98774	0.99152	0.98329	0.97249	0.97215	0.97557	0.9856	0.98236	0.98634	0.97362	0.98998	0.98863	0.97268	0.97754	0.97996	0.98999	0.97452	0.96709	0.97344	0.98035	0.97843	0.99295	0.95106	0.98742	0.97562	0.95853	0.96864	0.97836	0.9782	0.92641	0.97564	0.98945	0.98602
8BIF_A	0.951188	0.773436	90.8419	81.0972	48	0.97242	0.95583	0.98028	0.97925	0.98153	0.97869	0.97636	0.95433	0.97877	0.9647	0.94807	0.86389	0.85462	0.93418	0.96851	0.88035	0.9802	0.91822	0.91073	0.97262	0.98103	0.97098	0.91683	0.9764	0.98091	0.77926	0.61184	0.67995	0.65622	0.67975	0.918	0.84949	0.9731	0.7511	0.70852	0.93052	0.90772	0.86262	0.94787	0.76946	0.69854	0.68994	0.96073	0.64062
7YRT_C	0.837045	0.787655	85.3028	80.2909	16	0.84522	0.85114	0.82438	0.84142	0.83736	0.83113	0.85138	0.84488	0.83753	0.82772	0.83398	0.84394	0.83093	0.83799	0.80439	0.83213	0.82924	0.82103	0.84331	0.83593	0.83827	0.84343	0.8398	0.83574	0.86386	0.80491	0.80895	0.82996	0.75805	0.79946	0.80357	0.79802	0.81632	0.676	0.78975	0.794	0.77606	0.67159	0.73615	0.83219	0.80523	0.78019	0.79038	0.83095
8BFI_C	0.464145	0.432102	74.572	70.314	72	0.48023	0.43054	0.47118	0.46537	0.4703	0.47687	0.42624	0.47325	0.48055	0.47123	0.47161	0.45756	0.46702	0.43653	0.48452	0.47453	0.43488	0.47456	0.47556	0.47071	0.47834	0.47725	0.47183	0.45308	0.42989	0.44228	0.42101	0.41425	0.4621	0.41842	0.43159	0.42758	0.41809	0.41611	0.41616	0.43766	0.42608	0.45826	0.39513	0.39649	0.46282	0.41988	0.41687	0.42803
8IJ9_C	0.899918	0.8805	85.6641	85.8627	12	0.88151	0.88372	0.92614	0.90469	0.88588	0.88154	0.9062	0.90511	0.89744	0.91118	0.89349	0.91337	0.9144	0.91244	0.88723	0.89896	0.91113	0.89519	0.90938	0.89875	0.89119	0.90337	0.88294	0.91255	0.89016	0.88416	0.88191	0.89992	0.87387	0.87556	0.87419	0.88764	0.87544	0.87175	0.88207	0.86474	0.85557	0.88191	0.87205	0.86862	0.89237	0.88808	0.90853	0.8791
7ZTB_A	0.889965	0.801176	86.1775	79.5734	56	0.90832	0.92282	0.90677	0.90936	0.7985	0.91129	0.90778	0.91253	0.82507	0.90745	0.8779	0.91434	0.91088	0.90195	0.87166	0.87475	0.85146	0.9011	0.89844	0.90209	0.91103	0.91306	0.91186	0.81776	0.88096	0.78435	0.79681	0.76756	0.77024	0.91015	0.80155	0.79295	0.80854	0.7795	0.76058	0.77441	0.77775	0.79591	0.78868	0.79968	0.78637	0.78136	0.90901	0.79425
8AMQ_A	0.873717	0.803745	79.9523	70.8018	76	0.8832	0.8631	0.8653	0.89094	0.82049	0.89268	0.90474	0.855	0.86857	0.87456	0.86758	0.92821	0.86608	0.87149	0.86988	0.81244	0.89238	0.87274	0.88718	0.877	0.91634	0.86316	0.84923	0.86965	0.88098	0.79707	0.79657	0.80608	0.802	0.79617	0.8241	0.81705	0.78158	0.79826	0.80372	0.77005	0.78284	0.84672	0.83043	0.78354	0.81421	0.81089	0.79777	0.79517
7ZCB_B	0.671289	0.772494	85.0781	82.336	36	0.59838	0.86466	0.52593	0.82561	0.59495	0.76467	0.78964	0.53491	0.88957	0.62403	0.74591	0.65017	0.77086	0.52494	0.52818	0.60743	0.5132	0.57554	0.83295	0.81653	0.839	0.61036	0.60024	0.62287	0.5317	0.76029	0.6934	0.90228	0.90669	0.71878	0.6004	0.86637	0.63549	0.78025	0.84796	0.91646	0.76193	0.76509	0.72597	0.91486	0.65445	0.87696	0.87764	0.68865
8GCI_A	0.919393	0.891106	70.7965	61.4136	44	0.9204	0.92221	0.92166	0.92039	0.91975	0.91688	0.91803	0.91879	0.92004	0.91753	0.91443	0.93664	0.91891	0.917	0.91772	0.90626	0.92595	0.91896	0.93626	0.91973	0.91602	0.91941	0.91392	0.92021	0.90772	0.89479	0.9067	0.79768	0.86757	0.90478	0.88768	0.89682	0.89116	0.88841	0.89884	0.9108	0.90564	0.90076	0.90296	0.89929	0.90661	0.88665	0.85405	0.91464
7QIU_A	0.88274	0.891824	87.8591	84.011	40	0.88958	0.88371	0.91366	0.87169	0.90547	0.88979	0.86361	0.89404	0.89257	0.88285	0.87714	0.87536	0.88091	0.88431	0.8845	0.85901	0.87909	0.88017	0.8816	0.88078	0.86131	0.89046	0.88094	0.87484	0.89111	0.87987	0.90263	0.87706	0.89022	0.89695	0.90292	0.9021	0.86984	0.90786	0.88178	0.89121	0.88738	0.9047	0.89206	0.89661	0.88725	0.90286	0.89123	0.88736
7Y4H_A	0.97389	0.964237	91.3385	90.119	52	0.98946	0.9847	0.97979	0.9862	0.97143	0.97558	0.96894	0.9802	0.98914	0.98673	0.97749	0.98408	0.97932	0.96591	0.97388	0.93204	0.9336	0.98021	0.98874	0.93918	0.96311	0.98713	0.96113	0.9859	0.98335	0.93069	0.98695	0.89027	0.91586	0.96685	0.97785	0.98958	0.97754	0.96019	0.98871	0.96503	0.98123	0.9792	0.94199	0.92495	0.98827	0.95393	0.97881	0.98492
8FTX_A	0.614609	0.642264	70.0942	68.7977	32	0.63346	0.69159	0.69656	0.72432	0.70034	0.6145	0.44628	0.63505	0.71479	0.64998	0.63144	0.62764	0.43153	0.67179	0.42501	0.4454	0.6123	0.66115	0.69074	0.71899	0.41204	0.53656	0.66013	0.67209	0.66155	0.68374	0.65781	0.64714	0.64137	0.28999	0.64224	0.64942	0.66591	0.69466	0.65868	0.64596	0.6729	0.53256	0.66241	0.67106	0.67375	0.63096	0.66222	0.65018
7QSG_A	0.921159	0.919304	82.8575	81.9457	68	0.92411	0.9057	0.93291	0.88393	0.93265	0.92614	0.92894	0.91603	0.94957	0.91086	0.89892	0.92497	0.91817	0.87188	0.9198	0.94072	0.93961	0.92635	0.92984	0.93408	0.93386	0.91344	0.91982	0.93053	0.91615	0.88208	0.88705	0.94865	0.94125	0.90622	0.92951	0.93649	0.94194	0.91716	0.94209	0.89361	0.94542	0.90999	0.92165	0.93765	0.9147	0.93029	0.92673	0.88815
7WF6_A	0.957632	0.684952	89.9272	65.1453	24	0.95685	0.96541	0.95666	0.93772	0.96192	0.95525	0.9567	0.96131	0.95915	0.95654	0.95395	0.95243	0.9621	0.96486	0.96043	0.96124	0.95549	0.95777	0.95318	0.95803	0.95921	0.96026	0.95869	0.95858	0.95708	0.60246	0.38642	0.37403	0.94847	0.77864	0.39022	0.9745	0.96038	0.82966	0.30205	0.88319	0.61073	0.40198	0.94881	0.3112	0.62664	0.3093	0.87096	0.81675
8K1I_B	0.93561	0.707717	85.0907	66.9064	56	0.95567	0.96271	0.87142	0.92448	0.96363	0.95511	0.9489	0.93171	0.91792	0.92535	0.95838	0.93384	0.92931	0.97897	0.91079	0.88817	0.94526	0.92945	0.94088	0.92335	0.93635	0.93141	0.92117	0.95348	0.95255	0.60111	0.61891	0.61219	0.64425	0.61492	0.83842	0.67933	0.65361	0.8753	0.63092	0.6321	0.6239	0.62544	0.61573	0.64281	0.61748	0.80376	0.88373	0.88187
8P25_A	0.631786	0.524078	67.5583	64.9988	24	0.62488	0.64839	0.63492	0.64725	0.65596	0.63851	0.62842	0.64944	0.61511	0.60927	0.64168	0.60509	0.64202	0.63154	0.63576	0.61197	0.62833	0.61862	0.64257	0.6399	0.61665	0.62313	0.64514	0.61621	0.64389	0.49707	0.50097	0.51436	0.49847	0.5918	0.60202	0.50622	0.49883	0.59025	0.50121	0.50787	0.50476	0.5034	0.5091	0.50861	0.47234	0.6254	0.62262	0.50361
6V4V_A	0.944916	0.922394	78.8337	74.871	28	0.93451	0.93162	0.95679	0.94229	0.95192	0.95473	0.94583	0.94608	0.9468	0.9417	0.92927	0.94439	0.93396	0.95498	0.93935	0.94266	0.9333	0.93499	0.93501	0.95242	0.954	0.95132	0.956	0.95304	0.95594	0.92277	0.9216	0.92733	0.92788	0.92238	0.91538	0.91858	0.92154	0.93192	0.91735	0.93307	0.91849	0.92091	0.9152	0.9141	0.92853	0.92055	0.92266	0.93809
8DQ2_A	0.951266	0.905504	93.4942	88.2285	16	0.95217	0.95424	0.95176	0.95543	0.9417	0.93313	0.95894	0.95087	0.95138	0.94896	0.95231	0.95504	0.9485	0.9517	0.95286	0.95097	0.95088	0.95224	0.95176	0.94807	0.95355	0.95399	0.95492	0.95554	0.95074	0.44794	0.94045	0.9376	0.95821	0.96142	0.95218	0.94958	0.95249	0.95573	0.28417	0.94662	0.95138	0.94948	0.93892	0.94375	0.94254	0.95878	0.94555	0.95121
7OCJ_G	0.964376	0.933543	92.6196	88.3909	16	0.96839	0.95373	0.95352	0.96727	0.9661	0.97092	0.97122	0.97014	0.95811	0.96566	0.96332	0.97352	0.97402	0.95204	0.96931	0.94942	0.97652	0.96588	0.97484	0.96922	0.96987	0.9455	0.94628	0.96177	0.97283	0.94646	0.93699	0.95276	0.93252	0.95146	0.94393	0.94281	0.94909	0.94852	0.94154	0.88184	0.93878	0.94869	0.93799	0.85793	0.93175	0.9538	0.78695	0.94809
8GQ9_A	0.92207	0.901119	85.529	86.3073	68	0.94595	0.90661	0.9212	0.92644	0.92267	0.95704	0.89471	0.9209	0.92248	0.9321	0.91313	0.92479	0.91938	0.91617	0.92471	0.94168	0.93407	0.88506	0.93471	0.92248	0.92118	0.90829	0.92727	0.92147	0.90725	0.88333	0.90966	0.9127	0.89158	0.90463	0.90331	0.83407	0.90553	0.89627	0.9136	0.90896	0.89781	0.89744	0.91183	0.90942	0.89549	0.92574	0.90612	0.91375
7SKH_B	0.842045	0.896194	90.4485	88.5522	36	0.91683	0.9409	0.5874	0.91999	0.92377	0.596	0.93141	0.92522	0.93312	0.59793	0.92344	0.63248	0.56115	0.92602	0.93286	0.92202	0.90426	0.92292	0.95598	0.78604	0.58834	0.91522	0.92119	0.95078	0.93586	0.90235	0.90418	0.88811	0.88775	0.90445	0.90315	0.8815	0.89783	0.90424	0.88214	0.89125	0.92405	0.90171	0.89543	0.90836	0.88983	0.9059	0.84666	0.8933
8OF9_A	0.983083	0.979758	91.3355	89.7483	40	0.98343	0.98654	0.98594	0.98004	0.98047	0.98382	0.98258	0.98193	0.98491	0.98563	0.98184	0.98466	0.98242	0.98156	0.98259	0.98653	0.98509	0.98273	0.97631	0.98118	0.97807	0.98174	0.98523	0.98492	0.98691	0.97423	0.98091	0.98245	0.9823	0.97671	0.98252	0.97734	0.97172	0.98027	0.98673	0.98523	0.98295	0.98295	0.9859	0.97762	0.9828	0.9828	0.93548	0.98587
8DP9_A	0.904732	0.616859	86.0759	57.0039	20	0.92068	0.89116	0.88964	0.9183	0.9064	0.89001	0.90726	0.91621	0.89458	0.91337	0.91831	0.9184	0.92268	0.88893	0.91418	0.89081	0.91452	0.90401	0.91525	0.88906	0.885	0.89371	0.90605	0.90908	0.90069	0.46037	0.34599	0.59362	0.46996	0.58787	0.29527	0.39968	0.40347	0.52603	0.5561	0.60133	0.90968	0.64379	0.54831	0.82563	0.62156	0.48317	0.53377	0.90766
7VQK_A	0.912524	0.873544	87.5815	80.1999	28	0.95976	0.93821	0.82862	0.86515	0.93726	0.93012	0.97328	0.95005	0.87856	0.90135	0.93457	0.96588	0.95016	0.93938	0.78408	0.97176	0.96805	0.88638	0.868	0.87421	0.84687	0.8671	0.97124	0.93055	0.89251	0.94086	0.78197	0.87419	0.87003	0.90139	0.93022	0.93732	0.90803	0.91892	0.87964	0.89564	0.81545	0.8886	0.81517	0.87735	0.87303	0.84107	0.84342	0.80291
7TSQ_A	0.767628	0.708894	70.1185	57.557	36	0.69206	0.68642	0.73937	0.92977	0.71951	0.93598	0.77945	0.72365	0.72665	0.69115	0.92037	0.70342	0.68503	0.68895	0.9149	0.71987	0.69256	0.8218	0.70085	0.75325	0.90983	0.69989	0.91861	0.7466	0.69075	0.86637	0.67629	0.55512	0.66375	0.76875	0.74298	0.72819	0.66516	0.66557	0.73683	0.77596	0.88885	0.64003	0.66784	0.63075	0.68371	0.66416	0.65411	0.70896
8BGJ_A	0.909986	0.850634	83.9709	80.3466	32	0.92181	0.91223	0.9073	0.88419	0.92755	0.91876	0.93681	0.90647	0.87986	0.9176	0.9266	0.92771	0.91535	0.92633	0.90776	0.93816	0.90832	0.90968	0.90413	0.86317	0.91674	0.87267	0.92395	0.90482	0.89169	0.85048	0.46667	0.91178	0.8229	0.92064	0.85587	0.85613	0.91325	0.91372	0.83503	0.85719	0.9093	0.82393	0.91829	0.85108	0.9002	0.84332	0.88098	0.85727
8GUG_A	0.932386	0.824577	89.7388	77.0949	24	0.93536	0.93431	0.94234	0.92072	0.95094	0.93836	0.90715	0.89479	0.94009	0.94385	0.93432	0.93869	0.92106	0.9393	0.93396	0.93663	0.93657	0.94041	0.93342	0.94304	0.90451	0.93152	0.93403	0.93314	0.94113	0.94727	0.27074	0.92333	0.93041	0.86722	0.86115	0.90095	0.534	0.88259	0.90898	0.5908	0.92222	0.56886	0.79821	0.90858	0.82389	0.73224	0.85051	0.93586
7W63_B	0.524869	0.437345	71.9327	52.0299	60	0.5321	0.50532	0.52105	0.53655	0.51178	0.54716	0.51667	0.53581	0.54668	0.51678	0.53963	0.54055	0.54753	0.52591	0.51804	0.53289	0.53252	0.54007	0.5275	0.48012	0.47984	0.51147	0.52059	0.52483	0.53034	0.4849	0.49129	0.4526	0.47163	0.34582	0.45552	0.30668	0.47035	0.48268	0.47972	0.47315	0.49202	0.29475	0.44581	0.49134	0.49309	0.46997	0.46259	0.2949
8H4Z_A	0.968083	0.975282	91.4239	90.0582	64	0.97173	0.97025	0.96076	0.96935	0.96362	0.96773	0.97233	0.97144	0.96911	0.96768	0.95394	0.96412	0.96695	0.96256	0.96938	0.96263	0.96994	0.9716	0.97352	0.97493	0.97409	0.97008	0.96376	0.97307	0.9675	0.97411	0.96495	0.96487	0.97801	0.97974	0.96495	0.98079	0.97842	0.98218	0.97781	0.97589	0.98225	0.97835	0.97111	0.97745	0.97075	0.9751	0.97815	0.97687
7ZHR_B	0.926604	0.900271	82.4254	79.6481	12	0.94747	0.92223	0.94611	0.92386	0.9251	0.93963	0.83359	0.93035	0.94144	0.9396	0.91922	0.91957	0.93131	0.94512	0.91922	0.93083	0.92938	0.92763	0.92497	0.91984	0.9345	0.92479	0.92224	0.9415	0.9256	0.92166	0.91566	0.92456	0.85623	0.93353	0.91558	0.84763	0.92688	0.9276	0.92216	0.92137	0.93005	0.85585	0.83047	0.92637	0.84115	0.88805	0.91839	0.93688
7X36_A	0.937614	0.910672	81.7825	77.9363	56	0.92748	0.95279	0.95092	0.9508	0.93467	0.91583	0.93853	0.92534	0.9274	0.92289	0.94722	0.9295	0.95837	0.94052	0.92488	0.89861	0.94226	0.95175	0.93936	0.93587	0.94382	0.96075	0.93972	0.92595	0.95512	0.91647	0.9099	0.91879	0.91678	0.92815	0.89812	0.88691	0.91698	0.90202	0.87948	0.90828	0.91329	0.8996	0.92722	0.92628	0.91083	0.92363	0.93175	0.89454
7WKO_B	0.798812	0.637626	69.7152	52.6924	40	0.65163	0.90714	0.84207	0.86832	0.75894	0.6664	0.77387	0.62905	0.80567	0.8994	0.79271	0.77565	0.78088	0.8909	0.75584	0.78925	0.79098	0.88878	0.64582	0.88319	0.8929	0.89749	0.77604	0.85944	0.74795	0.87621	0.83135	0.65013	0.74306	0.61469	0.62616	0.61228	0.62566	0.6348	0.66637	0.65376	0.57707	0.5334	0.65409	0.61441	0.62966	0.59707	0.42883	0.63388
7Y8S_B	0.64693	0.64499	90.6163	89.7017	44	0.69259	0.60339	0.68127	0.72218	0.7044	0.6915	0.45079	0.6915	0.68811	0.63383	0.68711	0.6689	0.64121	0.63952	0.41928	0.60376	0.68976	0.67206	0.64514	0.68362	0.68387	0.68053	0.67573	0.52737	0.69582	0.731	0.55046	0.50099	0.45036	0.73377	0.72402	0.65205	0.64263	0.67345	0.70439	0.47606	0.72981	0.72898	0.55075	0.61457	0.6879	0.72191	0.64934	0.73837
7Y54_A	0.926351	0.833032	93.2146	84.4738	16	0.9226	0.92661	0.92206	0.92164	0.92155	0.93165	0.92175	0.92624	0.93346	0.9195	0.93525	0.9188	0.93364	0.92469	0.93097	0.92869	0.93443	0.91932	0.93562	0.9284	0.93146	0.92262	0.92579	0.92634	0.91569	0.49433	0.9103	0.88645	0.62648	0.83017	0.91408	0.85889	0.86013	0.90222	0.91253	0.9077	0.92228	0.88353	0.89779	0.87607	0.54259	0.91222	0.52637	0.78355
7XRJ_A	0.897911	0.84402	92.4239	85.8613	52	0.94515	0.91138	0.84501	0.93849	0.91275	0.88723	0.92776	0.89373	0.87046	0.87273	0.8581	0.86663	0.9241	0.89169	0.87186	0.86027	0.89168	0.8802	0.9306	0.94642	0.91313	0.91714	0.91337	0.87908	0.89881	0.94801	0.87288	0.89808	0.87461	0.83645	0.92542	0.8303	0.87501	0.7939	0.80912	0.8691	0.85064	0.86721	0.89166	0.65071	0.85826	0.78357	0.8567	0.84985
7DMF_A	0.968232	0.966478	91.3176	94.2781	28	0.96869	0.96773	0.96856	0.96664	0.96805	0.96875	0.96759	0.96903	0.9705	0.96802	0.96784	0.96932	0.96382	0.96933	0.96896	0.96775	0.96941	0.96857	0.96474	0.96821	0.96752	0.96872	0.96774	0.96974	0.97057	0.96651	0.96595	0.96787	0.96704	0.9658	0.96661	0.96732	0.96714	0.96548	0.96434	0.96438	0.96749	0.96535	0.96859	0.96645	0.96826	0.96723	0.96817	0.96542
8IH4_A	0.861886	0.770728	79.3387	68.6158	32	0.88024	0.82971	0.58501	0.88958	0.89334	0.88647	0.87701	0.89113	0.88676	0.87815	0.74381	0.88275	0.88087	0.84805	0.84269	0.8899	0.89179	0.8857	0.87738	0.8869	0.8922	0.8765	0.87004	0.89196	0.88922	0.61953	0.56055	0.87027	0.86789	0.87477	0.60053	0.86846	0.86861	0.74379	0.87745	0.87708	0.72563	0.86416	0.84931	0.74143	0.87671	0.69919	0.88101	0.57694
7CWP_A	0.891546	0.765897	80.7631	63.369	20	0.89456	0.87752	0.95914	0.86998	0.86823	0.86431	0.92703	0.90846	0.89567	0.83874	0.90081	0.90719	0.83597	0.90362	0.89138	0.90206	0.90451	0.90504	0.85341	0.86709	0.88832	0.93971	0.90141	0.85854	0.92594	0.77819	0.46711	0.68934	0.74105	0.77594	0.67082	0.79728	0.88409	0.81528	0.71297	0.79759	0.85904	0.72819	0.64372	0.77036	0.81617	0.726	0.91376	0.80361
8DX0_A	0.94487	0.890892	87.7973	79.3835	24	0.94798	0.93311	0.93396	0.94549	0.95218	0.94817	0.94456	0.94659	0.9404	0.93116	0.94211	0.9403	0.94732	0.94631	0.9449	0.94718	0.94819	0.94529	0.9544	0.94504	0.94874	0.94389	0.94861	0.94999	0.94587	0.93357	0.88533	0.94009	0.95206	0.9099	0.93051	0.94656	0.94551	0.95092	0.94344	0.94336	0.93438	0.93602	0.94286	0.52492	0.94747	0.86623	0.93863	0.46803
7TVY_A	0.953483	0.792818	88.492	71.8648	20	0.97751	0.97764	0.96892	0.9639	0.97249	0.91497	0.77568	0.94248	0.96586	0.97408	0.79358	0.97317	0.97565	0.97943	0.95355	0.96841	0.97216	0.97173	0.97463	0.97309	0.97437	0.96906	0.9771	0.97387	0.97374	0.68311	0.82854	0.94637	0.69906	0.94973	0.94318	0.84505	0.93	0.75368	0.32729	0.80085	0.93514	0.74546	0.7272	0.65143	0.71912	0.31083	0.94304	0.96185
8JU8_A	0.898268	0.915497	87.3463	82.6108	20	0.89827	0.89822	0.89835	0.89825	0.8983	0.89827	0.89825	0.89826	0.89825	0.89818	0.8983	0.8983	0.89829	0.89826	0.89824	0.89825	0.89821	0.89818	0.89835	0.89834	0.89822	0.89826	0.89828	0.89826	0.89836	0.9155	0.91549	0.91551	0.9155	0.91546	0.91548	0.91551	0.91544	0.91545	0.91551	0.9155	0.91545	0.91549	0.91559	0.91551	0.91554	0.91552	0.91552	0.91553
8I2E_B	0.937099	0.860037	74.8686	72.5454	48	0.95693	0.95439	0.96624	0.96124	0.83786	0.87863	0.88591	0.94209	0.93797	0.90124	0.97573	0.97505	0.97256	0.97882	0.94855	0.97762	0.91578	0.97778	0.96468	0.89772	0.88971	0.96947	0.9373	0.85956	0.96464	0.91219	0.96802	0.97096	0.7978	0.60058	0.9037	0.97552	0.44149	0.96659	0.60726	0.86388	0.84946	0.86705	0.8826	0.83139	0.93276	0.79651	0.89708	0.92365
8AXP_A	0.978547	0.969326	94.2918	91.9189	28	0.97393	0.97775	0.97966	0.98197	0.98183	0.98255	0.98032	0.98311	0.97913	0.98235	0.98146	0.98037	0.97794	0.976	0.97519	0.97997	0.98033	0.98349	0.97596	0.97482	0.97444	0.9836	0.97652	0.95819	0.9828	0.97306	0.96541	0.96622	0.96703	0.96421	0.96758	0.97416	0.96243	0.96824	0.97189	0.96743	0.97093	0.95871	0.97286	0.96486	0.9705	0.97392	0.97266	0.97134
8SNG_A	0.983434	0.981212	90.5777	90.4839	60	0.95595	0.97769	0.98336	0.98592	0.98043	0.98824	0.98485	0.9907	0.9808	0.98108	0.98126	0.98517	0.98853	0.98729	0.98591	0.98758	0.98462	0.98438	0.98432	0.98579	0.98594	0.99137	0.98506	0.98444	0.97516	0.98271	0.98438	0.98184	0.98309	0.98044	0.97202	0.98072	0.98108	0.97971	0.98377	0.98266	0.98184	0.98463	0.98221	0.9766	0.98157	0.98114	0.97433	0.98156
8IIC_B	0.879535	0.865432	80.0133	80.7178	80	0.87831	0.88454	0.88296	0.89045	0.88448	0.8878	0.89041	0.88959	0.88227	0.8929	0.88209	0.88328	0.87795	0.87908	0.84122	0.86638	0.88333	0.87599	0.8772	0.87658	0.88923	0.88522	0.87793	0.87638	0.8528	0.85545	0.86824	0.85378	0.8791	0.88332	0.88168	0.85407	0.8818	0.88297	0.78367	0.88162	0.87991	0.75511	0.87377	0.88263	0.8799	0.88447	0.87934	0.82231
7QCP_B	0.923988	0.828664	79.9801	71.0203	52	0.9475	0.91996	0.9475	0.93476	0.94145	0.94366	0.8388	0.9459	0.94182	0.94391	0.94342	0.93515	0.88213	0.93388	0.93566	0.9313	0.93917	0.93359	0.94439	0.94539	0.9291	0.92508	0.9332	0.88116	0.80181	0.68107	0.93406	0.93472	0.85258	0.92212	0.6441	0.93272	0.90512	0.84381	0.94129	0.9094	0.66762	0.89205	0.91562	0.92906	0.88012	0.87063	0.92819	0.91886
7WJT_B	0.831804	0.797985	86.669	93.875	8	0.84967	0.8481	0.84432	0.83456	0.82601	0.82447	0.82619	0.82217	0.82442	0.833	0.83632	0.81898	0.82338	0.82241	0.83678	0.83886	0.8313	0.83797	0.8163	0.83067	0.82898	0.83652	0.84787	0.82793	0.82792	0.80383	0.82002	0.81068	0.81878	0.82408	0.81756	0.81616	0.81737	0.81611	0.82071	0.60127	0.80717	0.6019	0.81467	0.82139	0.81817	0.82796	0.81616	0.81337
8BF6_A	0.983244	0.96331	90.2894	90.6926	44	0.98388	0.96814	0.98594	0.9882	0.983	0.98288	0.98728	0.98365	0.98136	0.98439	0.98817	0.98671	0.98674	0.99022	0.98656	0.97158	0.98561	0.98395	0.98616	0.98891	0.98249	0.97257	0.98232	0.97903	0.98136	0.95655	0.95264	0.95506	0.97074	0.96386	0.93941	0.97726	0.97662	0.96685	0.96005	0.96909	0.9697	0.97374	0.95233	0.9697	0.9676	0.95691	0.96674	0.95283
8E5I_A	0.977333	0.972458	91.5535	90.9059	56	0.97966	0.97917	0.98757	0.95702	0.97964	0.97261	0.98034	0.98103	0.98013	0.98363	0.98546	0.98574	0.98494	0.98081	0.97538	0.97521	0.98301	0.97384	0.97464	0.92231	0.98054	0.97391	0.98787	0.9799	0.98896	0.94298	0.97212	0.97995	0.97618	0.98095	0.978	0.97762	0.98404	0.87625	0.98042	0.98248	0.96384	0.98202	0.97888	0.97453	0.97675	0.97959	0.97576	0.97353
8SHH_B	0.982136	0.97789	89.894	88.4595	52	0.98408	0.98523	0.98462	0.98374	0.98501	0.98478	0.98419	0.98291	0.98349	0.97533	0.98297	0.98365	0.98365	0.98264	0.98028	0.97178	0.98487	0.97529	0.98207	0.98158	0.9809	0.97618	0.98218	0.98439	0.98759	0.98284	0.98531	0.96483	0.95778	0.97821	0.97673	0.98053	0.97397	0.98326	0.97873	0.98236	0.98256	0.97976	0.94692	0.97265	0.97738	0.98547	0.98425	0.97849
8EZW_D	0.964392	0.923207	84.6097	80.6146	24	0.97761	0.96336	0.95175	0.97493	0.97182	0.975	0.97135	0.95721	0.97698	0.9791	0.96495	0.96609	0.95643	0.95913	0.9767	0.93342	0.9447	0.95125	0.96726	0.97513	0.962	0.94694	0.96837	0.96225	0.97608	0.94006	0.94081	0.95299	0.94285	0.9592	0.95052	0.93516	0.93174	0.93682	0.94596	0.93537	0.95604	0.94027	0.4753	0.94349	0.94299	0.94737	0.95583	0.95019
7YH1_D	0.965378	0.781864	92.6535	73.66	16	0.96335	0.96378	0.96008	0.967	0.96766	0.9768	0.9365	0.96785	0.96463	0.96847	0.96703	0.96631	0.96549	0.96843	0.96942	0.96469	0.96581	0.9723	0.96608	0.96576	0.96729	0.96727	0.96198	0.96572	0.96474	0.8608	0.35644	0.87557	0.41092	0.9632	0.85514	0.92066	0.78119	0.79415	0.82938	0.95847	0.825	0.75564	0.79018	0.9024	0.85107	0.81838	0.37645	0.87556
8AVL_A	0.986258	0.942354	93.6939	88.7623	28	0.9757	0.98711	0.98747	0.98229	0.98295	0.9903	0.98505	0.98892	0.98556	0.98597	0.98911	0.99226	0.99074	0.99092	0.98193	0.99128	0.9792	0.99172	0.98188	0.98482	0.98499	0.98734	0.98418	0.98128	0.99349	0.94586	0.9404	0.92887	0.96749	0.96523	0.96133	0.90356	0.9296	0.93941	0.96437	0.83874	0.96897	0.86853	0.98431	0.9504	0.9655	0.94837	0.94929	0.981
8AIR_A	0.975918	0.968251	85.4103	83.8029	44	0.98953	0.98528	0.89007	0.98216	0.98244	0.98831	0.98252	0.9877	0.97841	0.93945	0.98713	0.99144	0.98871	0.98777	0.98663	0.98817	0.92769	0.99081	0.99254	0.98592	0.97443	0.9893	0.93039	0.98795	0.9832	0.99166	0.96662	0.93239	0.98744	0.94253	0.97777	0.9228	0.9865	0.92192	0.95349	0.98538	0.97571	0.97272	0.98865	0.97748	0.97763	0.98227	0.97834	0.97268
8ABT_B	0.813887	0.753586	78.3842	69.2625	40	0.81556	0.83004	0.7676	0.79001	0.82624	0.81291	0.78117	0.80858	0.8719	0.80837	0.81005	0.80709	0.83211	0.81663	0.82516	0.85073	0.79843	0.82776	0.82861	0.79562	0.81017	0.84577	0.80531	0.82371	0.75764	0.76805	0.80562	0.85086	0.75376	0.69418	0.78961	0.77353	0.57856	0.74266	0.75725	0.76745	0.74024	0.78822	0.6471	0.77387	0.7324	0.78499	0.73366	0.83635
8F8Y_B	0.835405	0.823466	87.1174	86.1624	72	0.83943	0.83574	0.83398	0.83301	0.83784	0.83716	0.83192	0.83792	0.83922	0.82823	0.83917	0.83365	0.83137	0.83558	0.83451	0.8362	0.83457	0.8314	0.83778	0.83784	0.83438	0.83778	0.8389	0.83103	0.83652	0.82614	0.83163	0.84218	0.77183	0.82617	0.83734	0.83308	0.82102	0.83319	0.8333	0.82703	0.84069	0.83262	0.75754	0.83354	0.8328	0.83835	0.83356	0.83966
6YA2_A	0.672112	0.37142	72.6676	44.4159	28	0.92832	0.58356	0.43492	0.92417	0.69855	0.45823	0.92621	0.50189	0.41008	0.46157	0.8802	0.36313	0.90826	0.77632	0.57545	0.92269	0.47008	0.46854	0.91909	0.61461	0.89118	0.39661	0.47242	0.93072	0.886	0.34975	0.47021	0.31353	0.5786	0.2819	0.47541	0.37088	0.32611	0.41865	0.35433	0.43485	0.47143	0.37201	0.36956	0.26216	0.35173	0.40953	0.35852	0.30963
8IAN_A	0.976073	0.927116	91.4758	83.7832	40	0.9722	0.9785	0.96584	0.97257	0.96666	0.97293	0.98516	0.979	0.97635	0.97638	0.97024	0.97809	0.96699	0.98948	0.98014	0.98301	0.98217	0.97731	0.98617	0.98569	0.97154	0.97754	0.95589	0.97378	0.9782	0.96982	0.95641	0.91913	0.87916	0.96184	0.89878	0.90502	0.95075	0.7874	0.98243	0.89918	0.87882	0.98617	0.94168	0.96841	0.86396	0.92389	0.95014	0.97355
7Y3Z_D	0.97689	0.967701	89.3065	86.8618	60	0.97938	0.98518	0.96455	0.95069	0.97635	0.98184	0.98095	0.97537	0.98427	0.98174	0.98236	0.98036	0.98272	0.98358	0.98317	0.98427	0.97246	0.97036	0.97115	0.96035	0.96819	0.98419	0.97095	0.98194	0.98587	0.94369	0.96041	0.97585	0.97565	0.97745	0.97303	0.97124	0.96804	0.97966	0.94649	0.96029	0.96484	0.9781	0.96192	0.91687	0.98236	0.97628	0.96763	0.98044
8FX9_A	0.951088	0.917413	92.5205	88.9608	24	0.92288	0.92222	0.95694	0.96185	0.96235	0.94992	0.95007	0.96347	0.9567	0.96479	0.92277	0.9565	0.96151	0.96314	0.95039	0.9566	0.94828	0.94739	0.95199	0.95494	0.95105	0.95751	0.9392	0.95131	0.95342	0.90037	0.91666	0.93468	0.9405	0.89341	0.93585	0.93016	0.57621	0.96009	0.90788	0.93623	0.94948	0.94583	0.94384	0.93366	0.93638	0.9395	0.8946	0.93195
7ZTN_B	0.92848	0.893722	79.8768	70.1593	56	0.87738	0.94452	0.92037	0.91561	0.88657	0.96756	0.94193	0.95109	0.9311	0.9764	0.97577	0.91783	0.93259	0.96051	0.94675	0.93317	0.88664	0.9006	0.93447	0.89309	0.97862	0.95321	0.92472	0.87935	0.88216	0.81735	0.91678	0.91622	0.87233	0.86125	0.95322	0.94031	0.89474	0.87227	0.86033	0.86033	0.9063	0.91054	0.83165	0.92099	0.85942	0.95834	0.83621	0.95144
7WLH_B	0.951726	0.829292	79.9708	71.0129	28	0.95018	0.94246	0.94004	0.95265	0.94843	0.96693	0.95569	0.94509	0.95255	0.95081	0.95369	0.9533	0.94402	0.96528	0.95224	0.938	0.95145	0.95102	0.95221	0.95686	0.95429	0.95506	0.95799	0.94216	0.96075	0.72152	0.79346	0.85596	0.85252	0.93104	0.76744	0.92753	0.95766	0.66889	0.93552	0.94453	0.73086	0.6446	0.71724	0.78299	0.92174	0.63324	0.89673	0.92093
7YTT_A	0.836705	0.619145	76.2065	57.1991	12	0.81475	0.81732	0.85084	0.85624	0.79109	0.85766	0.8508	0.86553	0.91542	0.8547	0.83042	0.91763	0.89405	0.83732	0.84539	0.83222	0.77374	0.83233	0.83005	0.87432	0.83074	0.82843	0.81649	0.66677	0.83338	0.62064	0.66902	0.60664	0.6206	0.65435	0.70952	0.68087	0.52749	0.57689	0.70044	0.66244	0.64527	0.60009	0.44163	0.61861	0.60546	0.62096	0.61841	0.62162
7CN6_A	0.909448	0.726741	90.2847	68.1032	12	0.81582	0.9439	0.94927	0.57263	0.94535	0.94997	0.94979	0.94794	0.9491	0.94416	0.95893	0.61106	0.94712	0.9489	0.82085	0.94721	0.94877	0.9464	0.94787	0.94987	0.94532	0.95029	0.9479	0.94944	0.94834	0.66714	0.37695	0.57564	0.93756	0.93229	0.8204	0.89567	0.43375	0.93996	0.60992	0.94752	0.84908	0.56735	0.89138	0.57708	0.88233	0.91188	0.88315	0.49957
8AIP_A	0.907844	0.81315	82.8551	71.758	44	0.93647	0.86643	0.94093	0.91085	0.93804	0.91253	0.92735	0.95249	0.57955	0.90155	0.93911	0.94716	0.85368	0.92437	0.93325	0.9206	0.91272	0.93441	0.92543	0.9243	0.91091	0.93858	0.93963	0.921	0.90475	0.80809	0.82805	0.87862	0.5526	0.85773	0.84223	0.50012	0.89959	0.86855	0.86074	0.91113	0.87944	0.82001	0.71986	0.83443	0.81254	0.89434	0.78158	0.80375
7TXE_A	0.464291	0.503548	67.7814	67.647	24	0.48328	0.33895	0.49651	0.49214	0.31155	0.51388	0.45675	0.51487	0.50603	0.50689	0.49005	0.4696	0.50848	0.48219	0.52306	0.48331	0.49625	0.49564	0.48253	0.4522	0.46307	0.29958	0.48225	0.3413	0.51691	0.50745	0.47294	0.50605	0.51353	0.50145	0.51076	0.44838	0.47685	0.51092	0.49919	0.51248	0.52148	0.51821	0.4997	0.50527	0.49773	0.52558	0.51171	0.48445
7T8J_A	0.8297	0.76375	85.5443	84.415	24	0.83039	0.83438	0.86018	0.82543	0.8771	0.83812	0.84859	0.81816	0.79763	0.81181	0.77392	0.86562	0.85506	0.82789	0.77823	0.7866	0.85572	0.8232	0.86766	0.79932	0.77476	0.84977	0.83682	0.87483	0.83132	0.78537	0.61423	0.8165	0.78304	0.74219	0.66792	0.67425	0.80132	0.76296	0.81855	0.88951	0.78096	0.81671	0.7442	0.83918	0.8502	0.84214	0.71883	0.78815
8OTY_C	0.977367	0.973599	94.0028	92.6129	16	0.9785	0.9794	0.98019	0.97259	0.98154	0.96859	0.9802	0.97624	0.96921	0.97671	0.98027	0.97774	0.98132	0.97775	0.98193	0.97127	0.97941	0.97489	0.97932	0.97993	0.97244	0.97992	0.97878	0.97682	0.97922	0.95418	0.97388	0.98037	0.97499	0.96552	0.96696	0.97586	0.9817	0.98259	0.97733	0.97954	0.95018	0.97792	0.94956	0.98114	0.97937	0.95915	0.97931	0.97861
7WKP_A	0.831418	0.631377	77.6412	60.684	28	0.92462	0.88035	0.77714	0.75003	0.88838	0.75841	0.83849	0.90137	0.81377	0.88647	0.79731	0.79939	0.86477	0.88759	0.73551	0.86404	0.85473	0.66191	0.8917	0.83289	0.9166	0.79341	0.81086	0.85175	0.80395	0.60394	0.51638	0.62812	0.78006	0.59633	0.73286	0.78225	0.5931	0.43884	0.41465	0.77325	0.70128	0.6963	0.70724	0.68382	0.5746	0.62318	0.63089	0.59571
8B73_A	0.95014	0.905013	88.6629	83.5098	64	0.93631	0.94295	0.96115	0.95907	0.9595	0.95644	0.96294	0.97139	0.9576	0.95192	0.94418	0.96501	0.94008	0.95856	0.94459	0.94567	0.93832	0.91493	0.95428	0.95983	0.97005	0.93527	0.94853	0.95288	0.92204	0.81614	0.91384	0.92078	0.94276	0.86839	0.93748	0.92707	0.89176	0.92929	0.92447	0.96163	0.92662	0.81186	0.90601	0.94549	0.92585	0.92802	0.91541	0.93995
7UIE_E	0.965884	0.918571	87.8759	81.9689	20	0.96877	0.95694	0.93244	0.97713	0.97784	0.97839	0.90267	0.97266	0.97446	0.97034	0.96204	0.97541	0.97583	0.97999	0.9728	0.97373	0.97335	0.94582	0.97818	0.96888	0.97546	0.92051	0.97769	0.97802	0.97775	0.91968	0.92049	0.91966	0.92491	0.92548	0.92821	0.91007	0.9146	0.82326	0.9316	0.92157	0.92763	0.91587	0.91508	0.92466	0.93375	0.92395	0.92297	0.92894
7A1I_A	0.930949	0.69295	87.0764	61.365	16	0.954	0.91128	0.97639	0.95221	0.97368	0.95496	0.92675	0.88032	0.95372	0.95517	0.89445	0.97148	0.89306	0.91353	0.9592	0.90354	0.93047	0.87963	0.91357	0.95394	0.78273	0.95732	0.95465	0.9741	0.95357	0.93578	0.60127	0.87641	0.83818	0.68301	0.62818	0.57357	0.49823	0.58149	0.56722	0.87866	0.6343	0.81975	0.82069	0.89548	0.61029	0.63105	0.81368	0.55917
7YII_A	0.93216	0.850668	87.4387	79.1453	44	0.98184	0.88993	0.91149	0.89235	0.97963	0.88258	0.98016	0.96837	0.97587	0.94232	0.97957	0.88739	0.87408	0.87425	0.98426	0.89797	0.97507	0.98082	0.90951	0.96347	0.97914	0.88501	0.86358	0.88133	0.96401	0.80477	0.76683	0.83805	0.79718	0.87415	0.81978	0.85641	0.78617	0.76765	0.79551	0.80669	0.82792	0.96718	0.76004	0.97786	0.90362	0.81225	0.8	0.8808
7XI4_B	0.769758	0.62771	74.6335	67.9521	56	0.56689	0.78591	0.80979	0.80588	0.51493	0.81259	0.8082	0.81008	0.81912	0.82787	0.81547	0.83158	0.58731	0.78089	0.82932	0.83048	0.8128	0.78816	0.55361	0.80127	0.79707	0.78277	0.83056	0.79646	0.84495	0.73048	0.72895	0.57463	0.46307	0.53955	0.74518	0.69747	0.8331	0.60699	0.80116	0.64329	0.70122	0.79226	0.78163	0.37216	0.75202	0.44505	0.48435	0.47639
7Y97_A	0.971589	0.963541	87.4146	83.6268	64	0.97785	0.97628	0.97295	0.95874	0.97585	0.97946	0.96936	0.97681	0.96707	0.97861	0.96675	0.96402	0.96804	0.97111	0.97521	0.97599	0.97244	0.97242	0.97093	0.97517	0.95451	0.96757	0.97163	0.97779	0.97316	0.9617	0.94109	0.97684	0.97147	0.97596	0.97037	0.95216	0.97163	0.97081	0.97253	0.96144	0.96429	0.97648	0.96362	0.97312	0.9714	0.94976	0.96898	0.89336
7Y8H_B	0.948537	0.929009	89.0179	85.9568	16	0.94912	0.95154	0.9481	0.95253	0.94443	0.94888	0.90796	0.95231	0.95362	0.95057	0.95301	0.9488	0.95045	0.94506	0.95205	0.95379	0.9517	0.94915	0.95255	0.95298	0.95098	0.95142	0.94606	0.94761	0.94876	0.93619	0.93726	0.94581	0.92013	0.94169	0.94072	0.94063	0.9345	0.91523	0.94046	0.90833	0.94509	0.93704	0.94114	0.94171	0.94053	0.88013	0.93846	0.94356
7USS_A	0.906517	0.798276	75.5958	64.827	56	0.92988	0.91252	0.94148	0.91148	0.9517	0.90198	0.88603	0.91341	0.93455	0.94244	0.89096	0.93216	0.75213	0.89783	0.9278	0.93374	0.90583	0.88741	0.85864	0.95863	0.90918	0.90479	0.85641	0.95298	0.86897	0.77296	0.74967	0.753	0.77213	0.80319	0.88791	0.80288	0.75359	0.72514	0.74233	0.80272	0.82068	0.8236	0.78744	0.85543	0.72626	0.7119	0.83348	0.90607
7FE0_A	0.831174	0.625022	70.8089	52.8952	32	0.87572	0.73656	0.78055	0.81108	0.85377	0.87732	0.79248	0.87595	0.82369	0.79639	0.83471	0.79475	0.81734	0.8824	0.88262	0.83927	0.83784	0.87758	0.83063	0.7712	0.88116	0.83155	0.75518	0.87106	0.84854	0.62414	0.60014	0.59016	0.61261	0.59205	0.60545	0.70369	0.62704	0.69131	0.61885	0.5751	0.61823	0.62252	0.62282	0.58762	0.66	0.61685	0.68512	0.55734
8AHK_A	0.659876	0.611847	84.4527	79.5573	4	0.6602	0.66121	0.66017	0.66021	0.65888	0.65992	0.66059	0.6597	0.65966	0.65957	0.65948	0.66064	0.65944	0.65992	0.65945	0.65957	0.65985	0.65964	0.66049	0.65977	0.65968	0.65968	0.6597	0.65937	0.6601	0.61176	0.61182	0.61165	0.61195	0.61192	0.61194	0.61171	0.61175	0.6119	0.61191	0.61174	0.612	0.61175	0.6119	0.61192	0.61206	0.61184	0.61166	0.61181
8F09_A	0.959642	0.928234	92.8765	87.0187	24	0.94006	0.96282	0.96449	0.96357	0.95397	0.94703	0.96401	0.96559	0.95636	0.96558	0.95909	0.96372	0.93946	0.96351	0.96292	0.96449	0.9647	0.96532	0.96469	0.94521	0.96177	0.96539	0.95583	0.9649	0.96657	0.92958	0.95617	0.82769	0.95951	0.91365	0.93591	0.91271	0.94921	0.95945	0.96003	0.96544	0.90339	0.96261	0.82467	0.96067	0.94323	0.92436	0.95064	0.92493
7TEF_A	0.90609	0.896002	84.8053	82.0697	72	0.88201	0.87679	0.93444	0.96453	0.89432	0.94195	0.96514	0.94271	0.85559	0.91023	0.97245	0.89494	0.87792	0.95241	0.8791	0.89763	0.91386	0.94038	0.87819	0.84174	0.91596	0.91044	0.85374	0.87146	0.88432	0.86342	0.8423	0.83781	0.8994	0.94517	0.86136	0.9227	0.90956	0.94542	0.94392	0.89137	0.8704	0.85517	0.88582	0.90174	0.88837	0.96251	0.89782	0.89478
7UDJ_H	0.955574	0.956993	91.0399	90.3859	28	0.956	0.95309	0.95399	0.95252	0.9554	0.95522	0.95815	0.95075	0.95799	0.95645	0.95416	0.95679	0.95301	0.95629	0.95808	0.95681	0.95228	0.95217	0.95643	0.95943	0.95522	0.95712	0.95629	0.95724	0.95846	0.95322	0.95486	0.96126	0.95557	0.95819	0.95771	0.96087	0.95679	0.9466	0.96079	0.95826	0.9609	0.95846	0.95431	0.95461	0.95233	0.95727	0.95231	0.96175
8DFK_A	0.868861	0.86924	67.7764	73.7177	24	0.95027	0.86536	0.94467	0.81186	0.94527	0.82058	0.95305	0.82512	0.53821	0.84659	0.86331	0.94354	0.92548	0.94738	0.80978	0.7942	0.85262	0.80308	0.94738	0.87346	0.94273	0.8787	0.94387	0.83866	0.85636	0.9453	0.94558	0.95006	0.95203	0.94828	0.94076	0.91708	0.71654	0.94784	0.94155	0.74932	0.94873	0.63193	0.9424	0.94841	0.94542	0.94986	0.38966	0.94924
8GPS_A	0.882213	0.801127	89.8532	85.418	36	0.94309	0.96064	0.90062	0.95671	0.59458	0.92351	0.93118	0.9527	0.94325	0.95524	0.94974	0.92375	0.92969	0.92148	0.93834	0.58185	0.5838	0.95223	0.93847	0.92568	0.94068	0.58297	0.93491	0.94802	0.9422	0.94198	0.91702	0.90512	0.91743	0.91171	0.92989	0.58123	0.89088	0.90801	0.57516	0.57663	0.57361	0.93878	0.94915	0.93319	0.57684	0.93091	0.58119	0.58445
8DF0_B	0.958388	0.859328	87.7337	74.5242	24	0.97648	0.94062	0.97454	0.94105	0.97518	0.91111	0.93696	0.98111	0.96411	0.97764	0.9746	0.89722	0.96737	0.97553	0.96713	0.9378	0.96393	0.97333	0.98163	0.95933	0.95412	0.95862	0.97059	0.97224	0.92746	0.9094	0.70398	0.93998	0.95499	0.93028	0.94594	0.90785	0.96641	0.88316	0.94095	0.92353	0.6795	0.5362	0.78994	0.63462	0.91941	0.67044	0.94843	0.91917
7UEH_G	0.968318	0.969518	91.6631	90.4324	76	0.97878	0.97383	0.9636	0.96227	0.96585	0.96784	0.96878	0.9756	0.97051	0.96459	0.94544	0.97146	0.9707	0.96992	0.97322	0.96406	0.9752	0.96724	0.96989	0.96508	0.95992	0.96899	0.9677	0.97033	0.97716	0.9477	0.96843	0.97411	0.95516	0.97442	0.97968	0.97382	0.97099	0.97372	0.97037	0.97056	0.97426	0.96066	0.97142	0.97163	0.96998	0.97878	0.97517	0.96019
8B58_B	0.89423	0.857927	81.9388	75.7814	32	0.92806	0.92545	0.85169	0.87371	0.87834	0.89479	0.92703	0.87144	0.9122	0.91508	0.92652	0.92591	0.92836	0.87121	0.85008	0.86244	0.90277	0.92152	0.87473	0.90871	0.86475	0.89803	0.91545	0.85882	0.86866	0.87775	0.82164	0.8735	0.89696	0.89416	0.81072	0.85549	0.81502	0.85418	0.84875	0.87739	0.83845	0.82674	0.85506	0.88412	0.83463	0.82947	0.88225	0.83719
7QBJ_D	0.880994	0.80469	80.4765	78.6669	80	0.89631	0.90179	0.86945	0.84348	0.87062	0.87622	0.87865	0.91703	0.87961	0.89113	0.87542	0.89209	0.87954	0.87579	0.88435	0.89521	0.88857	0.88883	0.86641	0.88053	0.88943	0.9059	0.84975	0.87611	0.85263	0.79964	0.83596	0.81073	0.79515	0.77434	0.80836	0.79756	0.8419	0.77261	0.79023	0.82502	0.76476	0.80943	0.80221	0.81345	0.77289	0.80161	0.8277	0.80547
7RPS_A	0.939025	0.918135	86.7247	82.2939	24	0.947	0.95186	0.94257	0.92086	0.92096	0.91227	0.95193	0.92963	0.94927	0.92838	0.96063	0.92947	0.95845	0.91995	0.95017	0.94889	0.91851	0.94546	0.92972	0.94558	0.9552	0.9166	0.95102	0.9424	0.94885	0.91868	0.9183	0.9208	0.91374	0.90875	0.91627	0.92787	0.90097	0.92268	0.91315	0.91258	0.91447	0.94666	0.91084	0.91649	0.91012	0.91927	0.9306	0.94361
8K5L_A	0.944453	0.848888	87.5687	79.4603	32	0.92606	0.936	0.96066	0.94586	0.95667	0.94092	0.95248	0.94654	0.92623	0.97476	0.90568	0.94442	0.97138	0.9499	0.95951	0.9504	0.95819	0.89501	0.91486	0.91025	0.95509	0.94871	0.97376	0.97159	0.93639	0.91417	0.82246	0.83815	0.83748	0.82892	0.89131	0.89455	0.90807	0.60695	0.83348	0.88585	0.8598	0.82249	0.93031	0.8569	0.85311	0.85281	0.8276	0.84239
8FZZ_B	0.911284	0.798245	84.5102	72.9474	32	0.97594	0.94928	0.95492	0.95302	0.95943	0.94016	0.95438	0.83005	0.93704	0.88946	0.36251	0.89061	0.98661	0.92256	0.94714	0.89063	0.9744	0.93534	0.90681	0.94489	0.88604	0.95349	0.9526	0.94104	0.94375	0.85655	0.4095	0.60266	0.87795	0.89295	0.96608	0.85814	0.71708	0.86199	0.87762	0.94811	0.85517	0.37545	0.8535	0.88842	0.70447	0.84762	0.85979	0.89383
7UBY_C	0.910226	0.89936	82.4711	76.8334	24	0.9162	0.9107	0.91332	0.91874	0.90676	0.90469	0.91212	0.89738	0.92031	0.90443	0.91204	0.90141	0.91083	0.9303	0.90641	0.8954	0.91255	0.91753	0.9163	0.9072	0.9323	0.87586	0.90769	0.90921	0.91596	0.90959	0.90829	0.91101	0.90753	0.90093	0.9076	0.90795	0.89713	0.91449	0.91851	0.87545	0.90838	0.90722	0.78026	0.91077	0.90891	0.90597	0.91542	0.84661
8ARB_B	0.61002	0.541706	72.8609	68.5672	12	0.64218	0.63017	0.6659	0.61886	0.604	0.62488	0.61099	0.5617	0.66326	0.68382	0.63228	0.60586	0.58571	0.61012	0.61826	0.57299	0.57421	0.63894	0.58228	0.55382	0.59241	0.6152	0.59862	0.57982	0.58422	0.52686	0.60629	0.61299	0.48927	0.40514	0.46737	0.45723	0.58154	0.55624	0.61154	0.46863	0.51378	0.45457	0.50048	0.62788	0.54921	0.60554	0.61186	0.50307
8E4T_A	0.961458	0.964858	87.3067	84.8563	44	0.95667	0.96892	0.96181	0.95097	0.95095	0.95718	0.95791	0.95812	0.95981	0.96117	0.96702	0.94939	0.96662	0.9648	0.96287	0.96708	0.96445	0.96474	0.96624	0.96688	0.95808	0.96243	0.96942	0.96805	0.95487	0.96889	0.93759	0.96619	0.97212	0.963	0.97183	0.97123	0.96196	0.96716	0.94868	0.95045	0.9707	0.9474	0.96455	0.97158	0.97546	0.9686	0.97342	0.96642
7Y8U_E	0.9	0.692167	74.2647	62.7456	60	0.89949	0.86946	0.88898	0.89048	0.90717	0.8974	0.89706	0.90304	0.90263	0.9004	0.89561	0.92596	0.88594	0.89336	0.89215	0.89566	0.87549	0.89583	0.90837	0.91333	0.90833	0.90581	0.90345	0.91446	0.93013	0.68842	0.71124	0.69177	0.68009	0.68768	0.68212	0.69843	0.69597	0.6895	0.69817	0.70631	0.68052	0.68636	0.68014	0.71565	0.667	0.7099	0.67612	0.71445
7Z35_A	0.834162	0.773907	76.11	70.9782	12	0.83721	0.84183	0.83549	0.83474	0.83762	0.83703	0.82292	0.8271	0.82667	0.83608	0.84863	0.82307	0.83468	0.82474	0.82344	0.83493	0.8967	0.83554	0.8348	0.83032	0.83294	0.8226	0.82769	0.8209	0.82637	0.77547	0.83699	0.8388	0.82746	0.8607	0.27282	0.33881	0.79453	0.75338	0.90779	0.82012	0.79118	0.85114	0.64917	0.82385	0.90286	0.84236	0.78643	0.7905
7Y50_A	0.955555	0.943916	86.2905	81.0357	60	0.9692	0.9498	0.9708	0.9564	0.96182	0.9654	0.94998	0.96132	0.95325	0.94893	0.95094	0.96905	0.94874	0.95137	0.95293	0.94707	0.95531	0.94406	0.955	0.94614	0.95548	0.9746	0.96453	0.94356	0.94319	0.9306	0.93019	0.96242	0.95031	0.92741	0.94215	0.94723	0.95277	0.95344	0.96682	0.92971	0.92734	0.94233	0.97091	0.96324	0.93808	0.92766	0.96785	0.95885
8HEH_B	0.956026	0.888953	83.3161	77.8291	24	0.96419	0.96866	0.97006	0.95866	0.95102	0.90656	0.96814	0.96437	0.97171	0.96927	0.94767	0.94908	0.96035	0.93102	0.96077	0.9646	0.93685	0.96913	0.95797	0.95467	0.92772	0.97627	0.96144	0.96439	0.94607	0.88711	0.89556	0.89596	0.86429	0.88981	0.91834	0.9016	0.73272	0.91734	0.92359	0.89622	0.88377	0.88695	0.88495	0.87175	0.93081	0.89063	0.8808	0.89261
8B55_A	0.933936	0.820148	75.3637	63.1886	36	0.96619	0.95892	0.96341	0.93615	0.8555	0.88321	0.9545	0.93603	0.96762	0.94198	0.958	0.8366	0.96435	0.96618	0.94928	0.93814	0.96623	0.9583	0.85106	0.93226	0.95951	0.90927	0.85637	0.96959	0.96975	0.81704	0.77641	0.82094	0.78229	0.68337	0.79911	0.95095	0.92531	0.96367	0.88932	0.83491	0.70499	0.71254	0.72916	0.93872	0.78308	0.93774	0.7426	0.93588
7M6B_A	0.971301	0.94753	82.3492	78.5376	44	0.97648	0.97881	0.97328	0.97016	0.97289	0.96556	0.96753	0.97277	0.97777	0.97515	0.97543	0.97298	0.97621	0.96969	0.98062	0.97844	0.96502	0.95237	0.97542	0.97195	0.97721	0.97759	0.94132	0.9717	0.96617	0.9642	0.97242	0.97417	0.97721	0.97525	0.94627	0.95195	0.9667	0.93038	0.93606	0.96865	0.93979	0.86392	0.91656	0.95171	0.96872	0.95796	0.9585	0.95221
8CIP_A	0.993351	0.992237	91.4303	90.9326	108	0.99487	0.99462	0.99344	0.99533	0.99401	0.99293	0.99141	0.9941	0.99418	0.99458	0.99444	0.99554	0.99082	0.99443	0.99174	0.99413	0.9925	0.99367	0.99111	0.99048	0.99169	0.99355	0.9941	0.99242	0.99369	0.99605	0.99565	0.99198	0.99203	0.9944	0.99346	0.9944	0.99008	0.99431	0.99571	0.99254	0.98981	0.99067	0.98577	0.99151	0.99382	0.98995	0.9946	0.98953
7W7H_E	0.972696	0.960416	91.4201	87.2069	44	0.97667	0.96966	0.97168	0.97528	0.97253	0.9734	0.97986	0.97385	0.96733	0.97426	0.97028	0.97017	0.97822	0.97208	0.97408	0.97085	0.97255	0.96939	0.9707	0.97303	0.97087	0.96779	0.97198	0.97219	0.97869	0.96735	0.95802	0.95355	0.96779	0.9647	0.96997	0.96546	0.96341	0.97007	0.93513	0.96671	0.96134	0.96599	0.96696	0.88411	0.96407	0.97078	0.97267	0.97223
8AIN_B	0.78339	0.468875	71.3358	44.3096	16	0.43373	0.70223	0.693	0.79571	0.75242	0.86375	0.93091	0.77336	0.73927	0.78489	0.77333	0.93969	0.7575	0.77131	0.89155	0.84658	0.71549	0.83181	0.77722	0.80663	0.70496	0.81332	0.72317	0.81414	0.94878	0.40859	0.53918	0.72256	0.4167	0.36153	0.33599	0.31926	0.66454	0.41826	0.56985	0.35999	0.42452	0.67235	0.67746	0.44908	0.47045	0.30189	0.35888	0.45892
7ZAK_B	0.58948	0.562837	69.994	72.174	40	0.55042	0.54862	0.78344	0.56835	0.53761	0.53936	0.56868	0.55833	0.52958	0.57055	0.7441	0.72906	0.53691	0.4686	0.56876	0.55506	0.57067	0.63951	0.51625	0.62377	0.54831	0.72759	0.63567	0.56908	0.54871	0.81596	0.56785	0.52648	0.56141	0.72391	0.55319	0.55019	0.53289	0.54079	0.46231	0.53931	0.56121	0.54817	0.53852	0.65714	0.55395	0.59313	0.42057	0.49371
6WRW_C	0.963552	0.97284	92.4488	91.9317	12	0.96403	0.9641	0.95729	0.96412	0.96409	0.96411	0.96409	0.96412	0.95735	0.96403	0.96413	0.96414	0.96412	0.96407	0.96418	0.9641	0.96413	0.96412	0.96407	0.9641	0.96416	0.96402	0.9641	0.96393	0.9641	0.97272	0.97275	0.97292	0.97288	0.97271	0.97289	0.9728	0.97282	0.97278	0.9728	0.97401	0.97288	0.97279	0.97276	0.97289	0.97284	0.97273	0.97281	0.97271
8A90_B	0.968365	0.970761	88.3186	87.1453	84	0.9747	0.9712	0.96067	0.96541	0.96962	0.96295	0.98033	0.96583	0.94281	0.97683	0.96716	0.95713	0.97697	0.97356	0.9734	0.96579	0.97563	0.9677	0.97799	0.95858	0.9709	0.97027	0.95971	0.9743	0.96968	0.97458	0.97473	0.97967	0.95437	0.97323	0.97556	0.97038	0.96681	0.98012	0.97066	0.9759	0.97757	0.96906	0.96037	0.95445	0.97436	0.97904	0.97431	0.97395
7BCJ_A	0.853556	0.356267	80.6442	32.6763	20	0.87596	0.86684	0.86354	0.81766	0.87202	0.8709	0.8042	0.80649	0.80849	0.85871	0.86324	0.87302	0.80457	0.87646	0.86655	0.88122	0.87177	0.87362	0.87178	0.87338	0.8194	0.81947	0.87125	0.86881	0.85954	0.26289	0.33152	0.45584	0.3449	0.3338	0.34969	0.26343	0.25723	0.4679	0.29183	0.28179	0.272	0.44363	0.25692	0.35513	0.335	0.29514	0.28475	0.63523
7R4W_A	0.931533	0.917416	74.1475	70.5373	20	0.9374	0.92581	0.92179	0.91549	0.91266	0.92599	0.93674	0.91373	0.91848	0.93078	0.94645	0.93744	0.91195	0.92972	0.94001	0.93512	0.94468	0.93658	0.94356	0.93692	0.93461	0.94167	0.92208	0.94225	0.94642	0.92409	0.91386	0.93182	0.90816	0.92479	0.94854	0.90532	0.92742	0.92009	0.94505	0.929	0.938	0.9376	0.92071	0.91695	0.93448	0.94619	0.71328	0.91826
8HFW_A	0.976478	0.897672	87.9806	80.4585	48	0.97985	0.98103	0.99005	0.96012	0.96883	0.97869	0.99214	0.9597	0.97588	0.97187	0.98816	0.9813	0.9733	0.97322	0.97582	0.96745	0.97786	0.96188	0.9886	0.99188	0.96583	0.99076	0.96867	0.9755	0.97356	0.8853	0.79221	0.94888	0.79529	0.89127	0.9701	0.93117	0.96389	0.98185	0.88098	0.98465	0.77316	0.92644	0.91807	0.88919	0.7864	0.98283	0.95199	0.77975
8EAW_A	0.526455	0.517251	81.3597	77.4158	48	0.59888	0.49216	0.53324	0.48756	0.49795	0.55722	0.55132	0.55425	0.49817	0.60567	0.4925	0.49686	0.58066	0.49846	0.51105	0.49256	0.48475	0.4938	0.50045	0.49456	0.57769	0.60589	0.49875	0.49754	0.55943	0.53704	0.53024	0.53302	0.51115	0.51534	0.51019	0.52313	0.50298	0.52488	0.53123	0.50752	0.54026	0.47831	0.53703	0.53012	0.5126	0.50667	0.52693	0.53147
8P2B_A	0.973286	0.757994	93.3974	65.3394	12	0.97198	0.97734	0.97483	0.96969	0.97091	0.97363	0.96871	0.97099	0.97905	0.97417	0.97174	0.97312	0.97651	0.97219	0.97485	0.97468	0.97029	0.97402	0.97566	0.97226	0.96606	0.97387	0.97262	0.97266	0.98033	0.77849	0.9121	0.79169	0.76144	0.78589	0.97287	0.71934	0.7049	0.73027	0.71311	0.70186	0.77402	0.48342	0.83195	0.73208	0.77386	0.7288	0.9183	0.78264
7QW4_L	0.808984	0.815041	81.613	81.6018	28	0.8155	0.83208	0.80567	0.7877	0.81727	0.81342	0.8157	0.81636	0.79911	0.80086	0.80838	0.82111	0.80823	0.82396	0.81161	0.81018	0.79777	0.79692	0.79145	0.82385	0.82165	0.80411	0.82045	0.76989	0.81137	0.81585	0.82046	0.81911	0.82718	0.8263	0.83582	0.82771	0.79202	0.82192	0.80434	0.8276	0.81495	0.78873	0.82938	0.79955	0.7948	0.82116	0.82268	0.8261
7QPK_B	0.925294	0.89968	75.5479	75.7046	64	0.90928	0.90913	0.92873	0.9434	0.9013	0.92411	0.92988	0.87343	0.93727	0.96988	0.9187	0.94116	0.93261	0.93813	0.93323	0.89982	0.92444	0.97003	0.91113	0.93683	0.95894	0.92567	0.90191	0.90222	0.91113	0.92904	0.91252	0.9006	0.91626	0.9124	0.89903	0.91513	0.84805	0.91042	0.89332	0.91073	0.8766	0.91118	0.92413	0.86625	0.88511	0.90137	0.89934	0.89239
7ZRN_A	0.977776	0.962035	85.057	82.6659	52	0.98988	0.97778	0.96516	0.98191	0.97466	0.97117	0.98183	0.97088	0.97173	0.98141	0.97638	0.97885	0.97498	0.98218	0.98755	0.98082	0.97636	0.98041	0.97957	0.96573	0.96796	0.98842	0.98063	0.98026	0.97788	0.96657	0.96103	0.96469	0.96179	0.97169	0.95884	0.96304	0.94707	0.97068	0.95603	0.9573	0.97206	0.95888	0.95764	0.96577	0.95405	0.97049	0.96342	0.9559
8GTL_A	0.936405	0.911985	86.0043	82.1101	64	0.93804	0.93032	0.90977	0.95946	0.95888	0.92445	0.93979	0.93358	0.96001	0.96489	0.94868	0.92475	0.92752	0.94318	0.93145	0.92132	0.89608	0.92367	0.94142	0.95873	0.92333	0.94819	0.94744	0.9385	0.91667	0.91685	0.91038	0.91381	0.93596	0.92548	0.91471	0.90793	0.91512	0.917	0.902	0.89792	0.90118	0.90761	0.89537	0.92317	0.89495	0.92622	0.91154	0.9135
8H3X_A	0.937644	0.938915	86.9504	84.3119	20	0.95155	0.94973	0.93328	0.95155	0.93988	0.9292	0.93197	0.9393	0.95094	0.92822	0.94203	0.91033	0.94896	0.9366	0.91783	0.95764	0.9294	0.94433	0.9563	0.94689	0.93155	0.93456	0.96485	0.94656	0.86765	0.94478	0.93346	0.91367	0.95398	0.95509	0.94374	0.93826	0.96167	0.89052	0.9135	0.94292	0.94016	0.93033	0.93763	0.93758	0.93774	0.93516	0.9347	0.93756
8GHX_A	0.971061	0.932581	87.5612	83.0765	56	0.97383	0.96836	0.96566	0.97259	0.98324	0.98403	0.96723	0.97987	0.96812	0.93979	0.97074	0.9814	0.95932	0.96874	0.95425	0.9739	0.97256	0.97827	0.96571	0.98706	0.98255	0.97275	0.95623	0.97561	0.97472	0.94375	0.9387	0.93808	0.89469	0.92533	0.92379	0.93282	0.97099	0.93502	0.91338	0.95337	0.91855	0.91649	0.93207	0.92212	0.94336	0.90285	0.96802	0.91666
7UM1_A	0.782638	0.79022	69.885	72.7405	72	0.83328	0.80414	0.65937	0.82434	0.66043	0.8062	0.63616	0.78442	0.8094	0.80596	0.79723	0.83206	0.80653	0.82732	0.80849	0.6571	0.82074	0.82804	0.82596	0.80575	0.69175	0.82524	0.79133	0.81108	0.81363	0.81559	0.82708	0.80983	0.74892	0.78703	0.80225	0.84123	0.81749	0.79289	0.81516	0.79544	0.81582	0.8213	0.60786	0.81674	0.80574	0.60099	0.82313	0.84247
8I6K_A	0.934076	0.878545	82.8443	77.2144	32	0.98734	0.98284	0.48165	0.98388	0.98067	0.97609	0.97022	0.98615	0.98337	0.98331	0.95941	0.94689	0.55817	0.97761	0.97671	0.98798	0.98818	0.97796	0.97792	0.98846	0.97434	0.9693	0.80374	0.97159	0.97811	0.94615	0.9774	0.9748	0.92148	0.9824	0.97782	0.98469	0.57848	0.7887	0.95065	0.5483	0.72368	0.97022	0.97196	0.93781	0.66434	0.94503	0.96663	0.94365
7W19_A	0.953536	0.92973	91.6548	88.6038	48	0.95773	0.95725	0.96103	0.96085	0.96872	0.95716	0.94176	0.9565	0.91043	0.95697	0.96406	0.96246	0.96058	0.92175	0.95355	0.9596	0.96011	0.93307	0.95728	0.95993	0.95315	0.95411	0.95982	0.96249	0.94804	0.95037	0.93177	0.96135	0.95741	0.95817	0.82559	0.95657	0.96782	0.86849	0.90061	0.87998	0.94387	0.95114	0.96135	0.86693	0.95338	0.9001	0.92559	0.94896
8INH_B	0.960902	0.948804	87.8416	85.6968	76	0.95963	0.96491	0.96312	0.96649	0.96272	0.95651	0.95952	0.96021	0.965	0.9753	0.96078	0.96801	0.95435	0.95839	0.95601	0.96652	0.95333	0.94933	0.95659	0.96964	0.96509	0.96911	0.94883	0.96247	0.95069	0.92901	0.94226	0.95946	0.94781	0.93836	0.94949	0.94511	0.90316	0.96342	0.9498	0.95465	0.93126	0.95656	0.95384	0.93922	0.96952	0.95463	0.94282	0.95265
7D2Y_C	0.881835	0.644624	88.688	62.9693	12	0.85039	0.85643	0.85273	0.85272	0.85005	0.90411	0.90845	0.86005	0.90745	0.90502	0.85011	0.85321	0.90108	0.90188	0.9068	0.85372	0.85733	0.89819	0.90472	0.90466	0.90243	0.90152	0.90417	0.86624	0.89242	0.79686	0.35596	0.84203	0.38976	0.38857	0.38111	0.81932	0.81576	0.38546	0.6346	0.41653	0.35817	0.81576	0.81122	0.72781	0.81833	0.81392	0.79542	0.7813
8H2C_A	0.855059	0.900911	91.001	89.9031	52	0.76258	0.84767	0.75279	0.77515	0.82958	0.8931	0.91954	0.79592	0.85431	0.76989	0.88486	0.89418	0.87785	0.88727	0.88258	0.80207	0.92896	0.86324	0.87822	0.91528	0.89364	0.82034	0.8995	0.84847	0.89949	0.89842	0.92922	0.90079	0.94068	0.91662	0.9319	0.86579	0.93887	0.87089	0.9283	0.87643	0.90835	0.91402	0.89152	0.88841	0.89178	0.86691	0.8645	0.89234
7XHP_F	0.928766	0.944291	89.0598	86.8966	76	0.92726	0.93136	0.94232	0.93363	0.9212	0.93872	0.92478	0.94143	0.9201	0.92951	0.93046	0.92691	0.9247	0.94512	0.94176	0.90414	0.93874	0.94215	0.92001	0.93512	0.90362	0.93176	0.8991	0.92488	0.94037	0.95407	0.9389	0.94968	0.94025	0.94817	0.9511	0.949	0.95266	0.95742	0.95344	0.9336	0.94231	0.9397	0.94553	0.93707	0.94334	0.93766	0.93633	0.92645
8AOK_B	0.96606	0.908307	90.6638	84.5995	20	0.96038	0.96119	0.96922	0.96795	0.96748	0.98143	0.96764	0.97753	0.96241	0.96923	0.95261	0.95689	0.96821	0.97942	0.96118	0.95091	0.95528	0.96287	0.97423	0.96632	0.97227	0.96118	0.97114	0.96449	0.97005	0.89746	0.90622	0.91952	0.92061	0.89171	0.89027	0.91672	0.90515	0.9241	0.94188	0.93052	0.92903	0.87376	0.89848	0.92922	0.85791	0.89689	0.91978	0.916
7YLQ_A	0.922216	0.922248	84.8139	81.79	80	0.9354	0.94433	0.92153	0.89875	0.91628	0.94624	0.93141	0.92946	0.93804	0.92012	0.90332	0.94271	0.90638	0.94175	0.89313	0.92253	0.89197	0.92475	0.95477	0.90457	0.90412	0.94815	0.91392	0.9125	0.90928	0.92416	0.9512	0.93146	0.94803	0.926	0.93374	0.91935	0.92116	0.89412	0.91162	0.91421	0.917	0.92793	0.87123	0.90189	0.93553	0.95392	0.93771	0.9304
8AST_C	0.964597	0.908152	87.8512	80.658	20	0.97919	0.96357	0.97409	0.96145	0.95428	0.97347	0.96309	0.96551	0.95884	0.96613	0.97281	0.96634	0.96166	0.96711	0.96702	0.95655	0.96137	0.9716	0.96353	0.96794	0.96443	0.95332	0.9723	0.9557	0.95363	0.9339	0.92102	0.92002	0.93713	0.94756	0.94861	0.92351	0.91996	0.92523	0.92402	0.97429	0.92227	0.9148	0.92027	0.64797	0.97289	0.88897	0.89551	0.9494
8SIU_A	0.97993	0.967379	88.7108	89.351	60	0.98203	0.98385	0.98557	0.97948	0.98403	0.97568	0.98096	0.98478	0.97479	0.98288	0.976	0.98109	0.97984	0.98168	0.97775	0.97673	0.98168	0.97722	0.98004	0.97888	0.98387	0.97906	0.97252	0.98405	0.97379	0.96713	0.97578	0.97116	0.94822	0.97489	0.97142	0.96753	0.96155	0.97278	0.97271	0.95659	0.969	0.97361	0.97012	0.97419	0.96903	0.96931	0.96051	0.96719
7XR8_A	0.904504	0.811782	78.3513	70.5202	52	0.90533	0.90755	0.89271	0.87945	0.96344	0.95452	0.88104	0.87083	0.87867	0.89973	0.97982	0.87464	0.92947	0.9164	0.93477	0.958	0.87581	0.92556	0.92591	0.92255	0.91008	0.86001	0.88327	0.83028	0.85275	0.82893	0.77702	0.83739	0.78547	0.83851	0.8311	0.73727	0.78177	0.87101	0.76296	0.80313	0.76986	0.84741	0.79925	0.83693	0.89316	0.78112	0.78426	0.87916
8BDQ_D	0.943912	0.935896	82.5452	80.099	64	0.96211	0.96536	0.96775	0.95073	0.97293	0.88009	0.88299	0.96733	0.93002	0.96836	0.97623	0.95323	0.94481	0.87616	0.90575	0.97486	0.97264	0.89367	0.97286	0.93266	0.94025	0.97446	0.96553	0.90471	0.96231	0.96903	0.91805	0.85871	0.9175	0.95547	0.90068	0.93484	0.89441	0.96818	0.97164	0.96339	0.97871	0.92533	0.97556	0.96589	0.90523	0.97171	0.98174	0.85565
8A0N_B	0.882794	0.795848	85.7123	70.3237	32	0.9171	0.88878	0.89709	0.90829	0.88866	0.90171	0.84917	0.88096	0.89622	0.89467	0.89462	0.89949	0.85069	0.91274	0.8557	0.90559	0.82683	0.71837	0.9124	0.89483	0.90636	0.91599	0.91372	0.90012	0.83974	0.80725	0.889	0.83861	0.88155	0.85032	0.86274	0.88819	0.89171	0.71392	0.62236	0.90474	0.77227	0.76413	0.85729	0.65655	0.67879	0.80472	0.68182	0.89139
7VP3_C	0.649688	0.413361	68.8276	53.0934	8	0.66953	0.65987	0.63837	0.68327	0.65284	0.65202	0.68096	0.64943	0.65167	0.60949	0.67779	0.61902	0.69303	0.5716	0.65447	0.63555	0.6514	0.67112	0.61983	0.654	0.65091	0.65215	0.64213	0.6598	0.64196	0.44055	0.36132	0.43076	0.4191	0.43201	0.3172	0.40462	0.45916	0.44719	0.40272	0.46959	0.42063	0.31726	0.31198	0.56982	0.43626	0.41533	0.47636	0.41578
8FK3_B	0.246753	0.240818	55.0679	71.8432	4	0.2591	0.24251	0.24993	0.26963	0.23773	0.25037	0.24237	0.24221	0.24194	0.24277	0.24349	0.24218	0.24849	0.24242	0.24174	0.24852	0.24937	0.27143	0.24303	0.23913	0.24213	0.24331	0.24957	0.24284	0.24261	0.21237	0.18792	0.25952	0.19144	0.25886	0.25913	0.25914	0.25932	0.2593	0.25913	0.19117	0.25923	0.25925	0.25863	0.25975	0.25949	0.18809	0.25975	0.26057
7ZVO_A	0.93803	0.891566	86.9891	80.4599	20	0.94004	0.95817	0.90857	0.94288	0.93472	0.9417	0.94501	0.95573	0.97778	0.9445	0.94101	0.94293	0.94261	0.9391	0.93971	0.93891	0.94267	0.94401	0.86484	0.88113	0.94058	0.94422	0.96075	0.93816	0.94103	0.88801	0.91472	0.87558	0.94297	0.83012	0.90863	0.85054	0.91694	0.86945	0.94246	0.90861	0.77339	0.83772	0.91057	0.93955	0.7694	0.9404	0.90745	0.91485
7ZR3_A	0.894583	0.884789	86.4287	84.4467	52	0.87852	0.89575	0.89148	0.89891	0.89827	0.89445	0.89557	0.89517	0.89668	0.89978	0.88439	0.89672	0.8963	0.89536	0.90154	0.89776	0.89636	0.89411	0.89703	0.89574	0.89649	0.89547	0.90117	0.89486	0.87669	0.89035	0.89596	0.86277	0.89752	0.87661	0.89678	0.8573	0.89176	0.88918	0.86948	0.8961	0.87232	0.8917	0.89134	0.88145	0.87084	0.89371	0.89363	0.88842
8B7S_A	0.935967	0.935767	89.3813	90.2685	84	0.93565	0.93919	0.93626	0.93452	0.93574	0.93748	0.9372	0.93482	0.9419	0.93589	0.93664	0.93647	0.93476	0.93405	0.93594	0.93483	0.92056	0.93691	0.935	0.93548	0.93592	0.94112	0.93625	0.93722	0.93937	0.93405	0.93811	0.93699	0.93777	0.93922	0.93746	0.93865	0.93508	0.93431	0.93545	0.93587	0.93651	0.93334	0.93814	0.92722	0.92677	0.93701	0.93699	0.93542
7OVV_B	0.955652	0.746753	89.4882	73.1169	32	0.96311	0.95104	0.96262	0.95909	0.94732	0.96019	0.94478	0.96358	0.95779	0.9579	0.95542	0.96459	0.96293	0.96559	0.93386	0.96058	0.96004	0.95417	0.9581	0.95884	0.95705	0.96247	0.94482	0.96033	0.92509	0.78522	0.71539	0.70707	0.67934	0.79951	0.72672	0.79475	0.74426	0.75611	0.5746	0.68665	0.76185	0.70622	0.85753	0.93074	0.68751	0.74668	0.76288	0.72257
8T5J_A	0.939191	0.884805	78.9645	79.3797	28	0.93258	0.92427	0.97903	0.91869	0.94142	0.92377	0.93723	0.97967	0.92196	0.94238	0.92001	0.91459	0.92366	0.96184	0.97667	0.92049	0.9364	0.92576	0.93067	0.92234	0.94613	0.95371	0.94051	0.97582	0.93018	0.83725	0.71046	0.97532	0.91249	0.76842	0.91093	0.91798	0.91571	0.90694	0.78973	0.90496	0.89341	0.90357	0.91201	0.90967	0.94427	0.90297	0.92351	0.97743
7ZGT_A	0.942937	0.910282	86.9525	84.9498	44	0.94086	0.9249	0.92472	0.9592	0.94194	0.92302	0.9464	0.94596	0.95485	0.93785	0.96263	0.94239	0.94003	0.96399	0.94408	0.94431	0.94452	0.93865	0.94392	0.94355	0.94427	0.94522	0.9428	0.92879	0.94458	0.91337	0.92071	0.88534	0.94353	0.91414	0.9135	0.89424	0.82326	0.91431	0.91537	0.9114	0.91986	0.92111	0.9169	0.91721	0.89752	0.91096	0.91165	0.91535
7UG2_A	0.907202	0.890277	86.3548	93.5713	8	0.91695	0.91391	0.92233	0.91236	0.90642	0.90669	0.88884	0.89524	0.88469	0.90231	0.91705	0.91399	0.90516	0.90662	0.91337	0.89083	0.91901	0.90784	0.91156	0.90444	0.91407	0.9094	0.90929	0.89522	0.91245	0.89233	0.89389	0.90494	0.86709	0.89874	0.89334	0.86703	0.88677	0.90442	0.90013	0.88636	0.84828	0.89447	0.89785	0.89167	0.89187	0.88696	0.89454	0.90381
8C3X_A	0.931014	0.882352	85.1966	77.1719	36	0.87858	0.87223	0.86779	0.96674	0.95159	0.9776	0.9045	0.97293	0.94616	0.96787	0.85446	0.8748	0.96893	0.88133	0.96036	0.94878	0.98047	0.90903	0.97777	0.95086	0.93882	0.90697	0.95817	0.89384	0.96477	0.85786	0.90867	0.91056	0.80201	0.90343	0.9385	0.69888	0.91928	0.86493	0.83495	0.91779	0.90582	0.89491	0.90242	0.8917	0.76052	0.9206	0.92268	0.89591
7UAV_A	0.671941	0.528698	73.5216	62.0752	20	0.63784	0.7788	0.79642	0.72565	0.7063	0.66403	0.51237	0.75739	0.65723	0.70049	0.75909	0.68133	0.61486	0.6281	0.75148	0.64986	0.78319	0.80917	0.80268	0.60942	0.62298	0.46095	0.70524	0.52144	0.46222	0.45324	0.47898	0.56757	0.45887	0.7005	0.57654	0.49296	0.45579	0.45006	0.47476	0.48128	0.45965	0.47699	0.43566	0.58037	0.64144	0.51471	0.45081	0.52368
8A0H_A	0.834078	0.717669	80.6847	72.8764	52	0.93407	0.92671	0.57184	0.92776	0.92287	0.92409	0.9271	0.90473	0.65155	0.58682	0.9156	0.91658	0.68277	0.91751	0.8991	0.90966	0.85042	0.93055	0.57735	0.87674	0.69074	0.80685	0.93091	0.92957	0.74007	0.89824	0.85687	0.70724	0.74336	0.67622	0.70931	0.5468	0.62829	0.64272	0.56752	0.69974	0.67082	0.73824	0.58498	0.53757	0.86508	0.71947	0.58728	0.9032
8ATH_A	0.955933	0.88826	91.6644	82.8355	24	0.85255	0.96764	0.95551	0.96611	0.96658	0.97262	0.9775	0.88754	0.96278	0.96909	0.96184	0.96943	0.96873	0.96348	0.96364	0.96948	0.88678	0.95807	0.96717	0.97061	0.97147	0.96993	0.96488	0.96483	0.97006	0.93369	0.84219	0.96799	0.87398	0.96797	0.92722	0.93872	0.89667	0.95643	0.81334	0.80004	0.89919	0.87848	0.90174	0.89746	0.9062	0.85389	0.79143	0.83234
8B4U_A	0.97669	0.944129	90.9023	85.769	44	0.97349	0.9835	0.98469	0.9586	0.98182	0.98505	0.9801	0.97471	0.98338	0.94603	0.98587	0.98144	0.98111	0.96814	0.98273	0.9817	0.97034	0.94336	0.98182	0.97706	0.98688	0.9845	0.98023	0.97966	0.98105	0.94903	0.97895	0.95244	0.93816	0.98519	0.94791	0.94769	0.9786	0.91499	0.89698	0.96212	0.87504	0.96723	0.97717	0.94642	0.96544	0.9044	0.9259	0.94373
7UCQ_H	0.96424	0.968602	84.5873	86.3202	40	0.9608	0.96318	0.95553	0.96586	0.96979	0.96311	0.96802	0.95773	0.96368	0.95879	0.95164	0.95607	0.96924	0.97122	0.95844	0.96313	0.96816	0.96041	0.96463	0.96921	0.97711	0.96643	0.96956	0.9689	0.96537	0.96754	0.96832	0.96503	0.96845	0.96705	0.96177	0.97008	0.96538	0.9663	0.96393	0.97094	0.96894	0.97237	0.96955	0.9751	0.96883	0.96895	0.97323	0.96643
7W06_A	0.970822	0.94548	87.28	88.8489	44	0.9605	0.98343	0.97207	0.97849	0.97527	0.96276	0.96892	0.97602	0.97384	0.93814	0.97856	0.95766	0.96893	0.97935	0.95869	0.97709	0.97227	0.97234	0.96397	0.97489	0.96887	0.98062	0.98282	0.98392	0.96113	0.9311	0.88932	0.96176	0.95241	0.91442	0.95395	0.93849	0.95356	0.94696	0.96101	0.94971	0.94137	0.91969	0.95524	0.94068	0.94703	0.95651	0.96877	0.9504
8DOA_A	0.601368	0.606606	72.9224	78.8003	8	0.59892	0.60247	0.60168	0.60127	0.60406	0.60083	0.59927	0.60233	0.60323	0.59942	0.60111	0.60154	0.60086	0.60391	0.59952	0.60021	0.60256	0.60061	0.60055	0.60305	0.59972	0.6022	0.60053	0.60433	0.60003	0.61184	0.60374	0.60946	0.61371	0.60805	0.61324	0.6028	0.60336	0.60989	0.60608	0.60661	0.60631	0.60189	0.61058	0.60856	0.60281	0.60343	0.60529	0.60158
7MQ4_A	0.619929	0.41824	70.4084	62.4533	12	0.61854	0.58665	0.65387	0.6433	0.61865	0.63766	0.6472	0.64218	0.60335	0.60978	0.64132	0.64647	0.55158	0.64875	0.57824	0.59347	0.63053	0.64885	0.64607	0.61064	0.61919	0.61744	0.64218	0.59197	0.57034	0.4161	0.38142	0.37802	0.38932	0.38711	0.38754	0.36085	0.345	0.51528	0.36738	0.39559	0.41805	0.40676	0.57866	0.3908	0.37966	0.61522	0.39122	0.34645
8CT8_C	0.98188	0.969058	91.2172	89.3935	24	0.98013	0.98499	0.98028	0.984	0.98242	0.96481	0.98449	0.98662	0.98312	0.98327	0.98086	0.9837	0.98534	0.98399	0.98563	0.98253	0.97909	0.98254	0.97036	0.9852	0.98437	0.98034	0.9815	0.98494	0.98248	0.96671	0.98005	0.96662	0.95881	0.98194	0.97138	0.96831	0.95157	0.96876	0.97711	0.96885	0.97183	0.97313	0.95487	0.96985	0.95887	0.97965	0.96786	0.97732
8HU6_B	0.980215	0.966896	86.4341	81.3069	108	0.98186	0.98632	0.97833	0.98278	0.98286	0.97655	0.98661	0.97497	0.98621	0.98477	0.97815	0.98786	0.98447	0.9787	0.96818	0.98191	0.97875	0.97696	0.96231	0.97573	0.98006	0.98051	0.98296	0.98159	0.98597	0.94894	0.96113	0.94893	0.96102	0.97615	0.96423	0.96466	0.97844	0.9692	0.95754	0.95957	0.95931	0.97212	0.98399	0.95831	0.9633	0.97028	0.96736	0.9823
8OR6_A	0.972488	0.963942	88.9104	86.0418	76	0.98317	0.98309	0.97839	0.9629	0.97916	0.96523	0.97746	0.96721	0.97881	0.97416	0.94279	0.97516	0.98179	0.97611	0.9756	0.97319	0.98818	0.98181	0.9481	0.96229	0.98258	0.97345	0.97028	0.97192	0.95937	0.9478	0.97587	0.97476	0.94666	0.98959	0.98268	0.97332	0.96671	0.95061	0.98009	0.94223	0.95378	0.95486	0.95751	0.92677	0.97397	0.95624	0.9803	0.97708
8FA3_A	0.555078	0.371298	74.7838	44.8452	16	0.55295	0.56672	0.56147	0.54746	0.53737	0.5415	0.54283	0.56118	0.56263	0.56242	0.55914	0.56305	0.5415	0.55519	0.54759	0.56126	0.56418	0.54459	0.54753	0.56012	0.56568	0.56451	0.55283	0.54796	0.56528	0.40402	0.2607	0.42856	0.42861	0.4355	0.42638	0.41938	0.35255	0.41548	0.42455	0.35084	0.3774	0.41804	0.32609	0.40017	0.42364	0.22019	0.35648	0.43896
8DHE_A	0.972074	0.969832	87.2233	86.4241	108	0.98247	0.9609	0.96652	0.97703	0.98312	0.97702	0.98127	0.98171	0.97589	0.97812	0.95968	0.95444	0.97883	0.98216	0.95091	0.96389	0.98123	0.95854	0.96228	0.97341	0.97593	0.95792	0.97928	0.98212	0.97718	0.97829	0.97367	0.94888	0.96729	0.954	0.98491	0.95985	0.96926	0.97515	0.96325	0.96062	0.9515	0.96337	0.97192	0.97775	0.95335	0.98234	0.98369	0.96355
6VQP_A	0.73858	0.638892	60.8078	50.0725	52	0.57296	0.85686	0.79573	0.64914	0.6808	0.70514	0.62511	0.73956	0.75702	0.63039	0.68993	0.76646	0.71691	0.64397	0.67702	0.82904	0.77405	0.63702	0.76484	0.84585	0.82658	0.82863	0.87323	0.80489	0.77337	0.6364	0.54887	0.49571	0.59472	0.33221	0.60765	0.64349	0.77963	0.65816	0.56469	0.58277	0.63528	0.79024	0.6301	0.63043	0.66762	0.6286	0.69281	0.75918
8H02_A	0.965159	0.906004	90.654	79.0011	12	0.96698	0.96865	0.9672	0.96706	0.96566	0.9669	0.96622	0.96022	0.96444	0.9701	0.97032	0.96323	0.95871	0.96676	0.96358	0.96718	0.96943	0.96867	0.95527	0.96568	0.9619	0.96742	0.96346	0.96458	0.95936	0.96327	0.96751	0.95657	0.96336	0.96049	0.95666	0.94486	0.70918	0.96852	0.68774	0.86761	0.95844	0.95739	0.93653	0.9546	0.96316	0.96367	0.95301	0.95124
8OXH_A	0.869839	0.69638	80.6924	61.6843	12	0.91995	0.91437	0.83994	0.88478	0.84681	0.75467	0.84487	0.82816	0.89272	0.89861	0.95309	0.87659	0.8236	0.953	0.75273	0.88467	0.8984	0.86139	0.86336	0.85655	0.87594	0.88429	0.89414	0.84807	0.89527	0.88041	0.84308	0.74904	0.84283	0.80141	0.34144	0.80507	0.78129	0.77305	0.88101	0.36931	0.85487	0.49544	0.86572	0.88143	0.8558	0.29567	0.78969	0.39634
7Y4I_A	0.899902	0.897942	82.0483	86.7417	144	0.90743	0.89828	0.89371	0.91651	0.91478	0.89961	0.91266	0.92161	0.91733	0.88054	0.7765	0.9163	0.92754	0.923	0.92868	0.8725	0.91401	0.92393	0.92947	0.82501	0.91035	0.90484	0.85616	0.91037	0.91644	0.89659	0.83625	0.8843	0.89635	0.90424	0.9009	0.9087	0.8966	0.92714	0.91192	0.91119	0.90995	0.90006	0.90413	0.88994	0.90899	0.89721	0.89781	0.91326
7TAK_A	0.936114	0.920997	85.4924	80.9429	72	0.93021	0.93274	0.93358	0.93745	0.93145	0.94889	0.94073	0.93412	0.92005	0.94917	0.92917	0.94123	0.92435	0.93858	0.9216	0.935	0.93516	0.93796	0.95069	0.94158	0.91619	0.93963	0.93592	0.94748	0.94991	0.90117	0.91056	0.92798	0.91531	0.92072	0.92188	0.93429	0.93248	0.90918	0.93556	0.92977	0.92039	0.91457	0.92133	0.93867	0.92377	0.93239	0.91035	0.9148
8EE0_A	0.943424	0.943333	88.618	89.149	148	0.94106	0.94362	0.94875	0.94268	0.94587	0.94396	0.93489	0.9437	0.95698	0.94944	0.94811	0.94931	0.93982	0.94808	0.93472	0.94831	0.94652	0.95195	0.92329	0.93593	0.94415	0.94073	0.93965	0.93645	0.94762	0.94712	0.94717	0.96476	0.93242	0.94606	0.94462	0.94601	0.94307	0.94402	0.94081	0.94105	0.93445	0.93108	0.94127	0.94582	0.92696	0.96098	0.93825	0.95316
7XX8_A	0.795346	0.781142	83.5605	81.9926	12	0.80746	0.79379	0.76827	0.82799	0.76747	0.73536	0.79974	0.768	0.83637	0.79101	0.7338	0.83463	0.83762	0.83868	0.81909	0.8009	0.80685	0.80887	0.77298	0.79868	0.7967	0.7294	0.76881	0.84268	0.79851	0.76982	0.80107	0.79537	0.7422	0.79678	0.7184	0.79788	0.83517	0.76089	0.79733	0.81123	0.74991	0.79184	0.79122	0.76491	0.79455	0.60603	0.79852	0.7924
8CYF_A	0.872574	0.702396	74.6449	55.5642	16	0.91954	0.93374	0.80997	0.92619	0.87158	0.92919	0.91916	0.88249	0.86093	0.91941	0.87968	0.91381	0.7767	0.8452	0.88974	0.92772	0.89776	0.82056	0.83077	0.85157	0.93639	0.58764	0.91381	0.84041	0.9304	0.80308	0.73186	0.4799	0.68829	0.63583	0.52202	0.63073	0.62031	0.83221	0.82411	0.89383	0.69628	0.61436	0.86988	0.6762	0.87194	0.87467	0.85467	0.40982
8OQ1_A	0.960828	0.942651	88.3787	80.1742	112	0.96133	0.9611	0.96033	0.96024	0.96027	0.9613	0.96108	0.96106	0.96027	0.96133	0.96036	0.96134	0.96123	0.96112	0.96025	0.9613	0.95974	0.9611	0.96104	0.9603	0.96096	0.96122	0.96028	0.96106	0.9611	0.94266	0.94262	0.94265	0.94265	0.94264	0.94262	0.94266	0.94266	0.94263	0.94268	0.94265	0.94266	0.94265	0.94265	0.94264	0.94268	0.9426	0.94268	0.94261
7T84_B	0.932764	0.898119	87.5813	82.6839	20	0.95204	0.93158	0.93642	0.92959	0.94311	0.93022	0.935	0.92677	0.95365	0.92569	0.94886	0.93788	0.93543	0.93509	0.91981	0.91581	0.9147	0.9204	0.93075	0.92406	0.93389	0.94189	0.94656	0.90841	0.94149	0.93508	0.91956	0.91537	0.93487	0.92209	0.91871	0.93112	0.92723	0.91546	0.9315	0.92633	0.91278	0.3161	0.92784	0.9279	0.93343	0.92187	0.92223	0.92976
7TDR_A	0.898712	0.533488	82.4196	66.4575	48	0.87008	0.91121	0.92975	0.9008	0.86713	0.93171	0.85425	0.8605	0.93052	0.87996	0.92872	0.86279	0.86021	0.95333	0.87318	0.95145	0.85272	0.84109	0.85162	0.84452	0.95389	0.91213	0.95482	0.93918	0.95225	0.54612	0.53719	0.5576	0.50181	0.45977	0.53306	0.56883	0.49538	0.4976	0.54103	0.54319	0.5335	0.50311	0.57313	0.53575	0.52512	0.5404	0.54037	0.51347
7THN_B	0.955464	0.919711	87.4557	81.7618	76	0.97625	0.975	0.97288	0.97073	0.96674	0.95189	0.95651	0.97718	0.94762	0.93986	0.95246	0.97709	0.95259	0.86277	0.97069	0.95436	0.95859	0.95924	0.97123	0.93335	0.9549	0.92995	0.96922	0.95303	0.95246	0.87439	0.94065	0.93372	0.80281	0.92841	0.93582	0.94372	0.79766	0.92664	0.93483	0.93345	0.94283	0.93818	0.93187	0.93906	0.95065	0.93162	0.9427	0.93414
8G0P_A	0.594986	0.637806	73.226	72.9407	20	0.47996	0.71856	0.49347	0.63682	0.47749	0.66002	0.49358	0.74464	0.67477	0.70954	0.49343	0.47906	0.72185	0.77947	0.48081	0.78327	0.53939	0.48367	0.49496	0.67699	0.48766	0.49127	0.69348	0.45976	0.72072	0.74395	0.78818	0.65409	0.50945	0.75304	0.47551	0.57436	0.46181	0.69935	0.6148	0.46408	0.59963	0.76295	0.65275	0.69512	0.77199	0.7667	0.73399	0.57331
7YNY_A	0.761633	0.761754	76.8912	77.1362	64	0.77834	0.75849	0.74646	0.76006	0.74272	0.76538	0.77231	0.74135	0.77659	0.77825	0.77288	0.75197	0.7828	0.75796	0.78275	0.74574	0.74812	0.77626	0.76062	0.74512	0.77095	0.76746	0.75369	0.75691	0.74765	0.76243	0.76857	0.77039	0.76838	0.76791	0.76634	0.7725	0.76283	0.76691	0.76117	0.74505	0.74114	0.76918	0.76374	0.7482	0.74991	0.76097	0.76345	0.75233
7R39_A	0.96442	0.957088	89.9165	89.6028	68	0.96231	0.96685	0.97421	0.97609	0.96886	0.96169	0.96182	0.95895	0.96064	0.96896	0.96744	0.96083	0.96207	0.96412	0.95686	0.94526	0.96719	0.96284	0.9628	0.96461	0.96271	0.96454	0.96066	0.97816	0.97003	0.96008	0.96747	0.96873	0.97152	0.95346	0.96025	0.91646	0.94014	0.95042	0.95276	0.92767	0.96067	0.96466	0.96018	0.97886	0.93613	0.97264	0.95394	0.97399
8FBT_A	0.931724	0.792108	82.8578	73.5304	68	0.95308	0.95462	0.90113	0.95786	0.88109	0.96571	0.94131	0.95164	0.94452	0.9425	0.94692	0.87467	0.9034	0.95097	0.95102	0.88723	0.94957	0.89486	0.95154	0.92178	0.92987	0.95329	0.96317	0.86698	0.95436	0.81627	0.87104	0.80288	0.89263	0.85044	0.87079	0.66508	0.69775	0.87108	0.88724	0.88389	0.49314	0.81657	0.85511	0.45259	0.87905	0.46914	0.87069	0.87584
7XCE_A	0.918634	0.912118	84.499	86.6331	40	0.91539	0.91606	0.92056	0.92081	0.91994	0.92213	0.92569	0.91874	0.92132	0.9188	0.91859	0.91472	0.92211	0.91792	0.9193	0.9153	0.91904	0.91776	0.91496	0.92124	0.91598	0.91511	0.91917	0.91997	0.91525	0.91322	0.91386	0.91544	0.90985	0.91463	0.91158	0.91239	0.91369	0.91079	0.9108	0.91249	0.90869	0.91192	0.91255	0.91068	0.91321	0.91346	0.91224	0.91
7YK3_A	0.925443	0.840339	80.8578	66.5743	36	0.92295	0.93097	0.96386	0.89314	0.92281	0.86316	0.90821	0.94481	0.92672	0.89888	0.89415	0.94076	0.94557	0.94272	0.89958	0.94609	0.92664	0.94928	0.93213	0.9238	0.96471	0.91851	0.94711	0.91509	0.91442	0.90234	0.89203	0.85363	0.86339	0.88612	0.34822	0.88316	0.88852	0.88433	0.89211	0.9111	0.87772	0.75288	0.89138	0.87574	0.58524	0.89743	0.85814	0.76745
7XHV_B	0.848228	0.563115	76.9077	60.691	32	0.85992	0.88851	0.88206	0.68288	0.88159	0.84923	0.87091	0.82232	0.89184	0.87815	0.81039	0.85597	0.85092	0.81149	0.83694	0.84696	0.85091	0.86056	0.81625	0.88544	0.83088	0.89362	0.7804	0.87049	0.89707	0.73682	0.57962	0.58633	0.55801	0.32741	0.51829	0.58029	0.53714	0.57349	0.64072	0.52517	0.61678	0.41825	0.50103	0.58907	0.52158	0.60144	0.5252	0.52105
8CX6_A	0.189814	0.159919	52.0292	67.5757	36	0.18185	0.19658	0.16964	0.22585	0.17811	0.17869	0.19426	0.23253	0.15861	0.18584	0.21358	0.18351	0.17111	0.20086	0.21099	0.19446	0.18506	0.20583	0.1881	0.17214	0.18416	0.19398	0.20175	0.18004	0.15783	0.14732	0.17265	0.19801	0.16065	0.1522	0.1867	0.15125	0.14787	0.16619	0.13815	0.17404	0.1689	0.14687	0.14221	0.15801	0.15879	0.15538	0.15531	0.15898
7YQ0_A	0.903249	0.866084	91.3306	83.1938	28	0.8939	0.88502	0.89838	0.89608	0.92187	0.92223	0.91094	0.89766	0.903	0.9008	0.90087	0.92056	0.92166	0.92026	0.90017	0.88575	0.90178	0.90007	0.89398	0.9027	0.90217	0.90013	0.90076	0.8991	0.90139	0.91134	0.90422	0.90692	0.9047	0.92074	0.77301	0.81762	0.76425	0.85151	0.85453	0.89581	0.91932	0.89896	0.91739	0.82596	0.92122	0.90649	0.90181	0.81639
8GQO_A	0.601403	0.558796	66.6594	59.6799	16	0.61907	0.61863	0.53335	0.62134	0.64842	0.6153	0.59523	0.63375	0.61759	0.37737	0.60132	0.60918	0.61763	0.61778	0.63228	0.63297	0.59872	0.60119	0.67341	0.61897	0.54466	0.62049	0.61052	0.55349	0.62241	0.5996	0.59165	0.58518	0.57238	0.59409	0.59182	0.57385	0.29486	0.59166	0.61135	0.59824	0.32074	0.53625	0.55457	0.5891	0.59678	0.57788	0.41819	0.60211
8ALO_B	0.908144	0.682162	81.9796	59.3551	24	0.93636	0.92434	0.93232	0.34359	0.95666	0.93691	0.94755	0.94095	0.9407	0.94189	0.93492	0.9437	0.94448	0.94948	0.95991	0.87945	0.94523	0.9454	0.93699	0.8067	0.92089	0.92522	0.93351	0.93411	0.94235	0.74089	0.60592	0.5725	0.92413	0.67027	0.80109	0.67338	0.82599	0.85345	0.64325	0.66475	0.82654	0.45428	0.58201	0.87229	0.54428	0.82897	0.50939	0.65444
6Y4F_A	0.9429	0.7613	86.4201	65.4025	20	0.96586	0.96775	0.95304	0.95577	0.96548	0.94473	0.96212	0.86009	0.91905	0.96795	0.97708	0.86785	0.95641	0.92487	0.95763	0.94091	0.94506	0.96596	0.93401	0.93034	0.89802	0.93846	0.97995	0.93762	0.95648	0.83414	0.88068	0.68345	0.88958	0.83816	0.84243	0.85435	0.69405	0.90203	0.88247	0.47288	0.43547	0.8272	0.44827	0.87842	0.8183	0.62672	0.8574	0.47929
8G4U_A	0.981809	0.971906	91.0622	91.3322	140	0.97631	0.97539	0.98522	0.97075	0.98262	0.97944	0.95158	0.98572	0.99103	0.9738	0.98266	0.98403	0.9903	0.98889	0.98893	0.98877	0.98614	0.98595	0.99123	0.97897	0.97847	0.97896	0.98706	0.97919	0.98381	0.98027	0.98012	0.9658	0.96722	0.96862	0.97691	0.9636	0.97076	0.97279	0.97889	0.97577	0.97017	0.96953	0.975	0.96977	0.96995	0.95823	0.98264	0.96759
8OK8_C	0.856605	0.85513	77.1547	73.496	60	0.84371	0.90448	0.82405	0.85092	0.85275	0.81505	0.86972	0.84107	0.85947	0.88563	0.84709	0.88423	0.84768	0.89316	0.84599	0.85421	0.83248	0.86868	0.85313	0.84233	0.84381	0.81718	0.86041	0.90227	0.87563	0.86105	0.8668	0.89399	0.84151	0.84475	0.77466	0.81865	0.90186	0.83666	0.88102	0.76822	0.90621	0.84339	0.86567	0.85655	0.86775	0.85933	0.89576	0.90287
7SPQ_A	0.725996	0.533014	65.9988	50.8574	52	0.83657	0.75174	0.61293	0.66714	0.89081	0.61576	0.75109	0.81551	0.85949	0.56761	0.6083	0.68939	0.71642	0.82803	0.79871	0.69117	0.81473	0.79901	0.60778	0.79762	0.7739	0.57152	0.75888	0.71852	0.60727	0.55154	0.4897	0.50138	0.55034	0.41897	0.40001	0.43891	0.89034	0.78602	0.63949	0.44039	0.46122	0.44709	0.50164	0.54754	0.41967	0.46512	0.55431	0.49226
8BXL_B	0.97167	0.935207	85.1862	78.9373	100	0.97967	0.98213	0.92813	0.9889	0.9151	0.96504	0.98102	0.98065	0.95995	0.98132	0.96692	0.94688	0.98218	0.97817	0.98215	0.98342	0.97703	0.97825	0.98175	0.97365	0.97144	0.97821	0.96336	0.98727	0.97915	0.97738	0.97763	0.95373	0.95739	0.93616	0.93367	0.97144	0.94173	0.96844	0.94916	0.95149	0.92598	0.92571	0.90555	0.86258	0.93983	0.85089	0.95485	0.88121
8FFT_D	0.982392	0.968947	90.7247	87.1821	56	0.96751	0.98714	0.97855	0.98442	0.98261	0.98074	0.98387	0.982	0.98361	0.98474	0.97773	0.98245	0.97852	0.9848	0.98477	0.98353	0.98025	0.98741	0.98049	0.98744	0.98238	0.98592	0.97796	0.98551	0.98544	0.96499	0.96938	0.95586	0.96707	0.95366	0.97627	0.98136	0.98292	0.98241	0.97021	0.97785	0.95814	0.98363	0.98505	0.96805	0.97211	0.89374	0.97553	0.9878
7UV8_U	0.496498	0.486053	68.8184	70.1688	32	0.49429	0.50988	0.48531	0.48759	0.47981	0.468	0.48292	0.46121	0.4966	0.48729	0.50982	0.51174	0.50865	0.54522	0.49125	0.48634	0.4587	0.47676	0.43958	0.50437	0.51139	0.59051	0.52422	0.50026	0.50075	0.45718	0.51542	0.46887	0.4785	0.50118	0.54671	0.46189	0.48368	0.4489	0.4636	0.49961	0.47497	0.50249	0.4534	0.48025	0.49268	0.60126	0.44704	0.48419
7UYX_B	0.9204	0.681587	88.0337	59.0754	28	0.92038	0.92038	0.92038	0.9204	0.92038	0.92039	0.92038	0.92043	0.92048	0.9204	0.92038	0.92041	0.92038	0.92036	0.92036	0.9204	0.92041	0.92042	0.92037	0.92041	0.92043	0.92039	0.92041	0.92046	0.92041	0.68171	0.68177	0.68129	0.68176	0.6817	0.68127	0.6817	0.68174	0.68173	0.68177	0.68132	0.68126	0.68173	0.68131	0.68171	0.6813	0.68128	0.68173	0.68169
7Y5J_A	0.971565	0.890535	92.1267	85.5717	16	0.9718	0.97309	0.97125	0.97092	0.97043	0.97113	0.97195	0.97335	0.9732	0.97216	0.97233	0.96353	0.97173	0.9711	0.97163	0.97076	0.97175	0.97341	0.97486	0.97307	0.97106	0.97196	0.96933	0.96953	0.97379	0.97331	0.97455	0.96767	0.97018	0.9667	0.96847	0.94917	0.97436	0.9649	0.72368	0.53281	0.96879	0.96776	0.97393	0.65777	0.53581	0.96628	0.95283	0.97378
8DVQ_A	0.964508	0.958772	81.1759	79.0568	24	0.96555	0.96162	0.961	0.96916	0.9677	0.96735	0.97056	0.96247	0.96643	0.96688	0.96953	0.94772	0.96216	0.96389	0.96974	0.96935	0.97022	0.96491	0.94304	0.96558	0.96893	0.96935	0.96843	0.94953	0.9716	0.95614	0.95274	0.95124	0.96778	0.96728	0.94443	0.9651	0.9283	0.96454	0.95619	0.96848	0.95108	0.95942	0.95809	0.9586	0.94804	0.95604	0.96484	0.96686
6S44_A	0.961152	0.718252	82.3848	61.1007	24	0.95688	0.95529	0.96403	0.95871	0.97309	0.95686	0.9658	0.97068	0.95111	0.94084	0.97016	0.96491	0.96605	0.96643	0.96606	0.96453	0.95154	0.96442	0.97049	0.94694	0.96982	0.95193	0.97155	0.9513	0.95937	0.39857	0.88026	0.86286	0.47307	0.9404	0.92507	0.91727	0.91586	0.36349	0.338	0.38516	0.55067	0.90133	0.8706	0.95837	0.61602	0.94479	0.333	0.8539
7YTH_B	0.817311	0.67072	81.808	71.2276	52	0.97246	0.82957	0.94786	0.50582	0.77862	0.96842	0.82095	0.74276	0.95776	0.95394	0.84113	0.86605	0.96052	0.91739	0.82978	0.82097	0.95654	0.75785	0.50438	0.82278	0.77588	0.82914	0.70185	0.57723	0.79312	0.65178	0.72095	0.67736	0.7581	0.70901	0.44118	0.44481	0.70933	0.66239	0.73517	0.58723	0.62893	0.61245	0.6559	0.70486	0.71481	0.72759	0.67567	0.50802
7R5N_B	0.854993	0.836402	83.4741	81.0196	24	0.84357	0.85886	0.8258	0.86124	0.87194	0.83708	0.87404	0.86352	0.85443	0.86347	0.87004	0.83976	0.83613	0.8416	0.87022	0.85668	0.8674	0.87136	0.83317	0.84571	0.85344	0.8409	0.85572	0.85614	0.8826	0.867	0.81626	0.84877	0.83439	0.84266	0.87898	0.85818	0.84543	0.86439	0.86121	0.80611	0.85812	0.75447	0.8618	0.80822	0.86001	0.86531	0.86785	0.81832
8B17_B	0.959012	0.950858	90.9387	88.0048	20	0.96107	0.95608	0.96266	0.96508	0.94995	0.96199	0.96581	0.96108	0.96368	0.95939	0.88924	0.95766	0.95602	0.95722	0.96346	0.96678	0.96291	0.96468	0.96519	0.96125	0.95498	0.96657	0.96738	0.96498	0.97019	0.96728	0.93818	0.97069	0.96735	0.97172	0.96851	0.87894	0.96331	0.96599	0.93549	0.966	0.91502	0.9685	0.95546	0.90777	0.9697	0.94141	0.97057	0.97147
7U1B_A	0.970518	0.967789	83.5585	81.3432	72	0.97306	0.96408	0.96896	0.97738	0.97171	0.9705	0.97158	0.96453	0.96894	0.96673	0.97417	0.97708	0.96236	0.96835	0.96691	0.97065	0.96962	0.96833	0.96971	0.97542	0.97576	0.97059	0.9733	0.97162	0.9716	0.96695	0.96245	0.96959	0.97335	0.97252	0.97046	0.96608	0.96562	0.95591	0.96815	0.96957	0.97003	0.97006	0.96666	0.97268	0.97055	0.96977	0.967	0.96432
8KCA_A	0.955846	0.949538	87.9457	87.3066	28	0.95653	0.95767	0.96252	0.959	0.95604	0.95804	0.94827	0.96049	0.95685	0.963	0.95763	0.96246	0.95518	0.95876	0.96167	0.86493	0.96673	0.96583	0.95691	0.9562	0.95722	0.96702	0.97051	0.95493	0.96177	0.95714	0.82272	0.95198	0.95307	0.95133	0.95599	0.9561	0.95246	0.95775	0.96723	0.9523	0.95368	0.95236	0.9587	0.95684	0.95812	0.95414	0.9526	0.94437
8FXF_A	0.792402	0.777369	82.1886	94.4919	12	0.80475	0.79258	0.79376	0.78964	0.79622	0.78863	0.78865	0.79412	0.78906	0.79251	0.79062	0.81253	0.8043	0.78137	0.78565	0.79911	0.78517	0.79581	0.79177	0.79158	0.78796	0.78417	0.79061	0.7908	0.78867	0.75784	0.78802	0.78747	0.76729	0.75324	0.78722	0.74939	0.7806	0.78656	0.78655	0.76941	0.79534	0.78221	0.75951	0.79614	0.77745	0.79444	0.77814	0.7693
7S83_A	0.935612	0.838409	84.6248	71.7237	20	0.95192	0.91791	0.93017	0.92557	0.92732	0.94562	0.95713	0.91917	0.93004	0.93638	0.93563	0.90689	0.94479	0.92174	0.91676	0.96251	0.91176	0.9095	0.95252	0.92419	0.94605	0.96268	0.95462	0.93699	0.96244	0.93343	0.89093	0.87415	0.73535	0.95527	0.93164	0.76349	0.73192	0.73491	0.73123	0.93521	0.73024	0.86423	0.82081	0.7359	0.77828	0.77882	0.91549	0.7294
8DY2_B	0.961292	0.948058	88.3616	88.1728	40	0.96406	0.96123	0.95826	0.96208	0.96022	0.9654	0.96382	0.93679	0.95914	0.96298	0.95888	0.95893	0.96471	0.96244	0.96695	0.96228	0.96218	0.96632	0.96292	0.96306	0.96097	0.95983	0.96674	0.95812	0.964	0.95152	0.9298	0.94527	0.93509	0.95015	0.95796	0.95549	0.94633	0.95168	0.94857	0.95631	0.92654	0.94565	0.93626	0.95056	0.94188	0.95025	0.94192	0.95607
7YCV_A	0.719745	0.594241	74.6971	74.4534	8	0.71401	0.76516	0.72419	0.64967	0.70558	0.72935	0.73015	0.75015	0.72796	0.6431	0.64857	0.71389	0.77957	0.65137	0.72441	0.71294	0.7113	0.75002	0.73205	0.7994	0.74414	0.72144	0.72741	0.69134	0.74646	0.68072	0.68367	0.67142	0.42736	0.67259	0.34502	0.67842	0.66946	0.67461	0.68107	0.68344	0.68059	0.37926	0.67988	0.62888	0.67575	0.67492	0.67529	0.68271
8FVT_A	0.962248	0.91168	92.1416	94.2966	16	0.96115	0.96171	0.96259	0.96273	0.96153	0.96237	0.96024	0.96295	0.96175	0.96216	0.96322	0.96334	0.96107	0.96409	0.96167	0.96173	0.96232	0.96314	0.96048	0.96339	0.963	0.96181	0.96302	0.96187	0.96288	0.96701	0.9637	0.95167	0.9641	0.96194	0.96224	0.95827	0.56693	0.55582	0.96403	0.96491	0.96203	0.56276	0.96037	0.95242	0.9569	0.95868	0.95874	0.95564
8HYE_C	0.948196	0.89785	93.8963	91.1412	56	0.97424	0.97812	0.81926	0.95514	0.94731	0.9274	0.96505	0.94116	0.96244	0.95617	0.96499	0.96187	0.95875	0.92451	0.96511	0.9554	0.94214	0.9261	0.95198	0.92056	0.97197	0.96085	0.95938	0.97549	0.93951	0.96279	0.89604	0.88181	0.92108	0.94063	0.90741	0.91481	0.94075	0.90625	0.88621	0.972	0.94164	0.86462	0.93207	0.94324	0.92496	0.88749	0.96832	0.91127
7SUA_A	0.977658	0.931344	82.2775	77.1785	44	0.97691	0.98153	0.98127	0.98009	0.97981	0.97777	0.98015	0.981	0.97872	0.98199	0.97954	0.97256	0.9794	0.97761	0.94727	0.97945	0.97421	0.97939	0.98019	0.97841	0.97963	0.97958	0.98041	0.97393	0.98064	0.96911	0.97988	0.97347	0.96281	0.6494	0.97493	0.87906	0.96422	0.96442	0.96909	0.96563	0.98079	0.97815	0.9809	0.60032	0.97051	0.97033	0.88846	0.83804
7ZHL_A	0.931418	0.849416	93.1019	84.2844	16	0.93125	0.93478	0.92875	0.92883	0.92581	0.92877	0.93079	0.93736	0.93362	0.92543	0.92819	0.94031	0.93009	0.94277	0.92376	0.93124	0.92696	0.9306	0.93436	0.94364	0.9336	0.93205	0.92365	0.92995	0.9289	0.93289	0.72174	0.67511	0.88581	0.50073	0.49946	0.92655	0.92487	0.93166	0.90498	0.74337	0.86608	0.92114	0.89472	0.92511	0.9315	0.92874	0.93149	0.9282
8SXV_B	0.838744	0.882902	92.8455	89.7924	56	0.83744	0.87491	0.82604	0.84772	0.83521	0.83615	0.84468	0.83079	0.82188	0.8419	0.86211	0.82281	0.84943	0.84019	0.8255	0.84694	0.83611	0.84647	0.83504	0.85901	0.82155	0.82195	0.81902	0.84165	0.8441	0.85744	0.88897	0.87719	0.91394	0.89995	0.87088	0.8484	0.94901	0.8778	0.87362	0.89601	0.87798	0.90091	0.92511	0.86518	0.85392	0.85905	0.8878	0.86566
8C2O_A	0.950335	0.926784	83.0416	78.3724	40	0.9611	0.9208	0.97097	0.95552	0.96969	0.93807	0.97992	0.97166	0.97173	0.85289	0.96537	0.9371	0.95587	0.90827	0.94917	0.92056	0.97226	0.94759	0.91149	0.96463	0.95818	0.98079	0.93233	0.98172	0.98069	0.97197	0.95797	0.96341	0.96436	0.82949	0.81067	0.96115	0.95693	0.95455	0.84334	0.96746	0.81352	0.95312	0.95372	0.97043	0.96062	0.93143	0.91806	0.93445
7X5E_B	0.693855	0.688955	89.1032	91.8903	16	0.70299	0.68351	0.7137	0.6974	0.67961	0.70263	0.7015	0.70081	0.7063	0.69866	0.68742	0.69975	0.69982	0.7055	0.68788	0.68268	0.65916	0.6709	0.70788	0.68763	0.68967	0.69268	0.69292	0.69423	0.70114	0.68119	0.65779	0.66995	0.68669	0.70615	0.70735	0.68351	0.68113	0.69875	0.6788	0.71545	0.69967	0.6778	0.70266	0.73573	0.7041	0.68637	0.68778	0.66831
[truncated: 56 more columns]

## Sheet: Figure 3b
Bins	Decoy	Average TM-Scores	Network
≤0.3	8AS9_D	0.295616	OpenFold
≤0.3	8AS9_D	0.300883	DMS-Fold
≤0.3	8SG7_C	0.149289	OpenFold
≤0.3	8SG7_C	0.146032	DMS-Fold
≤0.3	7WBN_A	0.295082	OpenFold
≤0.3	7WBN_A	0.301561	DMS-Fold
≤0.3	7BNY_A	0.213062	OpenFold
≤0.3	7BNY_A	0.957778	DMS-Fold
≤0.3	8FK3_B	0.240818	OpenFold
≤0.3	8FK3_B	0.246753	DMS-Fold
≤0.3	8CX6_A	0.159919	OpenFold
≤0.3	8CX6_A	0.189814	DMS-Fold
≤0.4	7XHS_A	0.312607	OpenFold
≤0.4	7XHS_A	0.800162	DMS-Fold
≤0.4	8HE0_B	0.322925	OpenFold
≤0.4	8HE0_B	0.202597	DMS-Fold
≤0.4	7JTL_A	0.324814	OpenFold
≤0.4	7JTL_A	0.645706	DMS-Fold
≤0.4	8AS9_D	0.295616	OpenFold
≤0.4	8AS9_D	0.300883	DMS-Fold
≤0.4	7THH_A	0.320102	OpenFold
≤0.4	7THH_A	0.573721	DMS-Fold
≤0.4	7RI3_A	0.367157	OpenFold
≤0.4	7RI3_A	0.619254	DMS-Fold
≤0.4	8SG7_C	0.149289	OpenFold
≤0.4	8SG7_C	0.146032	DMS-Fold
≤0.4	7WBN_A	0.295082	OpenFold
≤0.4	7WBN_A	0.301561	DMS-Fold
≤0.4	7N99_A	0.39386	OpenFold
≤0.4	7N99_A	0.47079	DMS-Fold
≤0.4	7QY5_B	0.37237	OpenFold
≤0.4	7QY5_B	0.491449	DMS-Fold
≤0.4	7BNY_A	0.213062	OpenFold
≤0.4	7BNY_A	0.957778	DMS-Fold
≤0.4	7VTI_A	0.304256	OpenFold
≤0.4	7VTI_A	0.813718	DMS-Fold
≤0.4	7T9W_A	0.324977	OpenFold
≤0.4	7T9W_A	0.779305	DMS-Fold
≤0.4	6YA2_A	0.37142	OpenFold
≤0.4	6YA2_A	0.672112	DMS-Fold
≤0.4	7BCJ_A	0.356267	OpenFold
≤0.4	7BCJ_A	0.853556	DMS-Fold
≤0.4	8FK3_B	0.240818	OpenFold
≤0.4	8FK3_B	0.246753	DMS-Fold
≤0.4	8FA3_A	0.371298	OpenFold
≤0.4	8FA3_A	0.555078	DMS-Fold
≤0.4	8CX6_A	0.159919	OpenFold
≤0.4	8CX6_A	0.189814	DMS-Fold
≤0.5	7XHS_A	0.312607	OpenFold
≤0.5	7XHS_A	0.800162	DMS-Fold
≤0.5	7YH5_B	0.483734	OpenFold
≤0.5	7YH5_B	0.5313	DMS-Fold
≤0.5	8HE0_B	0.322925	OpenFold
≤0.5	8HE0_B	0.202597	DMS-Fold
≤0.5	7R3W_D	0.498428	OpenFold
≤0.5	7R3W_D	0.534464	DMS-Fold
≤0.5	8ITG_B	0.45839	OpenFold
≤0.5	8ITG_B	0.526431	DMS-Fold
≤0.5	8B8B_A	0.47842	OpenFold
≤0.5	8B8B_A	0.55515	DMS-Fold
≤0.5	8CDY_A	0.491785	OpenFold
≤0.5	8CDY_A	0.71905	DMS-Fold
≤0.5	7ZTW_A	0.475873	OpenFold
≤0.5	7ZTW_A	0.787491	DMS-Fold
≤0.5	7K3S_B	0.472864	OpenFold
≤0.5	7K3S_B	0.494807	DMS-Fold
≤0.5	7QPR_D	0.478586	OpenFold
≤0.5	7QPR_D	0.610396	DMS-Fold
≤0.5	7REJ_A	0.439232	OpenFold
≤0.5	7REJ_A	0.560395	DMS-Fold
≤0.5	7LXK_A	0.493226	OpenFold
≤0.5	7LXK_A	0.521878	DMS-Fold
≤0.5	7JTL_A	0.324814	OpenFold
≤0.5	7JTL_A	0.645706	DMS-Fold
≤0.5	8AS9_D	0.295616	OpenFold
≤0.5	8AS9_D	0.300883	DMS-Fold
≤0.5	6TY0_A	0.444136	OpenFold
≤0.5	6TY0_A	0.741802	DMS-Fold
≤0.5	8DGQ_A	0.433969	OpenFold
≤0.5	8DGQ_A	0.499077	DMS-Fold
≤0.5	7THH_A	0.320102	OpenFold
≤0.5	7THH_A	0.573721	DMS-Fold
≤0.5	7RI3_A	0.367157	OpenFold
≤0.5	7RI3_A	0.619254	DMS-Fold
≤0.5	8SG7_C	0.149289	OpenFold
≤0.5	8SG7_C	0.146032	DMS-Fold
≤0.5	8BCQ_B	0.425093	OpenFold
≤0.5	8BCQ_B	0.733856	DMS-Fold
≤0.5	7WBN_A	0.295082	OpenFold
≤0.5	7WBN_A	0.301561	DMS-Fold
≤0.5	7N99_A	0.39386	OpenFold
≤0.5	7N99_A	0.47079	DMS-Fold
≤0.5	7QY5_B	0.37237	OpenFold
≤0.5	7QY5_B	0.491449	DMS-Fold
≤0.5	7XC3_A	0.404103	OpenFold
≤0.5	7XC3_A	0.971485	DMS-Fold
≤0.5	8BA1_B	0.479247	OpenFold
≤0.5	8BA1_B	0.589921	DMS-Fold
≤0.5	8PFC_A	0.492868	OpenFold
≤0.5	8PFC_A	0.641082	DMS-Fold
≤0.5	6XB4_A	0.470142	OpenFold
≤0.5	6XB4_A	0.726531	DMS-Fold
≤0.5	7WHF_G	0.451658	OpenFold
≤0.5	7WHF_G	0.496914	DMS-Fold
≤0.5	7BNY_A	0.213062	OpenFold
≤0.5	7BNY_A	0.957778	DMS-Fold
≤0.5	7VTI_A	0.304256	OpenFold
≤0.5	7VTI_A	0.813718	DMS-Fold
≤0.5	7W75_D	0.467239	OpenFold
≤0.5	7W75_D	0.457019	DMS-Fold
≤0.5	7T9W_A	0.324977	OpenFold
≤0.5	7T9W_A	0.779305	DMS-Fold
≤0.5	8EJM_B	0.40199	OpenFold
≤0.5	8EJM_B	0.438475	DMS-Fold
≤0.5	7YWQ_A	0.493274	OpenFold
≤0.5	7YWQ_A	0.540541	DMS-Fold
≤0.5	8BFI_C	0.432102	OpenFold
≤0.5	8BFI_C	0.464145	DMS-Fold
≤0.5	7W63_B	0.437345	OpenFold
≤0.5	7W63_B	0.524869	DMS-Fold
≤0.5	6YA2_A	0.37142	OpenFold
≤0.5	6YA2_A	0.672112	DMS-Fold
≤0.5	8AIN_B	0.468875	OpenFold
≤0.5	8AIN_B	0.78339	DMS-Fold
≤0.5	7BCJ_A	0.356267	OpenFold
≤0.5	7BCJ_A	0.853556	DMS-Fold
≤0.5	7VP3_C	0.413361	OpenFold
≤0.5	7VP3_C	0.649688	DMS-Fold
≤0.5	8FK3_B	0.240818	OpenFold
≤0.5	8FK3_B	0.246753	DMS-Fold
≤0.5	7MQ4_A	0.41824	OpenFold
≤0.5	7MQ4_A	0.619929	DMS-Fold
≤0.5	8FA3_A	0.371298	OpenFold
≤0.5	8FA3_A	0.555078	DMS-Fold
≤0.5	8CX6_A	0.159919	OpenFold
≤0.5	8CX6_A	0.189814	DMS-Fold
≤0.5	7UV8_U	0.486053	OpenFold
≤0.5	7UV8_U	0.496498	DMS-Fold
≤0.6	7XHS_A	0.312607	OpenFold
≤0.6	7XHS_A	0.800162	DMS-Fold
≤0.6	7YH5_B	0.483734	OpenFold
≤0.6	7YH5_B	0.5313	DMS-Fold
≤0.6	8HE0_B	0.322925	OpenFold
≤0.6	8HE0_B	0.202597	DMS-Fold
≤0.6	7VXR_A	0.50473	OpenFold
≤0.6	7VXR_A	0.741402	DMS-Fold
≤0.6	7R3W_D	0.498428	OpenFold
≤0.6	7R3W_D	0.534464	DMS-Fold
≤0.6	8ITG_B	0.45839	OpenFold
≤0.6	8ITG_B	0.526431	DMS-Fold
≤0.6	8DWQ_A	0.599516	OpenFold
≤0.6	8DWQ_A	0.58413	DMS-Fold
≤0.6	8B8B_A	0.47842	OpenFold
≤0.6	8B8B_A	0.55515	DMS-Fold
≤0.6	8CDY_A	0.491785	OpenFold
≤0.6	8CDY_A	0.71905	DMS-Fold
≤0.6	7ZTW_A	0.475873	OpenFold
≤0.6	7ZTW_A	0.787491	DMS-Fold
≤0.6	7K3S_B	0.472864	OpenFold
≤0.6	7K3S_B	0.494807	DMS-Fold
≤0.6	8DOT_A	0.563724	OpenFold
≤0.6	8DOT_A	0.887634	DMS-Fold
≤0.6	7QPR_D	0.478586	OpenFold
≤0.6	7QPR_D	0.610396	DMS-Fold
≤0.6	7REJ_A	0.439232	OpenFold
≤0.6	7REJ_A	0.560395	DMS-Fold
≤0.6	7WRS_B	0.544112	OpenFold
≤0.6	7WRS_B	0.65678	DMS-Fold
≤0.6	7W42_B	0.576304	OpenFold
≤0.6	7W42_B	0.688176	DMS-Fold
≤0.6	7LXK_A	0.493226	OpenFold
≤0.6	7LXK_A	0.521878	DMS-Fold
≤0.6	8GBW_H	0.597281	OpenFold
≤0.6	8GBW_H	0.766769	DMS-Fold
≤0.6	8D08_D	0.53948	OpenFold
≤0.6	8D08_D	0.883795	DMS-Fold
≤0.6	7WF9_A	0.549711	OpenFold
≤0.6	7WF9_A	0.549358	DMS-Fold
≤0.6	7JTL_A	0.324814	OpenFold
≤0.6	7JTL_A	0.645706	DMS-Fold
≤0.6	8AS9_D	0.295616	OpenFold
≤0.6	8AS9_D	0.300883	DMS-Fold
≤0.6	8IOM_A	0.572225	OpenFold
≤0.6	8IOM_A	0.934906	DMS-Fold
≤0.6	6TY0_A	0.444136	OpenFold
≤0.6	6TY0_A	0.741802	DMS-Fold
≤0.6	8DGQ_A	0.433969	OpenFold
≤0.6	8DGQ_A	0.499077	DMS-Fold
≤0.6	7KUW_A	0.596427	OpenFold
≤0.6	7KUW_A	0.786608	DMS-Fold
≤0.6	7THH_A	0.320102	OpenFold
≤0.6	7THH_A	0.573721	DMS-Fold
≤0.6	7RI3_A	0.367157	OpenFold
≤0.6	7RI3_A	0.619254	DMS-Fold
≤0.6	7Z27_A	0.560124	OpenFold
≤0.6	7Z27_A	0.757444	DMS-Fold
≤0.6	7ZS0_A	0.52807	OpenFold
≤0.6	7ZS0_A	0.747787	DMS-Fold
≤0.6	7WXZ_A	0.523976	OpenFold
≤0.6	7WXZ_A	0.647717	DMS-Fold
≤0.6	8SG7_C	0.149289	OpenFold
≤0.6	8SG7_C	0.146032	DMS-Fold
≤0.6	7PRD_A	0.574504	OpenFold
≤0.6	7PRD_A	0.787189	DMS-Fold
≤0.6	8BCQ_B	0.425093	OpenFold
≤0.6	8BCQ_B	0.733856	DMS-Fold
≤0.6	8GTH_E	0.550507	OpenFold
≤0.6	8GTH_E	0.792084	DMS-Fold
≤0.6	7WBN_A	0.295082	OpenFold
≤0.6	7WBN_A	0.301561	DMS-Fold
≤0.6	7N99_A	0.39386	OpenFold
≤0.6	7N99_A	0.47079	DMS-Fold
≤0.6	7QY5_B	0.37237	OpenFold
≤0.6	7QY5_B	0.491449	DMS-Fold
≤0.6	8A28_A	0.53136	OpenFold
≤0.6	8A28_A	0.542274	DMS-Fold
≤0.6	8HHF_L	0.586999	OpenFold
≤0.6	8HHF_L	0.592332	DMS-Fold
≤0.6	7QFJ_D	0.553761	OpenFold
≤0.6	7QFJ_D	0.906011	DMS-Fold
≤0.6	8OJS_B	0.556585	OpenFold
≤0.6	8OJS_B	0.698121	DMS-Fold
≤0.6	7XBJ_A	0.527536	OpenFold
≤0.6	7XBJ_A	0.750236	DMS-Fold
≤0.6	6ZN3_A	0.524533	OpenFold
≤0.6	6ZN3_A	0.666642	DMS-Fold
≤0.6	7XC3_A	0.404103	OpenFold
≤0.6	7XC3_A	0.971485	DMS-Fold
≤0.6	8BA1_B	0.479247	OpenFold
≤0.6	8BA1_B	0.589921	DMS-Fold
≤0.6	7UV3_A	0.548329	OpenFold
≤0.6	7UV3_A	0.499217	DMS-Fold
≤0.6	8PFC_A	0.492868	OpenFold
≤0.6	8PFC_A	0.641082	DMS-Fold
≤0.6	8GC0_H	0.570264	OpenFold
≤0.6	8GC0_H	0.769745	DMS-Fold
≤0.6	6XB4_A	0.470142	OpenFold
≤0.6	6XB4_A	0.726531	DMS-Fold
≤0.6	8EE8_L	0.526069	OpenFold
≤0.6	8EE8_L	0.578802	DMS-Fold
≤0.6	7WHF_G	0.451658	OpenFold
≤0.6	7WHF_G	0.496914	DMS-Fold
≤0.6	7VP6_D	0.584219	OpenFold
≤0.6	7VP6_D	0.723084	DMS-Fold
≤0.6	7BNY_A	0.213062	OpenFold
≤0.6	7BNY_A	0.957778	DMS-Fold
≤0.6	7ZUA_A	0.538049	OpenFold
≤0.6	7ZUA_A	0.968582	DMS-Fold
≤0.6	7VTI_A	0.304256	OpenFold
≤0.6	7VTI_A	0.813718	DMS-Fold
≤0.6	6M6Q_A	0.578979	OpenFold
≤0.6	6M6Q_A	0.870511	DMS-Fold
≤0.6	7W75_D	0.467239	OpenFold
≤0.6	7W75_D	0.457019	DMS-Fold
≤0.6	7T9W_A	0.324977	OpenFold
≤0.6	7T9W_A	0.779305	DMS-Fold
≤0.6	8EJM_B	0.40199	OpenFold
≤0.6	8EJM_B	0.438475	DMS-Fold
≤0.6	7TWL_D	0.509172	OpenFold
≤0.6	7TWL_D	0.605112	DMS-Fold
≤0.6	7YWQ_A	0.493274	OpenFold
≤0.6	7YWQ_A	0.540541	DMS-Fold
≤0.6	6UF2_A	0.523562	OpenFold
≤0.6	6UF2_A	0.523544	DMS-Fold
≤0.6	8BFI_C	0.432102	OpenFold
≤0.6	8BFI_C	0.464145	DMS-Fold
≤0.6	8P25_A	0.524078	OpenFold
≤0.6	8P25_A	0.631786	DMS-Fold
≤0.6	7W63_B	0.437345	OpenFold
≤0.6	7W63_B	0.524869	DMS-Fold
≤0.6	6YA2_A	0.37142	OpenFold
≤0.6	6YA2_A	0.672112	DMS-Fold
≤0.6	7TXE_A	0.503548	OpenFold
≤0.6	7TXE_A	0.464291	DMS-Fold
≤0.6	8ARB_B	0.541706	OpenFold
≤0.6	8ARB_B	0.61002	DMS-Fold
≤0.6	8AIN_B	0.468875	OpenFold
≤0.6	8AIN_B	0.78339	DMS-Fold
≤0.6	7ZAK_B	0.562837	OpenFold
≤0.6	7ZAK_B	0.58948	DMS-Fold
≤0.6	7BCJ_A	0.356267	OpenFold
≤0.6	7BCJ_A	0.853556	DMS-Fold
≤0.6	8EAW_A	0.517251	OpenFold
≤0.6	8EAW_A	0.526455	DMS-Fold
≤0.6	7VP3_C	0.413361	OpenFold
≤0.6	7VP3_C	0.649688	DMS-Fold
≤0.6	8FK3_B	0.240818	OpenFold
≤0.6	8FK3_B	0.246753	DMS-Fold
≤0.6	7UAV_A	0.528698	OpenFold
≤0.6	7UAV_A	0.671941	DMS-Fold
≤0.6	7MQ4_A	0.41824	OpenFold
≤0.6	7MQ4_A	0.619929	DMS-Fold
≤0.6	8FA3_A	0.371298	OpenFold
≤0.6	8FA3_A	0.555078	DMS-Fold
≤0.6	7TDR_A	0.533488	OpenFold
≤0.6	7TDR_A	0.898712	DMS-Fold
≤0.6	7XHV_B	0.563115	OpenFold
≤0.6	7XHV_B	0.848228	DMS-Fold
≤0.6	8CX6_A	0.159919	OpenFold
≤0.6	8CX6_A	0.189814	DMS-Fold
≤0.6	8GQO_A	0.558796	OpenFold
≤0.6	8GQO_A	0.601403	DMS-Fold
≤0.6	7SPQ_A	0.533014	OpenFold
≤0.6	7SPQ_A	0.725996	DMS-Fold
≤0.6	7UV8_U	0.486053	OpenFold
≤0.6	7UV8_U	0.496498	DMS-Fold
≤0.6	7YCV_A	0.594241	OpenFold
≤0.6	7YCV_A	0.719745	DMS-Fold
≤0.7	7XHS_A	0.312607	OpenFold
≤0.7	7XHS_A	0.800162	DMS-Fold
≤0.7	8A0C_A	0.698356	OpenFold
≤0.7	8A0C_A	0.794648	DMS-Fold
≤0.7	7YH5_B	0.483734	OpenFold
≤0.7	7YH5_B	0.5313	DMS-Fold
≤0.7	8BXR_A	0.671948	OpenFold
≤0.7	8BXR_A	0.665196	DMS-Fold
≤0.7	8HE0_B	0.322925	OpenFold
≤0.7	8HE0_B	0.202597	DMS-Fold
≤0.7	7VXR_A	0.50473	OpenFold
≤0.7	7VXR_A	0.741402	DMS-Fold
≤0.7	7R3W_D	0.498428	OpenFold
≤0.7	7R3W_D	0.534464	DMS-Fold
≤0.7	7YN1_B	0.647191	OpenFold
≤0.7	7YN1_B	0.91547	DMS-Fold
≤0.7	8ITG_B	0.45839	OpenFold
≤0.7	8ITG_B	0.526431	DMS-Fold
≤0.7	8DWQ_A	0.599516	OpenFold
≤0.7	8DWQ_A	0.58413	DMS-Fold
≤0.7	8B8B_A	0.47842	OpenFold
≤0.7	8B8B_A	0.55515	DMS-Fold
≤0.7	7WJ0_A	0.62946	OpenFold
≤0.7	7WJ0_A	0.640261	DMS-Fold
≤0.7	8CDY_A	0.491785	OpenFold
≤0.7	8CDY_A	0.71905	DMS-Fold
≤0.7	7ZTW_A	0.475873	OpenFold
≤0.7	7ZTW_A	0.787491	DMS-Fold
≤0.7	7K3S_B	0.472864	OpenFold
≤0.7	7K3S_B	0.494807	DMS-Fold
≤0.7	8DOT_A	0.563724	OpenFold
≤0.7	8DOT_A	0.887634	DMS-Fold
≤0.7	7QPR_D	0.478586	OpenFold
≤0.7	7QPR_D	0.610396	DMS-Fold
≤0.7	7REJ_A	0.439232	OpenFold
≤0.7	7REJ_A	0.560395	DMS-Fold
≤0.7	7ZBH_B	0.69846	OpenFold
≤0.7	7ZBH_B	0.799066	DMS-Fold
≤0.7	7WRS_B	0.544112	OpenFold
≤0.7	7WRS_B	0.65678	DMS-Fold
≤0.7	7W42_B	0.576304	OpenFold
≤0.7	7W42_B	0.688176	DMS-Fold
≤0.7	7UWU_A	0.619925	OpenFold
≤0.7	7UWU_A	0.765211	DMS-Fold
≤0.7	7LXK_A	0.493226	OpenFold
≤0.7	7LXK_A	0.521878	DMS-Fold
≤0.7	8GBW_H	0.597281	OpenFold
≤0.7	8GBW_H	0.766769	DMS-Fold
≤0.7	6WXP_A	0.688448	OpenFold
≤0.7	6WXP_A	0.787413	DMS-Fold
≤0.7	8GME_A	0.685467	OpenFold
≤0.7	8GME_A	0.69346	DMS-Fold
≤0.7	8D08_D	0.53948	OpenFold
≤0.7	8D08_D	0.883795	DMS-Fold
≤0.7	7WF9_A	0.549711	OpenFold
≤0.7	7WF9_A	0.549358	DMS-Fold
≤0.7	7JTL_A	0.324814	OpenFold
≤0.7	7JTL_A	0.645706	DMS-Fold
≤0.7	8DSX_A	0.610958	OpenFold
≤0.7	8DSX_A	0.785736	DMS-Fold
≤0.7	8E7N_A	0.624205	OpenFold
≤0.7	8E7N_A	0.785151	DMS-Fold
≤0.7	7OCX_A	0.670897	OpenFold
≤0.7	7OCX_A	0.960996	DMS-Fold
≤0.7	8AS9_D	0.295616	OpenFold
≤0.7	8AS9_D	0.300883	DMS-Fold
≤0.7	6ZPP_A	0.651884	OpenFold
≤0.7	6ZPP_A	0.744388	DMS-Fold
≤0.7	8BDK_A	0.609786	OpenFold
≤0.7	8BDK_A	0.650107	DMS-Fold
≤0.7	8IOM_A	0.572225	OpenFold
≤0.7	8IOM_A	0.934906	DMS-Fold
≤0.7	6TY0_A	0.444136	OpenFold
≤0.7	6TY0_A	0.741802	DMS-Fold
≤0.7	8EEE_B	0.615055	OpenFold
≤0.7	8EEE_B	0.626485	DMS-Fold
≤0.7	8DGQ_A	0.433969	OpenFold
≤0.7	8DGQ_A	0.499077	DMS-Fold
≤0.7	7KUW_A	0.596427	OpenFold
≤0.7	7KUW_A	0.786608	DMS-Fold
≤0.7	7YGK_A	0.669322	OpenFold
≤0.7	7YGK_A	0.905795	DMS-Fold
≤0.7	8GV1_A	0.606543	OpenFold
≤0.7	8GV1_A	0.771062	DMS-Fold
≤0.7	7THH_A	0.320102	OpenFold
≤0.7	7THH_A	0.573721	DMS-Fold
≤0.7	7RI3_A	0.367157	OpenFold
≤0.7	7RI3_A	0.619254	DMS-Fold
≤0.7	7Z27_A	0.560124	OpenFold
≤0.7	7Z27_A	0.757444	DMS-Fold
≤0.7	7ZS0_A	0.52807	OpenFold
≤0.7	7ZS0_A	0.747787	DMS-Fold
≤0.7	7WXZ_A	0.523976	OpenFold
≤0.7	7WXZ_A	0.647717	DMS-Fold
≤0.7	8SG7_C	0.149289	OpenFold
≤0.7	8SG7_C	0.146032	DMS-Fold
≤0.7	8ODW_A	0.674634	OpenFold
≤0.7	8ODW_A	0.764914	DMS-Fold
≤0.7	7K7W_A	0.635901	OpenFold
≤0.7	7K7W_A	0.849727	DMS-Fold
≤0.7	7PRD_A	0.574504	OpenFold
≤0.7	7PRD_A	0.787189	DMS-Fold
≤0.7	8BCQ_B	0.425093	OpenFold
≤0.7	8BCQ_B	0.733856	DMS-Fold
≤0.7	8GTH_E	0.550507	OpenFold
≤0.7	8GTH_E	0.792084	DMS-Fold
≤0.7	7WBN_A	0.295082	OpenFold
≤0.7	7WBN_A	0.301561	DMS-Fold
≤0.7	7N99_A	0.39386	OpenFold
≤0.7	7N99_A	0.47079	DMS-Fold
≤0.7	7QY5_B	0.37237	OpenFold
≤0.7	7QY5_B	0.491449	DMS-Fold
≤0.7	8A28_A	0.53136	OpenFold
≤0.7	8A28_A	0.542274	DMS-Fold
≤0.7	7XUY_A	0.667809	OpenFold
≤0.7	7XUY_A	0.784769	DMS-Fold
≤0.7	7ZPN_A	0.685423	OpenFold
≤0.7	7ZPN_A	0.761193	DMS-Fold
≤0.7	8A14_A	0.685106	OpenFold
≤0.7	8A14_A	0.79375	DMS-Fold
≤0.7	8HHF_L	0.586999	OpenFold
≤0.7	8HHF_L	0.592332	DMS-Fold
≤0.7	8DQM_H	0.61053	OpenFold
≤0.7	8DQM_H	0.79932	DMS-Fold
≤0.7	8DCY_C	0.672753	OpenFold
≤0.7	8DCY_C	0.712244	DMS-Fold
≤0.7	7QFJ_D	0.553761	OpenFold
≤0.7	7QFJ_D	0.906011	DMS-Fold
≤0.7	8OJS_B	0.556585	OpenFold
≤0.7	8OJS_B	0.698121	DMS-Fold
≤0.7	8BFI_A	0.607154	OpenFold
≤0.7	8BFI_A	0.609858	DMS-Fold
≤0.7	7YPV_A	0.692434	OpenFold
≤0.7	7YPV_A	0.768931	DMS-Fold
≤0.7	7WJQ_B	0.639455	OpenFold
≤0.7	7WJQ_B	0.793112	DMS-Fold
≤0.7	7ZK0_A	0.673312	OpenFold
≤0.7	7ZK0_A	0.781862	DMS-Fold
≤0.7	7XBJ_A	0.527536	OpenFold
≤0.7	7XBJ_A	0.750236	DMS-Fold
≤0.7	6ZN3_A	0.524533	OpenFold
≤0.7	6ZN3_A	0.666642	DMS-Fold
≤0.7	7XC3_A	0.404103	OpenFold
≤0.7	7XC3_A	0.971485	DMS-Fold
≤0.7	8AAJ_A	0.607865	OpenFold
≤0.7	8AAJ_A	0.826252	DMS-Fold
≤0.7	8BA1_B	0.479247	OpenFold
≤0.7	8BA1_B	0.589921	DMS-Fold
≤0.7	8ARK_A	0.632317	OpenFold
≤0.7	8ARK_A	0.639612	DMS-Fold
≤0.7	7VIL_A	0.692153	OpenFold
≤0.7	7VIL_A	0.950555	DMS-Fold
≤0.7	7UV3_A	0.548329	OpenFold
≤0.7	7UV3_A	0.499217	DMS-Fold
≤0.7	6YJ1_A	0.696854	OpenFold
≤0.7	6YJ1_A	0.807348	DMS-Fold
≤0.7	8D47_B	0.63812	OpenFold
≤0.7	8D47_B	0.752953	DMS-Fold
≤0.7	8PFC_A	0.492868	OpenFold
≤0.7	8PFC_A	0.641082	DMS-Fold
≤0.7	8AB1_E	0.652261	OpenFold
≤0.7	8AB1_E	0.665184	DMS-Fold
≤0.7	8GC0_H	0.570264	OpenFold
≤0.7	8GC0_H	0.769745	DMS-Fold
≤0.7	7VRF_A	0.63435	OpenFold
≤0.7	7VRF_A	0.898354	DMS-Fold
≤0.7	7XIO_B	0.638608	OpenFold
≤0.7	7XIO_B	0.632561	DMS-Fold
≤0.7	6XB4_A	0.470142	OpenFold
≤0.7	6XB4_A	0.726531	DMS-Fold
≤0.7	7XGV_A	0.638954	OpenFold
≤0.7	7XGV_A	0.710597	DMS-Fold
≤0.7	8EE8_L	0.526069	OpenFold
≤0.7	8EE8_L	0.578802	DMS-Fold
≤0.7	7WHF_G	0.451658	OpenFold
≤0.7	7WHF_G	0.496914	DMS-Fold
≤0.7	7VP6_D	0.584219	OpenFold
≤0.7	7VP6_D	0.723084	DMS-Fold
≤0.7	7ZGI_B	0.625452	OpenFold
≤0.7	7ZGI_B	0.920132	DMS-Fold
≤0.7	8BVO_A	0.638049	OpenFold
≤0.7	8BVO_A	0.859264	DMS-Fold
≤0.7	6N64_A	0.640256	OpenFold
≤0.7	6N64_A	0.722148	DMS-Fold
≤0.7	7BNY_A	0.213062	OpenFold
≤0.7	7BNY_A	0.957778	DMS-Fold
≤0.7	7ZUA_A	0.538049	OpenFold
≤0.7	7ZUA_A	0.968582	DMS-Fold
≤0.7	7VTI_A	0.304256	OpenFold
≤0.7	7VTI_A	0.813718	DMS-Fold
≤0.7	7PAB_A	0.67177	OpenFold
≤0.7	7PAB_A	0.853922	DMS-Fold
≤0.7	8C7T_B	0.622714	OpenFold
≤0.7	8C7T_B	0.66588	DMS-Fold
≤0.7	6M6Q_A	0.578979	OpenFold
≤0.7	6M6Q_A	0.870511	DMS-Fold
≤0.7	8P2A_A	0.652165	OpenFold
≤0.7	8P2A_A	0.856485	DMS-Fold
≤0.7	7W75_D	0.467239	OpenFold
≤0.7	7W75_D	0.457019	DMS-Fold
≤0.7	7T9W_A	0.324977	OpenFold
≤0.7	7T9W_A	0.779305	DMS-Fold
≤0.7	8EJM_B	0.40199	OpenFold
≤0.7	8EJM_B	0.438475	DMS-Fold
≤0.7	8E22_X	0.665666	OpenFold
≤0.7	8E22_X	0.773792	DMS-Fold
≤0.7	7TWL_D	0.509172	OpenFold
≤0.7	7TWL_D	0.605112	DMS-Fold
≤0.7	7YWQ_A	0.493274	OpenFold
≤0.7	7YWQ_A	0.540541	DMS-Fold
≤0.7	6UF2_A	0.523562	OpenFold
≤0.7	6UF2_A	0.523544	DMS-Fold
≤0.7	8HDV_A	0.647898	OpenFold
≤0.7	8HDV_A	0.72217	DMS-Fold
≤0.7	8B7F_A	0.66259	OpenFold
≤0.7	8B7F_A	0.630706	DMS-Fold
≤0.7	8BFI_C	0.432102	OpenFold
≤0.7	8BFI_C	0.464145	DMS-Fold
≤0.7	8FTX_A	0.642264	OpenFold
≤0.7	8FTX_A	0.614609	DMS-Fold
≤0.7	7WF6_A	0.684952	OpenFold
≤0.7	7WF6_A	0.957632	DMS-Fold
≤0.7	8P25_A	0.524078	OpenFold
≤0.7	8P25_A	0.631786	DMS-Fold
≤0.7	8DP9_A	0.616859	OpenFold
≤0.7	8DP9_A	0.904732	DMS-Fold
≤0.7	7W63_B	0.437345	OpenFold
≤0.7	7W63_B	0.524869	DMS-Fold
≤0.7	7WKO_B	0.637626	OpenFold
≤0.7	7WKO_B	0.798812	DMS-Fold
≤0.7	7Y8S_B	0.64499	OpenFold
≤0.7	7Y8S_B	0.64693	DMS-Fold
≤0.7	6YA2_A	0.37142	OpenFold
≤0.7	6YA2_A	0.672112	DMS-Fold
≤0.7	7YTT_A	0.619145	OpenFold
≤0.7	7YTT_A	0.836705	DMS-Fold
≤0.7	7TXE_A	0.503548	OpenFold
≤0.7	7TXE_A	0.464291	DMS-Fold
≤0.7	7WKP_A	0.631377	OpenFold
≤0.7	7WKP_A	0.831418	DMS-Fold
≤0.7	7A1I_A	0.69295	OpenFold
≤0.7	7A1I_A	0.930949	DMS-Fold
≤0.7	7XI4_B	0.62771	OpenFold
≤0.7	7XI4_B	0.769758	DMS-Fold
≤0.7	7FE0_A	0.625022	OpenFold
≤0.7	7FE0_A	0.831174	DMS-Fold
≤0.7	8AHK_A	0.611847	OpenFold
≤0.7	8AHK_A	0.659876	DMS-Fold
≤0.7	8ARB_B	0.541706	OpenFold
≤0.7	8ARB_B	0.61002	DMS-Fold
≤0.7	7Y8U_E	0.692167	OpenFold
≤0.7	7Y8U_E	0.9	DMS-Fold
≤0.7	8AIN_B	0.468875	OpenFold
≤0.7	8AIN_B	0.78339	DMS-Fold
≤0.7	7ZAK_B	0.562837	OpenFold
≤0.7	7ZAK_B	0.58948	DMS-Fold
≤0.7	7BCJ_A	0.356267	OpenFold
≤0.7	7BCJ_A	0.853556	DMS-Fold
≤0.7	8EAW_A	0.517251	OpenFold
≤0.7	8EAW_A	0.526455	DMS-Fold
≤0.7	7D2Y_C	0.644624	OpenFold
≤0.7	7D2Y_C	0.881835	DMS-Fold
≤0.7	7VP3_C	0.413361	OpenFold
≤0.7	7VP3_C	0.649688	DMS-Fold
≤0.7	8FK3_B	0.240818	OpenFold
≤0.7	8FK3_B	0.246753	DMS-Fold
≤0.7	7UAV_A	0.528698	OpenFold
≤0.7	7UAV_A	0.671941	DMS-Fold
≤0.7	8DOA_A	0.606606	OpenFold
≤0.7	8DOA_A	0.601368	DMS-Fold
≤0.7	7MQ4_A	0.41824	OpenFold
≤0.7	7MQ4_A	0.619929	DMS-Fold
≤0.7	8FA3_A	0.371298	OpenFold
≤0.7	8FA3_A	0.555078	DMS-Fold
≤0.7	6VQP_A	0.638892	OpenFold
≤0.7	6VQP_A	0.73858	DMS-Fold
≤0.7	8OXH_A	0.69638	OpenFold
≤0.7	8OXH_A	0.869839	DMS-Fold
≤0.7	7TDR_A	0.533488	OpenFold
≤0.7	7TDR_A	0.898712	DMS-Fold
≤0.7	8G0P_A	0.637806	OpenFold
≤0.7	8G0P_A	0.594986	DMS-Fold
≤0.7	7XHV_B	0.563115	OpenFold
≤0.7	7XHV_B	0.848228	DMS-Fold
≤0.7	8CX6_A	0.159919	OpenFold
≤0.7	8CX6_A	0.189814	DMS-Fold
≤0.7	8GQO_A	0.558796	OpenFold
≤0.7	8GQO_A	0.601403	DMS-Fold
≤0.7	8ALO_B	0.682162	OpenFold
≤0.7	8ALO_B	0.908144	DMS-Fold
≤0.7	7SPQ_A	0.533014	OpenFold
≤0.7	7SPQ_A	0.725996	DMS-Fold
≤0.7	7UV8_U	0.486053	OpenFold
≤0.7	7UV8_U	0.496498	DMS-Fold
≤0.7	7UYX_B	0.681587	OpenFold
≤0.7	7UYX_B	0.9204	DMS-Fold
≤0.7	7YTH_B	0.67072	OpenFold
≤0.7	7YTH_B	0.817311	DMS-Fold
≤0.7	7YCV_A	0.594241	OpenFold
≤0.7	7YCV_A	0.719745	DMS-Fold
≤0.7	7X5E_B	0.688955	OpenFold
≤0.7	7X5E_B	0.693855	DMS-Fold
≤0.8	7XHS_A	0.312607	OpenFold
≤0.8	7XHS_A	0.800162	DMS-Fold
≤0.8	8A0C_A	0.698356	OpenFold
≤0.8	8A0C_A	0.794648	DMS-Fold
≤0.8	7Y3K_A	0.730343	OpenFold
≤0.8	7Y3K_A	0.652985	DMS-Fold
≤0.8	7YH5_B	0.483734	OpenFold
≤0.8	7YH5_B	0.5313	DMS-Fold
≤0.8	6ZYC_A	0.735289	OpenFold
≤0.8	6ZYC_A	0.755379	DMS-Fold
≤0.8	8BXR_A	0.671948	OpenFold
≤0.8	8BXR_A	0.665196	DMS-Fold
≤0.8	8BII_A	0.769252	OpenFold
≤0.8	8BII_A	0.82248	DMS-Fold
≤0.8	8HE0_B	0.322925	OpenFold
≤0.8	8HE0_B	0.202597	DMS-Fold
≤0.8	7VXR_A	0.50473	OpenFold
≤0.8	7VXR_A	0.741402	DMS-Fold
≤0.8	7R3W_D	0.498428	OpenFold
≤0.8	7R3W_D	0.534464	DMS-Fold
≤0.8	7OA7_A	0.754897	OpenFold
≤0.8	7OA7_A	0.863516	DMS-Fold
≤0.8	8EHE_B	0.748387	OpenFold
≤0.8	8EHE_B	0.946857	DMS-Fold
≤0.8	7YN1_B	0.647191	OpenFold
≤0.8	7YN1_B	0.91547	DMS-Fold
≤0.8	8ITG_B	0.45839	OpenFold
≤0.8	8ITG_B	0.526431	DMS-Fold
≤0.8	8DWQ_A	0.599516	OpenFold
≤0.8	8DWQ_A	0.58413	DMS-Fold
≤0.8	6XMB_A	0.717945	OpenFold
≤0.8	6XMB_A	0.810485	DMS-Fold
≤0.8	8B8B_A	0.47842	OpenFold
≤0.8	8B8B_A	0.55515	DMS-Fold
≤0.8	7WJ0_A	0.62946	OpenFold
≤0.8	7WJ0_A	0.640261	DMS-Fold
≤0.8	7OJU_A	0.775329	OpenFold
≤0.8	7OJU_A	0.860654	DMS-Fold
≤0.8	8CDY_A	0.491785	OpenFold
≤0.8	8CDY_A	0.71905	DMS-Fold
≤0.8	7ZTW_A	0.475873	OpenFold
≤0.8	7ZTW_A	0.787491	DMS-Fold
≤0.8	8F8U_A	0.730883	OpenFold
≤0.8	8F8U_A	0.734212	DMS-Fold
≤0.8	7K3S_B	0.472864	OpenFold
≤0.8	7K3S_B	0.494807	DMS-Fold
≤0.8	8BGM_D	0.70384	OpenFold
≤0.8	8BGM_D	0.790292	DMS-Fold
≤0.8	8DOT_A	0.563724	OpenFold
≤0.8	8DOT_A	0.887634	DMS-Fold
≤0.8	7QPR_D	0.478586	OpenFold
≤0.8	7QPR_D	0.610396	DMS-Fold
≤0.8	7REJ_A	0.439232	OpenFold
≤0.8	7REJ_A	0.560395	DMS-Fold
≤0.8	7ZBH_B	0.69846	OpenFold
≤0.8	7ZBH_B	0.799066	DMS-Fold
≤0.8	7WRS_B	0.544112	OpenFold
≤0.8	7WRS_B	0.65678	DMS-Fold
≤0.8	7W42_B	0.576304	OpenFold
≤0.8	7W42_B	0.688176	DMS-Fold
≤0.8	7UWU_A	0.619925	OpenFold
≤0.8	7UWU_A	0.765211	DMS-Fold
≤0.8	7XFS_A	0.728046	OpenFold
≤0.8	7XFS_A	0.954027	DMS-Fold
≤0.8	7XPI_A	0.792409	OpenFold
≤0.8	7XPI_A	0.905996	DMS-Fold
≤0.8	7LXK_A	0.493226	OpenFold
≤0.8	7LXK_A	0.521878	DMS-Fold
≤0.8	8GBW_H	0.597281	OpenFold
≤0.8	8GBW_H	0.766769	DMS-Fold
≤0.8	6WXP_A	0.688448	OpenFold
≤0.8	6WXP_A	0.787413	DMS-Fold
≤0.8	7T12_B	0.795382	OpenFold
≤0.8	7T12_B	0.789468	DMS-Fold
≤0.8	8GME_A	0.685467	OpenFold
≤0.8	8GME_A	0.69346	DMS-Fold
≤0.8	8D08_D	0.53948	OpenFold
≤0.8	8D08_D	0.883795	DMS-Fold
≤0.8	7WF9_A	0.549711	OpenFold
≤0.8	7WF9_A	0.549358	DMS-Fold
≤0.8	7JTL_A	0.324814	OpenFold
≤0.8	7JTL_A	0.645706	DMS-Fold
≤0.8	8DSX_A	0.610958	OpenFold
≤0.8	8DSX_A	0.785736	DMS-Fold
≤0.8	8E7N_A	0.624205	OpenFold
≤0.8	8E7N_A	0.785151	DMS-Fold
≤0.8	7OCX_A	0.670897	OpenFold
≤0.8	7OCX_A	0.960996	DMS-Fold
≤0.8	8AS9_D	0.295616	OpenFold
≤0.8	8AS9_D	0.300883	DMS-Fold
≤0.8	6ZPP_A	0.651884	OpenFold
≤0.8	6ZPP_A	0.744388	DMS-Fold
≤0.8	7WF8_B	0.79345	OpenFold
≤0.8	7WF8_B	0.953554	DMS-Fold
≤0.8	8BDK_A	0.609786	OpenFold
≤0.8	8BDK_A	0.650107	DMS-Fold
≤0.8	8ELF_B	0.70168	OpenFold
≤0.8	8ELF_B	0.90053	DMS-Fold
≤0.8	8AV2_B	0.760788	OpenFold
≤0.8	8AV2_B	0.888434	DMS-Fold
≤0.8	6POO_A	0.742301	OpenFold
≤0.8	6POO_A	0.770029	DMS-Fold
≤0.8	8IOM_A	0.572225	OpenFold
≤0.8	8IOM_A	0.934906	DMS-Fold
≤0.8	6TY0_A	0.444136	OpenFold
≤0.8	6TY0_A	0.741802	DMS-Fold
≤0.8	8EEE_B	0.615055	OpenFold
≤0.8	8EEE_B	0.626485	DMS-Fold
≤0.8	6LKI_B	0.742318	OpenFold
≤0.8	6LKI_B	0.867165	DMS-Fold
≤0.8	8DGQ_A	0.433969	OpenFold
≤0.8	8DGQ_A	0.499077	DMS-Fold
≤0.8	8FTU_B	0.74968	OpenFold
≤0.8	8FTU_B	0.948988	DMS-Fold
≤0.8	7KUW_A	0.596427	OpenFold
≤0.8	7KUW_A	0.786608	DMS-Fold
≤0.8	8IDF_A	0.726072	OpenFold
≤0.8	8IDF_A	0.710772	DMS-Fold
≤0.8	7QRJ_B	0.704542	OpenFold
≤0.8	7QRJ_B	0.71964	DMS-Fold
≤0.8	7YGK_A	0.669322	OpenFold
≤0.8	7YGK_A	0.905795	DMS-Fold
≤0.8	8GV1_A	0.606543	OpenFold
≤0.8	8GV1_A	0.771062	DMS-Fold
≤0.8	7THH_A	0.320102	OpenFold
≤0.8	7THH_A	0.573721	DMS-Fold
≤0.8	8EGW_B	0.703958	OpenFold
≤0.8	8EGW_B	0.780952	DMS-Fold
≤0.8	7XVI_A	0.783508	OpenFold
≤0.8	7XVI_A	0.85468	DMS-Fold
≤0.8	7RI3_A	0.367157	OpenFold
≤0.8	7RI3_A	0.619254	DMS-Fold
≤0.8	7Z27_A	0.560124	OpenFold
≤0.8	7Z27_A	0.757444	DMS-Fold
≤0.8	7ZS0_A	0.52807	OpenFold
≤0.8	7ZS0_A	0.747787	DMS-Fold
≤0.8	7WXZ_A	0.523976	OpenFold
≤0.8	7WXZ_A	0.647717	DMS-Fold
≤0.8	7VMF_A	0.770527	OpenFold
≤0.8	7VMF_A	0.965842	DMS-Fold
≤0.8	7UPO_C	0.781344	OpenFold
≤0.8	7UPO_C	0.767092	DMS-Fold
≤0.8	8SG7_C	0.149289	OpenFold
≤0.8	8SG7_C	0.146032	DMS-Fold
≤0.8	8FTW_A	0.70652	OpenFold
≤0.8	8FTW_A	0.760211	DMS-Fold
≤0.8	8ODW_A	0.674634	OpenFold
≤0.8	8ODW_A	0.764914	DMS-Fold
≤0.8	7K7W_A	0.635901	OpenFold
≤0.8	7K7W_A	0.849727	DMS-Fold
≤0.8	6YGH_A	0.722251	OpenFold
≤0.8	6YGH_A	0.811612	DMS-Fold
≤0.8	7PRD_A	0.574504	OpenFold
≤0.8	7PRD_A	0.787189	DMS-Fold
≤0.8	7R0K_A	0.771164	OpenFold
≤0.8	7R0K_A	0.920694	DMS-Fold
≤0.8	8BCQ_B	0.425093	OpenFold
≤0.8	8BCQ_B	0.733856	DMS-Fold
≤0.8	7YTF_A	0.711354	OpenFold
≤0.8	7YTF_A	0.868776	DMS-Fold
≤0.8	8DEI_B	0.75036	OpenFold
≤0.8	8DEI_B	0.73642	DMS-Fold
≤0.8	8GTH_E	0.550507	OpenFold
≤0.8	8GTH_E	0.792084	DMS-Fold
≤0.8	7W6B_A	0.721575	OpenFold
≤0.8	7W6B_A	0.432809	DMS-Fold
≤0.8	7WBN_A	0.295082	OpenFold
≤0.8	7WBN_A	0.301561	DMS-Fold
≤0.8	7N99_A	0.39386	OpenFold
≤0.8	7N99_A	0.47079	DMS-Fold
≤0.8	7QY5_B	0.37237	OpenFold
≤0.8	7QY5_B	0.491449	DMS-Fold
≤0.8	8F70_A	0.754376	OpenFold
≤0.8	8F70_A	0.850598	DMS-Fold
≤0.8	8A28_A	0.53136	OpenFold
≤0.8	8A28_A	0.542274	DMS-Fold
≤0.8	7XUY_A	0.667809	OpenFold
≤0.8	7XUY_A	0.784769	DMS-Fold
≤0.8	8DBA_G	0.785596	OpenFold
≤0.8	8DBA_G	0.790308	DMS-Fold
≤0.8	7ZPN_A	0.685423	OpenFold
≤0.8	7ZPN_A	0.761193	DMS-Fold
≤0.8	7UI8_A	0.734905	OpenFold
≤0.8	7UI8_A	0.831548	DMS-Fold
≤0.8	8A14_A	0.685106	OpenFold
≤0.8	8A14_A	0.79375	DMS-Fold
≤0.8	8HHF_L	0.586999	OpenFold
≤0.8	8HHF_L	0.592332	DMS-Fold
≤0.8	8DQM_H	0.61053	OpenFold
≤0.8	8DQM_H	0.79932	DMS-Fold
≤0.8	8DCY_C	0.672753	OpenFold
≤0.8	8DCY_C	0.712244	DMS-Fold
≤0.8	7QFJ_D	0.553761	OpenFold
≤0.8	7QFJ_D	0.906011	DMS-Fold
≤0.8	8OJS_B	0.556585	OpenFold
≤0.8	8OJS_B	0.698121	DMS-Fold
≤0.8	7Y77_A	0.717107	OpenFold
≤0.8	7Y77_A	0.877888	DMS-Fold
≤0.8	8BFI_A	0.607154	OpenFold
≤0.8	8BFI_A	0.609858	DMS-Fold
≤0.8	7YPV_A	0.692434	OpenFold
≤0.8	7YPV_A	0.768931	DMS-Fold
≤0.8	6V7U_A	0.793262	OpenFold
≤0.8	6V7U_A	0.872507	DMS-Fold
≤0.8	7WJQ_B	0.639455	OpenFold
≤0.8	7WJQ_B	0.793112	DMS-Fold
≤0.8	7YHR_A	0.766828	OpenFold
≤0.8	7YHR_A	0.971688	DMS-Fold
≤0.8	7ZK0_A	0.673312	OpenFold
≤0.8	7ZK0_A	0.781862	DMS-Fold
≤0.8	7W52_B	0.734489	OpenFold
≤0.8	7W52_B	0.93569	DMS-Fold
≤0.8	7XBJ_A	0.527536	OpenFold
≤0.8	7XBJ_A	0.750236	DMS-Fold
≤0.8	6ZN3_A	0.524533	OpenFold
≤0.8	6ZN3_A	0.666642	DMS-Fold
≤0.8	8FWY_A	0.788862	OpenFold
≤0.8	8FWY_A	0.961117	DMS-Fold
≤0.8	8B3Z_A	0.750646	OpenFold
≤0.8	8B3Z_A	0.961119	DMS-Fold
≤0.8	8SMQ_A	0.730659	OpenFold
≤0.8	8SMQ_A	0.731234	DMS-Fold
≤0.8	7ROA_A	0.742996	OpenFold
≤0.8	7ROA_A	0.957626	DMS-Fold
≤0.8	7UWZ_A	0.707912	OpenFold
≤0.8	7UWZ_A	0.718934	DMS-Fold
≤0.8	7XC3_A	0.404103	OpenFold
≤0.8	7XC3_A	0.971485	DMS-Fold
≤0.8	8AAJ_A	0.607865	OpenFold
≤0.8	8AAJ_A	0.826252	DMS-Fold
≤0.8	8OXL_B	0.743907	OpenFold
≤0.8	8OXL_B	0.854273	DMS-Fold
≤0.8	8BGT_A	0.712959	OpenFold
≤0.8	8BGT_A	0.896084	DMS-Fold
≤0.8	8AXJ_A	0.789512	OpenFold
≤0.8	8AXJ_A	0.94548	DMS-Fold
≤0.8	8BS7_C	0.78573	OpenFold
≤0.8	8BS7_C	0.638396	DMS-Fold
≤0.8	8GIF_A	0.725906	OpenFold
≤0.8	8GIF_A	0.92583	DMS-Fold
≤0.8	8AN5_C	0.763647	OpenFold
≤0.8	8AN5_C	0.912418	DMS-Fold
≤0.8	8BA1_B	0.479247	OpenFold
≤0.8	8BA1_B	0.589921	DMS-Fold
≤0.8	8ARK_A	0.632317	OpenFold
≤0.8	8ARK_A	0.639612	DMS-Fold
≤0.8	7VIL_A	0.692153	OpenFold
≤0.8	7VIL_A	0.950555	DMS-Fold
≤0.8	7UV3_A	0.548329	OpenFold
≤0.8	7UV3_A	0.499217	DMS-Fold
≤0.8	6YJ1_A	0.696854	OpenFold
≤0.8	6YJ1_A	0.807348	DMS-Fold
≤0.8	8D47_B	0.63812	OpenFold
≤0.8	8D47_B	0.752953	DMS-Fold
≤0.8	8PFC_A	0.492868	OpenFold
≤0.8	8PFC_A	0.641082	DMS-Fold
≤0.8	8P0S_A	0.743515	OpenFold
≤0.8	8P0S_A	0.713502	DMS-Fold
≤0.8	7ZL9_A	0.705842	OpenFold
≤0.8	7ZL9_A	0.714211	DMS-Fold
≤0.8	8AB1_E	0.652261	OpenFold
≤0.8	8AB1_E	0.665184	DMS-Fold
≤0.8	7WUP_A	0.773396	OpenFold
≤0.8	7WUP_A	0.819759	DMS-Fold
≤0.8	8GC0_H	0.570264	OpenFold
≤0.8	8GC0_H	0.769745	DMS-Fold
≤0.8	7VRF_A	0.63435	OpenFold
≤0.8	7VRF_A	0.898354	DMS-Fold
≤0.8	8AFO_A	0.72908	OpenFold
≤0.8	8AFO_A	0.73436	DMS-Fold
≤0.8	8BRP_A	0.741678	OpenFold
≤0.8	8BRP_A	0.811514	DMS-Fold
≤0.8	7XIO_B	0.638608	OpenFold
≤0.8	7XIO_B	0.632561	DMS-Fold
≤0.8	6XB4_A	0.470142	OpenFold
≤0.8	6XB4_A	0.726531	DMS-Fold
≤0.8	7UVG_A	0.774639	OpenFold
≤0.8	7UVG_A	0.951623	DMS-Fold
≤0.8	7XGV_A	0.638954	OpenFold
≤0.8	7XGV_A	0.710597	DMS-Fold
≤0.8	8EE8_L	0.526069	OpenFold
≤0.8	8EE8_L	0.578802	DMS-Fold
≤0.8	7WHF_G	0.451658	OpenFold
≤0.8	7WHF_G	0.496914	DMS-Fold
≤0.8	7VP6_D	0.584219	OpenFold
≤0.8	7VP6_D	0.723084	DMS-Fold
≤0.8	7TBO_A	0.732324	OpenFold
≤0.8	7TBO_A	0.862421	DMS-Fold
≤0.8	7ZGI_B	0.625452	OpenFold
≤0.8	7ZGI_B	0.920132	DMS-Fold
≤0.8	8BVO_A	0.638049	OpenFold
≤0.8	8BVO_A	0.859264	DMS-Fold
≤0.8	6N64_A	0.640256	OpenFold
≤0.8	6N64_A	0.722148	DMS-Fold
≤0.8	7BNY_A	0.213062	OpenFold
≤0.8	7BNY_A	0.957778	DMS-Fold
≤0.8	8F3K_A	0.746531	OpenFold
≤0.8	8F3K_A	0.922212	DMS-Fold
≤0.8	7ZUA_A	0.538049	OpenFold
≤0.8	7ZUA_A	0.968582	DMS-Fold
≤0.8	7VTI_A	0.304256	OpenFold
≤0.8	7VTI_A	0.813718	DMS-Fold
≤0.8	8DQY_A	0.75052	OpenFold
≤0.8	8DQY_A	0.940832	DMS-Fold
≤0.8	8FBD_B	0.715024	OpenFold
≤0.8	8FBD_B	0.779376	DMS-Fold
≤0.8	7R3I_B	0.761114	OpenFold
≤0.8	7R3I_B	0.869072	DMS-Fold
≤0.8	7PAB_A	0.67177	OpenFold
≤0.8	7PAB_A	0.853922	DMS-Fold
≤0.8	8C7T_B	0.622714	OpenFold
≤0.8	8C7T_B	0.66588	DMS-Fold
≤0.8	7VRU_C	0.742011	OpenFold
≤0.8	7VRU_C	0.749198	DMS-Fold
≤0.8	6M6Q_A	0.578979	OpenFold
≤0.8	6M6Q_A	0.870511	DMS-Fold
≤0.8	8P2A_A	0.652165	OpenFold
≤0.8	8P2A_A	0.856485	DMS-Fold
≤0.8	7Z06_A	0.701329	OpenFold
≤0.8	7Z06_A	0.924026	DMS-Fold
≤0.8	7W75_D	0.467239	OpenFold
≤0.8	7W75_D	0.457019	DMS-Fold
≤0.8	7T9W_A	0.324977	OpenFold
≤0.8	7T9W_A	0.779305	DMS-Fold
≤0.8	8SWD_A	0.715224	OpenFold
≤0.8	8SWD_A	0.875123	DMS-Fold
≤0.8	8EJM_B	0.40199	OpenFold
≤0.8	8EJM_B	0.438475	DMS-Fold
≤0.8	8E22_X	0.665666	OpenFold
≤0.8	8E22_X	0.773792	DMS-Fold
≤0.8	7TWL_D	0.509172	OpenFold
≤0.8	7TWL_D	0.605112	DMS-Fold
≤0.8	7YWQ_A	0.493274	OpenFold
≤0.8	7YWQ_A	0.540541	DMS-Fold
≤0.8	7YFV_B	0.777356	OpenFold
≤0.8	7YFV_B	0.804161	DMS-Fold
≤0.8	6UF2_A	0.523562	OpenFold
≤0.8	6UF2_A	0.523544	DMS-Fold
≤0.8	8HDV_A	0.647898	OpenFold
≤0.8	8HDV_A	0.72217	DMS-Fold
≤0.8	8BVP_A	0.790182	OpenFold
≤0.8	8BVP_A	0.911891	DMS-Fold
≤0.8	8B7F_A	0.66259	OpenFold
≤0.8	8B7F_A	0.630706	DMS-Fold
≤0.8	8BIF_A	0.773436	OpenFold
≤0.8	8BIF_A	0.951188	DMS-Fold
≤0.8	7YRT_C	0.787655	OpenFold
≤0.8	7YRT_C	0.837045	DMS-Fold
≤0.8	8BFI_C	0.432102	OpenFold
≤0.8	8BFI_C	0.464145	DMS-Fold
≤0.8	7ZCB_B	0.772494	OpenFold
≤0.8	7ZCB_B	0.671289	DMS-Fold
≤0.8	8FTX_A	0.642264	OpenFold
≤0.8	8FTX_A	0.614609	DMS-Fold
≤0.8	7WF6_A	0.684952	OpenFold
≤0.8	7WF6_A	0.957632	DMS-Fold
≤0.8	8K1I_B	0.707717	OpenFold
≤0.8	8K1I_B	0.93561	DMS-Fold
≤0.8	8P25_A	0.524078	OpenFold
≤0.8	8P25_A	0.631786	DMS-Fold
≤0.8	8DP9_A	0.616859	OpenFold
≤0.8	8DP9_A	0.904732	DMS-Fold
≤0.8	7TSQ_A	0.708894	OpenFold
≤0.8	7TSQ_A	0.767628	DMS-Fold
≤0.8	7W63_B	0.437345	OpenFold
≤0.8	7W63_B	0.524869	DMS-Fold
≤0.8	7WKO_B	0.637626	OpenFold
≤0.8	7WKO_B	0.798812	DMS-Fold
≤0.8	7Y8S_B	0.64499	OpenFold
≤0.8	7Y8S_B	0.64693	DMS-Fold
≤0.8	8IH4_A	0.770728	OpenFold
≤0.8	8IH4_A	0.861886	DMS-Fold
≤0.8	7CWP_A	0.765897	OpenFold
≤0.8	7CWP_A	0.891546	DMS-Fold
≤0.8	7TVY_A	0.792818	OpenFold
≤0.8	7TVY_A	0.953483	DMS-Fold
≤0.8	7WJT_B	0.797985	OpenFold
≤0.8	7WJT_B	0.831804	DMS-Fold
≤0.8	7YH1_D	0.781864	OpenFold
≤0.8	7YH1_D	0.965378	DMS-Fold
≤0.8	8ABT_B	0.753586	OpenFold
≤0.8	8ABT_B	0.813887	DMS-Fold
≤0.8	6YA2_A	0.37142	OpenFold
≤0.8	6YA2_A	0.672112	DMS-Fold
≤0.8	7YTT_A	0.619145	OpenFold
≤0.8	7YTT_A	0.836705	DMS-Fold
≤0.8	7CN6_A	0.726741	OpenFold
≤0.8	7CN6_A	0.909448	DMS-Fold
≤0.8	7TXE_A	0.503548	OpenFold
≤0.8	7TXE_A	0.464291	DMS-Fold
≤0.8	7T8J_A	0.76375	OpenFold
≤0.8	7T8J_A	0.8297	DMS-Fold
≤0.8	7WKP_A	0.631377	OpenFold
≤0.8	7WKP_A	0.831418	DMS-Fold
≤0.8	7A1I_A	0.69295	OpenFold
≤0.8	7A1I_A	0.930949	DMS-Fold
≤0.8	7XI4_B	0.62771	OpenFold
≤0.8	7XI4_B	0.769758	DMS-Fold
≤0.8	7USS_A	0.798276	OpenFold
≤0.8	7USS_A	0.906517	DMS-Fold
≤0.8	7FE0_A	0.625022	OpenFold
≤0.8	7FE0_A	0.831174	DMS-Fold
≤0.8	8AHK_A	0.611847	OpenFold
≤0.8	8AHK_A	0.659876	DMS-Fold
≤0.8	8FZZ_B	0.798245	OpenFold
≤0.8	8FZZ_B	0.911284	DMS-Fold
≤0.8	8ARB_B	0.541706	OpenFold
≤0.8	8ARB_B	0.61002	DMS-Fold
≤0.8	7Y8U_E	0.692167	OpenFold
≤0.8	7Y8U_E	0.9	DMS-Fold
≤0.8	7Z35_A	0.773907	OpenFold
≤0.8	7Z35_A	0.834162	DMS-Fold
≤0.8	8AIN_B	0.468875	OpenFold
≤0.8	8AIN_B	0.78339	DMS-Fold
≤0.8	7ZAK_B	0.562837	OpenFold
≤0.8	7ZAK_B	0.58948	DMS-Fold
≤0.8	7BCJ_A	0.356267	OpenFold
≤0.8	7BCJ_A	0.853556	DMS-Fold
≤0.8	8EAW_A	0.517251	OpenFold
≤0.8	8EAW_A	0.526455	DMS-Fold
≤0.8	8P2B_A	0.757994	OpenFold
≤0.8	8P2B_A	0.973286	DMS-Fold
≤0.8	7UM1_A	0.79022	OpenFold
≤0.8	7UM1_A	0.782638	DMS-Fold
≤0.8	7D2Y_C	0.644624	OpenFold
≤0.8	7D2Y_C	0.881835	DMS-Fold
≤0.8	8A0N_B	0.795848	OpenFold
≤0.8	8A0N_B	0.882794	DMS-Fold
≤0.8	7VP3_C	0.413361	OpenFold
≤0.8	7VP3_C	0.649688	DMS-Fold
≤0.8	8FK3_B	0.240818	OpenFold
≤0.8	8FK3_B	0.246753	DMS-Fold
≤0.8	7OVV_B	0.746753	OpenFold
≤0.8	7OVV_B	0.955652	DMS-Fold
≤0.8	7UAV_A	0.528698	OpenFold
≤0.8	7UAV_A	0.671941	DMS-Fold
≤0.8	8A0H_A	0.717669	OpenFold
≤0.8	8A0H_A	0.834078	DMS-Fold
≤0.8	8DOA_A	0.606606	OpenFold
≤0.8	8DOA_A	0.601368	DMS-Fold
≤0.8	7MQ4_A	0.41824	OpenFold
≤0.8	7MQ4_A	0.619929	DMS-Fold
≤0.8	8FA3_A	0.371298	OpenFold
≤0.8	8FA3_A	0.555078	DMS-Fold
≤0.8	6VQP_A	0.638892	OpenFold
≤0.8	6VQP_A	0.73858	DMS-Fold
≤0.8	8OXH_A	0.69638	OpenFold
≤0.8	8OXH_A	0.869839	DMS-Fold
≤0.8	7XX8_A	0.781142	OpenFold
≤0.8	7XX8_A	0.795346	DMS-Fold
≤0.8	8CYF_A	0.702396	OpenFold
≤0.8	8CYF_A	0.872574	DMS-Fold
≤0.8	7TDR_A	0.533488	OpenFold
≤0.8	7TDR_A	0.898712	DMS-Fold
≤0.8	8G0P_A	0.637806	OpenFold
≤0.8	8G0P_A	0.594986	DMS-Fold
≤0.8	7YNY_A	0.761754	OpenFold
≤0.8	7YNY_A	0.761633	DMS-Fold
≤0.8	8FBT_A	0.792108	OpenFold
≤0.8	8FBT_A	0.931724	DMS-Fold
≤0.8	7XHV_B	0.563115	OpenFold
≤0.8	7XHV_B	0.848228	DMS-Fold
≤0.8	8CX6_A	0.159919	OpenFold
≤0.8	8CX6_A	0.189814	DMS-Fold
≤0.8	8GQO_A	0.558796	OpenFold
≤0.8	8GQO_A	0.601403	DMS-Fold
≤0.8	8ALO_B	0.682162	OpenFold
≤0.8	8ALO_B	0.908144	DMS-Fold
≤0.8	6Y4F_A	0.7613	OpenFold
≤0.8	6Y4F_A	0.9429	DMS-Fold
≤0.8	7SPQ_A	0.533014	OpenFold
≤0.8	7SPQ_A	0.725996	DMS-Fold
≤0.8	7UV8_U	0.486053	OpenFold
≤0.8	7UV8_U	0.496498	DMS-Fold
≤0.8	7UYX_B	0.681587	OpenFold
≤0.8	7UYX_B	0.9204	DMS-Fold
≤0.8	6S44_A	0.718252	OpenFold
≤0.8	6S44_A	0.961152	DMS-Fold
≤0.8	7YTH_B	0.67072	OpenFold
≤0.8	7YTH_B	0.817311	DMS-Fold
≤0.8	8FXF_A	0.777369	OpenFold
≤0.8	8FXF_A	0.792402	DMS-Fold
≤0.8	7YCV_A	0.594241	OpenFold
≤0.8	7YCV_A	0.719745	DMS-Fold
≤0.8	7X5E_B	0.688955	OpenFold
≤0.8	7X5E_B	0.693855	DMS-Fold
≤0.9	7XHS_A	0.312607	OpenFold
≤0.9	7XHS_A	0.800162	DMS-Fold
≤0.9	8A0C_A	0.698356	OpenFold
≤0.9	8A0C_A	0.794648	DMS-Fold
≤0.9	7QSW_B	0.88691	OpenFold
≤0.9	7QSW_B	0.891886	DMS-Fold
≤0.9	7Y3K_A	0.730343	OpenFold
≤0.9	7Y3K_A	0.652985	DMS-Fold
≤0.9	7YH5_B	0.483734	OpenFold
≤0.9	7YH5_B	0.5313	DMS-Fold
≤0.9	6ZYC_A	0.735289	OpenFold
≤0.9	6ZYC_A	0.755379	DMS-Fold
≤0.9	8BXR_A	0.671948	OpenFold
≤0.9	8BXR_A	0.665196	DMS-Fold
≤0.9	8BII_A	0.769252	OpenFold
≤0.9	8BII_A	0.82248	DMS-Fold
≤0.9	8HE0_B	0.322925	OpenFold
≤0.9	8HE0_B	0.202597	DMS-Fold
≤0.9	7VXR_A	0.50473	OpenFold
≤0.9	7VXR_A	0.741402	DMS-Fold
≤0.9	7R3W_D	0.498428	OpenFold
≤0.9	7R3W_D	0.534464	DMS-Fold
≤0.9	8DPK_A	0.805249	OpenFold
≤0.9	8DPK_A	0.964484	DMS-Fold
≤0.9	8FZB_A	0.829356	OpenFold
≤0.9	8FZB_A	0.949199	DMS-Fold
≤0.9	7OA7_A	0.754897	OpenFold
≤0.9	7OA7_A	0.863516	DMS-Fold
≤0.9	8EHE_B	0.748387	OpenFold
≤0.9	8EHE_B	0.946857	DMS-Fold
≤0.9	7YN1_B	0.647191	OpenFold
≤0.9	7YN1_B	0.91547	DMS-Fold
≤0.9	7XRI_A	0.897492	OpenFold
≤0.9	7XRI_A	0.954344	DMS-Fold
≤0.9	8ITG_B	0.45839	OpenFold
≤0.9	8ITG_B	0.526431	DMS-Fold
≤0.9	8H24_A	0.881712	OpenFold
≤0.9	8H24_A	0.970316	DMS-Fold
≤0.9	8DWQ_A	0.599516	OpenFold
≤0.9	8DWQ_A	0.58413	DMS-Fold
≤0.9	6XMB_A	0.717945	OpenFold
≤0.9	6XMB_A	0.810485	DMS-Fold
≤0.9	8B8B_A	0.47842	OpenFold
≤0.9	8B8B_A	0.55515	DMS-Fold
≤0.9	7WJ0_A	0.62946	OpenFold
≤0.9	7WJ0_A	0.640261	DMS-Fold
≤0.9	7OJU_A	0.775329	OpenFold
≤0.9	7OJU_A	0.860654	DMS-Fold
≤0.9	8B6A_B	0.811015	OpenFold
≤0.9	8B6A_B	0.903646	DMS-Fold
≤0.9	8CDY_A	0.491785	OpenFold
≤0.9	8CDY_A	0.71905	DMS-Fold
≤0.9	7ZTW_A	0.475873	OpenFold
≤0.9	7ZTW_A	0.787491	DMS-Fold
≤0.9	8F8U_A	0.730883	OpenFold
≤0.9	8F8U_A	0.734212	DMS-Fold
≤0.9	7K3S_B	0.472864	OpenFold
≤0.9	7K3S_B	0.494807	DMS-Fold
≤0.9	8BGM_D	0.70384	OpenFold
≤0.9	8BGM_D	0.790292	DMS-Fold
≤0.9	7MHU_A	0.896872	OpenFold
≤0.9	7MHU_A	0.942768	DMS-Fold
≤0.9	7XJM_A	0.860018	OpenFold
≤0.9	7XJM_A	0.926931	DMS-Fold
≤0.9	8DOT_A	0.563724	OpenFold
≤0.9	8DOT_A	0.887634	DMS-Fold
≤0.9	7QPR_D	0.478586	OpenFold
≤0.9	7QPR_D	0.610396	DMS-Fold
≤0.9	8G64_A	0.894472	OpenFold
≤0.9	8G64_A	0.916614	DMS-Fold
≤0.9	7SVE_C	0.842907	OpenFold
≤0.9	7SVE_C	0.898447	DMS-Fold
≤0.9	7REJ_A	0.439232	OpenFold
≤0.9	7REJ_A	0.560395	DMS-Fold
≤0.9	7ZBH_B	0.69846	OpenFold
≤0.9	7ZBH_B	0.799066	DMS-Fold
≤0.9	7YLT_A	0.893661	OpenFold
≤0.9	7YLT_A	0.900738	DMS-Fold
≤0.9	7XTO_B	0.877435	OpenFold
≤0.9	7XTO_B	0.946358	DMS-Fold
≤0.9	8CGE_B	0.897674	OpenFold
≤0.9	8CGE_B	0.9406	DMS-Fold
≤0.9	7WRS_B	0.544112	OpenFold
≤0.9	7WRS_B	0.65678	DMS-Fold
≤0.9	7W42_B	0.576304	OpenFold
≤0.9	7W42_B	0.688176	DMS-Fold
≤0.9	7UWU_A	0.619925	OpenFold
≤0.9	7UWU_A	0.765211	DMS-Fold
≤0.9	8ARE_A	0.860512	OpenFold
≤0.9	8ARE_A	0.963824	DMS-Fold
≤0.9	8IC8_H	0.832901	OpenFold
≤0.9	8IC8_H	0.869098	DMS-Fold
≤0.9	7XFS_A	0.728046	OpenFold
≤0.9	7XFS_A	0.954027	DMS-Fold
≤0.9	7XPI_A	0.792409	OpenFold
≤0.9	7XPI_A	0.905996	DMS-Fold
≤0.9	7UPQ_B	0.8877	OpenFold
≤0.9	7UPQ_B	0.86588	DMS-Fold
≤0.9	7LXK_A	0.493226	OpenFold
≤0.9	7LXK_A	0.521878	DMS-Fold
≤0.9	8GBW_H	0.597281	OpenFold
≤0.9	8GBW_H	0.766769	DMS-Fold
≤0.9	6WXP_A	0.688448	OpenFold
≤0.9	6WXP_A	0.787413	DMS-Fold
≤0.9	7T12_B	0.795382	OpenFold
≤0.9	7T12_B	0.789468	DMS-Fold
≤0.9	8P2J_C	0.871307	OpenFold
≤0.9	8P2J_C	0.901074	DMS-Fold
≤0.9	8ADB_A	0.807794	OpenFold
≤0.9	8ADB_A	0.896316	DMS-Fold
≤0.9	7XND_B	0.871858	OpenFold
≤0.9	7XND_B	0.921438	DMS-Fold
≤0.9	7QTZ_A	0.884773	OpenFold
≤0.9	7QTZ_A	0.953577	DMS-Fold
≤0.9	8GME_A	0.685467	OpenFold
≤0.9	8GME_A	0.69346	DMS-Fold
≤0.9	8D08_D	0.53948	OpenFold
≤0.9	8D08_D	0.883795	DMS-Fold
≤0.9	7WF9_A	0.549711	OpenFold
≤0.9	7WF9_A	0.549358	DMS-Fold
≤0.9	7JTL_A	0.324814	OpenFold
≤0.9	7JTL_A	0.645706	DMS-Fold
≤0.9	7RGS_A	0.857208	OpenFold
≤0.9	7RGS_A	0.932877	DMS-Fold
≤0.9	8DSX_A	0.610958	OpenFold
≤0.9	8DSX_A	0.785736	DMS-Fold
≤0.9	8E7N_A	0.624205	OpenFold
≤0.9	8E7N_A	0.785151	DMS-Fold
≤0.9	7OCX_A	0.670897	OpenFold
≤0.9	7OCX_A	0.960996	DMS-Fold
≤0.9	8AS9_D	0.295616	OpenFold
≤0.9	8AS9_D	0.300883	DMS-Fold
≤0.9	8AY0_B	0.879393	OpenFold
≤0.9	8AY0_B	0.982884	DMS-Fold
≤0.9	7WRK_A	0.845499	OpenFold
≤0.9	7WRK_A	0.969745	DMS-Fold
≤0.9	6ZPP_A	0.651884	OpenFold
≤0.9	6ZPP_A	0.744388	DMS-Fold
≤0.9	7XNJ_B	0.873873	OpenFold
≤0.9	7XNJ_B	0.961446	DMS-Fold
≤0.9	7WF8_B	0.79345	OpenFold
≤0.9	7WF8_B	0.953554	DMS-Fold
≤0.9	8BDK_A	0.609786	OpenFold
≤0.9	8BDK_A	0.650107	DMS-Fold
≤0.9	8ELF_B	0.70168	OpenFold
≤0.9	8ELF_B	0.90053	DMS-Fold
≤0.9	8B3E_A	0.89771	OpenFold
≤0.9	8B3E_A	0.895145	DMS-Fold
≤0.9	7QFI_B	0.853258	OpenFold
≤0.9	7QFI_B	0.90688	DMS-Fold
≤0.9	8AV2_B	0.760788	OpenFold
≤0.9	8AV2_B	0.888434	DMS-Fold
≤0.9	6POO_A	0.742301	OpenFold
≤0.9	6POO_A	0.770029	DMS-Fold
≤0.9	8AHQ_A	0.839738	OpenFold
≤0.9	8AHQ_A	0.954101	DMS-Fold
≤0.9	8IOM_A	0.572225	OpenFold
≤0.9	8IOM_A	0.934906	DMS-Fold
≤0.9	8EV4_A	0.85188	OpenFold
≤0.9	8EV4_A	0.967002	DMS-Fold
≤0.9	6TY0_A	0.444136	OpenFold
≤0.9	6TY0_A	0.741802	DMS-Fold
≤0.9	8EEE_B	0.615055	OpenFold
≤0.9	8EEE_B	0.626485	DMS-Fold
≤0.9	6LKI_B	0.742318	OpenFold
≤0.9	6LKI_B	0.867165	DMS-Fold
≤0.9	8DGQ_A	0.433969	OpenFold
≤0.9	8DGQ_A	0.499077	DMS-Fold
≤0.9	7XRB_A	0.877866	OpenFold
≤0.9	7XRB_A	0.94336	DMS-Fold
≤0.9	8EP4_A	0.851347	OpenFold
≤0.9	8EP4_A	0.929459	DMS-Fold
≤0.9	8FTU_B	0.74968	OpenFold
≤0.9	8FTU_B	0.948988	DMS-Fold
≤0.9	7KUW_A	0.596427	OpenFold
≤0.9	7KUW_A	0.786608	DMS-Fold
≤0.9	7Q9E_C	0.890338	OpenFold
≤0.9	7Q9E_C	0.92126	DMS-Fold
≤0.9	8IDF_A	0.726072	OpenFold
≤0.9	8IDF_A	0.710772	DMS-Fold
≤0.9	7QRJ_B	0.704542	OpenFold
≤0.9	7QRJ_B	0.71964	DMS-Fold
≤0.9	7YGK_A	0.669322	OpenFold
≤0.9	7YGK_A	0.905795	DMS-Fold
≤0.9	8GV1_A	0.606543	OpenFold
≤0.9	8GV1_A	0.771062	DMS-Fold
≤0.9	7VMH_C	0.810884	OpenFold
≤0.9	7VMH_C	0.876261	DMS-Fold
≤0.9	7SFY_C	0.871737	OpenFold
≤0.9	7SFY_C	0.885344	DMS-Fold
≤0.9	8OK7_A	0.894686	OpenFold
≤0.9	8OK7_A	0.856384	DMS-Fold
≤0.9	8BFI_B	0.864523	OpenFold
≤0.9	8BFI_B	0.875537	DMS-Fold
≤0.9	7M1Z_B	0.872322	OpenFold
≤0.9	7M1Z_B	0.909734	DMS-Fold
≤0.9	7THH_A	0.320102	OpenFold
≤0.9	7THH_A	0.573721	DMS-Fold
≤0.9	8EGW_B	0.703958	OpenFold
≤0.9	8EGW_B	0.780952	DMS-Fold
≤0.9	7XVI_A	0.783508	OpenFold
≤0.9	7XVI_A	0.85468	DMS-Fold
≤0.9	6UV6_A	0.866479	OpenFold
≤0.9	6UV6_A	0.964836	DMS-Fold
≤0.9	7ZOB_E	0.890806	OpenFold
≤0.9	7ZOB_E	0.925642	DMS-Fold
≤0.9	7RI3_A	0.367157	OpenFold
≤0.9	7RI3_A	0.619254	DMS-Fold
≤0.9	7Z27_A	0.560124	OpenFold
≤0.9	7Z27_A	0.757444	DMS-Fold
≤0.9	7ZS0_A	0.52807	OpenFold
≤0.9	7ZS0_A	0.747787	DMS-Fold
≤0.9	7YFU_A	0.829088	OpenFold
≤0.9	7YFU_A	0.815972	DMS-Fold
≤0.9	8D4W_A	0.86805	OpenFold
≤0.9	8D4W_A	0.92554	DMS-Fold
≤0.9	7WXZ_A	0.523976	OpenFold
≤0.9	7WXZ_A	0.647717	DMS-Fold
≤0.9	7VMF_A	0.770527	OpenFold
≤0.9	7VMF_A	0.965842	DMS-Fold
≤0.9	7UPO_C	0.781344	OpenFold
≤0.9	7UPO_C	0.767092	DMS-Fold
≤0.9	8SG7_C	0.149289	OpenFold
≤0.9	8SG7_C	0.146032	DMS-Fold
≤0.9	8FTW_A	0.70652	OpenFold
≤0.9	8FTW_A	0.760211	DMS-Fold
≤0.9	8ODW_A	0.674634	OpenFold
≤0.9	8ODW_A	0.764914	DMS-Fold
≤0.9	7JJV_A	0.807092	OpenFold
≤0.9	7JJV_A	0.969827	DMS-Fold
≤0.9	8T5N_A	0.883584	OpenFold
≤0.9	8T5N_A	0.923633	DMS-Fold
≤0.9	7K7W_A	0.635901	OpenFold
≤0.9	7K7W_A	0.849727	DMS-Fold
≤0.9	6YGH_A	0.722251	OpenFold
≤0.9	6YGH_A	0.811612	DMS-Fold
≤0.9	7PRD_A	0.574504	OpenFold
≤0.9	7PRD_A	0.787189	DMS-Fold
≤0.9	7R0K_A	0.771164	OpenFold
≤0.9	7R0K_A	0.920694	DMS-Fold
≤0.9	8BCQ_B	0.425093	OpenFold
≤0.9	8BCQ_B	0.733856	DMS-Fold
≤0.9	7YTA_B	0.898075	OpenFold
≤0.9	7YTA_B	0.922992	DMS-Fold
≤0.9	7YTF_A	0.711354	OpenFold
≤0.9	7YTF_A	0.868776	DMS-Fold
≤0.9	8DEI_B	0.75036	OpenFold
≤0.9	8DEI_B	0.73642	DMS-Fold
≤0.9	8GTH_E	0.550507	OpenFold
≤0.9	8GTH_E	0.792084	DMS-Fold
≤0.9	8D0O_A	0.86328	OpenFold
≤0.9	8D0O_A	0.912265	DMS-Fold
≤0.9	8A8K_A	0.852448	OpenFold
≤0.9	8A8K_A	0.863602	DMS-Fold
≤0.9	7WNT_A	0.852036	OpenFold
≤0.9	7WNT_A	0.860803	DMS-Fold
≤0.9	7W6B_A	0.721575	OpenFold
≤0.9	7W6B_A	0.432809	DMS-Fold
≤0.9	7WBN_A	0.295082	OpenFold
≤0.9	7WBN_A	0.301561	DMS-Fold
≤0.9	7N99_A	0.39386	OpenFold
≤0.9	7N99_A	0.47079	DMS-Fold
≤0.9	7QY5_B	0.37237	OpenFold
≤0.9	7QY5_B	0.491449	DMS-Fold
≤0.9	8F70_A	0.754376	OpenFold
≤0.9	8F70_A	0.850598	DMS-Fold
≤0.9	8SF3_A	0.875548	OpenFold
≤0.9	8SF3_A	0.924588	DMS-Fold
≤0.9	8A28_A	0.53136	OpenFold
≤0.9	8A28_A	0.542274	DMS-Fold
≤0.9	7ZLY_A	0.878251	OpenFold
≤0.9	7ZLY_A	0.931448	DMS-Fold
≤0.9	8BD1_A	0.829015	OpenFold
≤0.9	8BD1_A	0.892026	DMS-Fold
≤0.9	7OC9_A	0.857404	OpenFold
≤0.9	7OC9_A	0.957719	DMS-Fold
≤0.9	7XUY_A	0.667809	OpenFold
≤0.9	7XUY_A	0.784769	DMS-Fold
≤0.9	8DBA_G	0.785596	OpenFold
≤0.9	8DBA_G	0.790308	DMS-Fold
≤0.9	7ZPN_A	0.685423	OpenFold
≤0.9	7ZPN_A	0.761193	DMS-Fold
≤0.9	7Y8I_E	0.849137	OpenFold
≤0.9	7Y8I_E	0.881214	DMS-Fold
≤0.9	7UI8_A	0.734905	OpenFold
≤0.9	7UI8_A	0.831548	DMS-Fold
≤0.9	7UI2_B	0.892335	OpenFold
≤0.9	7UI2_B	0.925223	DMS-Fold
≤0.9	8EMY_G	0.857969	OpenFold
≤0.9	8EMY_G	0.9386	DMS-Fold
≤0.9	8B9O_A	0.873621	OpenFold
≤0.9	8B9O_A	0.954941	DMS-Fold
≤0.9	7JTA_A	0.834874	OpenFold
≤0.9	7JTA_A	0.937003	DMS-Fold
≤0.9	8A14_A	0.685106	OpenFold
≤0.9	8A14_A	0.79375	DMS-Fold
≤0.9	7X2P_A	0.828021	OpenFold
≤0.9	7X2P_A	0.844462	DMS-Fold
≤0.9	8HHF_L	0.586999	OpenFold
≤0.9	8HHF_L	0.592332	DMS-Fold
≤0.9	8DQM_H	0.61053	OpenFold
≤0.9	8DQM_H	0.79932	DMS-Fold
≤0.9	8DCY_C	0.672753	OpenFold
≤0.9	8DCY_C	0.712244	DMS-Fold
≤0.9	7QFJ_D	0.553761	OpenFold
≤0.9	7QFJ_D	0.906011	DMS-Fold
≤0.9	6ZM9_A	0.830068	OpenFold
≤0.9	6ZM9_A	0.875653	DMS-Fold
≤0.9	8OJS_B	0.556585	OpenFold
≤0.9	8OJS_B	0.698121	DMS-Fold
≤0.9	8SK5_B	0.874528	OpenFold
≤0.9	8SK5_B	0.933871	DMS-Fold
≤0.9	7Y77_A	0.717107	OpenFold
≤0.9	7Y77_A	0.877888	DMS-Fold
≤0.9	8BFI_A	0.607154	OpenFold
≤0.9	8BFI_A	0.609858	DMS-Fold
≤0.9	7YPV_A	0.692434	OpenFold
≤0.9	7YPV_A	0.768931	DMS-Fold
≤0.9	8A2N_B	0.891778	OpenFold
≤0.9	8A2N_B	0.914688	DMS-Fold
≤0.9	6V7U_A	0.793262	OpenFold
≤0.9	6V7U_A	0.872507	DMS-Fold
≤0.9	8P26_J	0.820246	OpenFold
≤0.9	8P26_J	0.951367	DMS-Fold
≤0.9	7NSN_A	0.858415	OpenFold
≤0.9	7NSN_A	0.872646	DMS-Fold
≤0.9	7WJQ_B	0.639455	OpenFold
≤0.9	7WJQ_B	0.793112	DMS-Fold
≤0.9	7WU8_G	0.891843	OpenFold
≤0.9	7WU8_G	0.952352	DMS-Fold
≤0.9	7YHR_A	0.766828	OpenFold
≤0.9	7YHR_A	0.971688	DMS-Fold
≤0.9	7ZK0_A	0.673312	OpenFold
≤0.9	7ZK0_A	0.781862	DMS-Fold
≤0.9	7W52_B	0.734489	OpenFold
≤0.9	7W52_B	0.93569	DMS-Fold
≤0.9	7XBJ_A	0.527536	OpenFold
≤0.9	7XBJ_A	0.750236	DMS-Fold
≤0.9	6ZN3_A	0.524533	OpenFold
≤0.9	6ZN3_A	0.666642	DMS-Fold
≤0.9	7M5F_A	0.85631	OpenFold
≤0.9	7M5F_A	0.901259	DMS-Fold
≤0.9	8FWY_A	0.788862	OpenFold
≤0.9	8FWY_A	0.961117	DMS-Fold
≤0.9	8B3Z_A	0.750646	OpenFold
≤0.9	8B3Z_A	0.961119	DMS-Fold
≤0.9	8DL5_B	0.852878	OpenFold
≤0.9	8DL5_B	0.949136	DMS-Fold
≤0.9	7TXL_A	0.826634	OpenFold
≤0.9	7TXL_A	0.964364	DMS-Fold
≤0.9	8SMQ_A	0.730659	OpenFold
≤0.9	8SMQ_A	0.731234	DMS-Fold
≤0.9	7VMA_A	0.800966	OpenFold
≤0.9	7VMA_A	0.873464	DMS-Fold
≤0.9	7ROA_A	0.742996	OpenFold
≤0.9	7ROA_A	0.957626	DMS-Fold
≤0.9	7UWZ_A	0.707912	OpenFold
≤0.9	7UWZ_A	0.718934	DMS-Fold
≤0.9	7XC3_A	0.404103	OpenFold
≤0.9	7XC3_A	0.971485	DMS-Fold
≤0.9	8AAJ_A	0.607865	OpenFold
≤0.9	8AAJ_A	0.826252	DMS-Fold
≤0.9	8H4P_A	0.883997	OpenFold
≤0.9	8H4P_A	0.9217	DMS-Fold
≤0.9	7YSI_A	0.836826	OpenFold
≤0.9	7YSI_A	0.93079	DMS-Fold
≤0.9	7PUP_A	0.854278	OpenFold
≤0.9	7PUP_A	0.951875	DMS-Fold
≤0.9	7QJT_A	0.891948	OpenFold
≤0.9	7QJT_A	0.941732	DMS-Fold
≤0.9	8OXL_B	0.743907	OpenFold
≤0.9	8OXL_B	0.854273	DMS-Fold
≤0.9	8BGT_A	0.712959	OpenFold
≤0.9	8BGT_A	0.896084	DMS-Fold
≤0.9	8FZY_A	0.808676	OpenFold
≤0.9	8FZY_A	0.93145	DMS-Fold
≤0.9	8AXJ_A	0.789512	OpenFold
≤0.9	8AXJ_A	0.94548	DMS-Fold
≤0.9	8BS7_C	0.78573	OpenFold
≤0.9	8BS7_C	0.638396	DMS-Fold
≤0.9	8GIF_A	0.725906	OpenFold
≤0.9	8GIF_A	0.92583	DMS-Fold
≤0.9	8AN5_C	0.763647	OpenFold
≤0.9	8AN5_C	0.912418	DMS-Fold
≤0.9	8BA1_B	0.479247	OpenFold
≤0.9	8BA1_B	0.589921	DMS-Fold
≤0.9	7WD4_A	0.857328	OpenFold
≤0.9	7WD4_A	0.931534	DMS-Fold
≤0.9	7ULN_A	0.862404	OpenFold
≤0.9	7ULN_A	0.934317	DMS-Fold
≤0.9	8E83_A	0.864072	OpenFold
≤0.9	8E83_A	0.885203	DMS-Fold
≤0.9	8ARK_A	0.632317	OpenFold
≤0.9	8ARK_A	0.639612	DMS-Fold
≤0.9	8JKU_A	0.835064	OpenFold
≤0.9	8JKU_A	0.904958	DMS-Fold
≤0.9	7N3Y_A	0.861406	OpenFold
≤0.9	7N3Y_A	0.927047	DMS-Fold
≤0.9	7VIL_A	0.692153	OpenFold
≤0.9	7VIL_A	0.950555	DMS-Fold
≤0.9	7TOD_A	0.800122	OpenFold
≤0.9	7TOD_A	0.809038	DMS-Fold
≤0.9	7UV3_A	0.548329	OpenFold
≤0.9	7UV3_A	0.499217	DMS-Fold
≤0.9	8CKP_C	0.829763	OpenFold
≤0.9	8CKP_C	0.948024	DMS-Fold
≤0.9	7YPC_A	0.862637	OpenFold
≤0.9	7YPC_A	0.900907	DMS-Fold
≤0.9	6YJ1_A	0.696854	OpenFold
≤0.9	6YJ1_A	0.807348	DMS-Fold
≤0.9	8D47_B	0.63812	OpenFold
≤0.9	8D47_B	0.752953	DMS-Fold
≤0.9	7YLB_F	0.847806	OpenFold
≤0.9	7YLB_F	0.831732	DMS-Fold
≤0.9	8PFC_A	0.492868	OpenFold
≤0.9	8PFC_A	0.641082	DMS-Fold
≤0.9	8P0S_A	0.743515	OpenFold
≤0.9	8P0S_A	0.713502	DMS-Fold
≤0.9	7ZL9_A	0.705842	OpenFold
≤0.9	7ZL9_A	0.714211	DMS-Fold
≤0.9	7ZHT_A	0.890336	OpenFold
≤0.9	7ZHT_A	0.881388	DMS-Fold
≤0.9	8AB1_E	0.652261	OpenFold
≤0.9	8AB1_E	0.665184	DMS-Fold
≤0.9	8SBN_A	0.836883	OpenFold
≤0.9	8SBN_A	0.816234	DMS-Fold
≤0.9	7WUP_A	0.773396	OpenFold
≤0.9	7WUP_A	0.819759	DMS-Fold
≤0.9	8GC0_H	0.570264	OpenFold
≤0.9	8GC0_H	0.769745	DMS-Fold
≤0.9	7VRF_A	0.63435	OpenFold
≤0.9	7VRF_A	0.898354	DMS-Fold
≤0.9	7XRE_C	0.812771	OpenFold
≤0.9	7XRE_C	0.895311	DMS-Fold
≤0.9	7Y1U_A	0.881973	OpenFold
≤0.9	7Y1U_A	0.963658	DMS-Fold
≤0.9	8AFO_A	0.72908	OpenFold
≤0.9	8AFO_A	0.73436	DMS-Fold
≤0.9	8BRP_A	0.741678	OpenFold
≤0.9	8BRP_A	0.811514	DMS-Fold
≤0.9	7XIO_B	0.638608	OpenFold
≤0.9	7XIO_B	0.632561	DMS-Fold
≤0.9	7RMY_A	0.837108	OpenFold
≤0.9	7RMY_A	0.957262	DMS-Fold
≤0.9	8GL3_A	0.871406	OpenFold
≤0.9	8GL3_A	0.85428	DMS-Fold
≤0.9	6XB4_A	0.470142	OpenFold
≤0.9	6XB4_A	0.726531	DMS-Fold
≤0.9	7UQL_A	0.874083	OpenFold
≤0.9	7UQL_A	0.885458	DMS-Fold
≤0.9	7UVG_A	0.774639	OpenFold
≤0.9	7UVG_A	0.951623	DMS-Fold
≤0.9	8CRI_A	0.81453	OpenFold
≤0.9	8CRI_A	0.959186	DMS-Fold
≤0.9	7XGV_A	0.638954	OpenFold
≤0.9	7XGV_A	0.710597	DMS-Fold
≤0.9	8EE8_L	0.526069	OpenFold
≤0.9	8EE8_L	0.578802	DMS-Fold
≤0.9	7WHF_G	0.451658	OpenFold
≤0.9	7WHF_G	0.496914	DMS-Fold
≤0.9	7VP6_D	0.584219	OpenFold
≤0.9	7VP6_D	0.723084	DMS-Fold
≤0.9	7W91_A	0.872558	OpenFold
≤0.9	7W91_A	0.861184	DMS-Fold
≤0.9	7TBO_A	0.732324	OpenFold
≤0.9	7TBO_A	0.862421	DMS-Fold
≤0.9	7ZGI_B	0.625452	OpenFold
≤0.9	7ZGI_B	0.920132	DMS-Fold
≤0.9	8B5V_A	0.857522	OpenFold
≤0.9	8B5V_A	0.960138	DMS-Fold
≤0.9	8B02_B	0.842971	OpenFold
≤0.9	8B02_B	0.963408	DMS-Fold
≤0.9	8BVO_A	0.638049	OpenFold
≤0.9	8BVO_A	0.859264	DMS-Fold
≤0.9	7X7Z_B	0.804685	OpenFold
≤0.9	7X7Z_B	0.858066	DMS-Fold
≤0.9	7WXE_A	0.852504	OpenFold
≤0.9	7WXE_A	0.866311	DMS-Fold
≤0.9	6N64_A	0.640256	OpenFold
≤0.9	6N64_A	0.722148	DMS-Fold
≤0.9	7BNY_A	0.213062	OpenFold
≤0.9	7BNY_A	0.957778	DMS-Fold
≤0.9	8T4C_A	0.896429	OpenFold
≤0.9	8T4C_A	0.949758	DMS-Fold
≤0.9	8F3K_A	0.746531	OpenFold
≤0.9	8F3K_A	0.922212	DMS-Fold
≤0.9	7YW2_A	0.814218	OpenFold
≤0.9	7YW2_A	0.897802	DMS-Fold
≤0.9	7ZUA_A	0.538049	OpenFold
≤0.9	7ZUA_A	0.968582	DMS-Fold
≤0.9	8BIJ_A	0.877826	OpenFold
≤0.9	8BIJ_A	0.942824	DMS-Fold
≤0.9	7VTI_A	0.304256	OpenFold
≤0.9	7VTI_A	0.813718	DMS-Fold
≤0.9	7TGI_B	0.861194	OpenFold
≤0.9	7TGI_B	0.913083	DMS-Fold
≤0.9	8DQY_A	0.75052	OpenFold
≤0.9	8DQY_A	0.940832	DMS-Fold
≤0.9	8FBD_B	0.715024	OpenFold
≤0.9	8FBD_B	0.779376	DMS-Fold
≤0.9	8CT8_A	0.808773	OpenFold
≤0.9	8CT8_A	0.913378	DMS-Fold
≤0.9	7R3I_B	0.761114	OpenFold
≤0.9	7R3I_B	0.869072	DMS-Fold
≤0.9	7PAB_A	0.67177	OpenFold
≤0.9	7PAB_A	0.853922	DMS-Fold
≤0.9	8C7T_B	0.622714	OpenFold
≤0.9	8C7T_B	0.66588	DMS-Fold
≤0.9	7Z6B_A	0.893913	OpenFold
≤0.9	7Z6B_A	0.941808	DMS-Fold
≤0.9	7VRU_C	0.742011	OpenFold
≤0.9	7VRU_C	0.749198	DMS-Fold
≤0.9	8AF1_A	0.875666	OpenFold
≤0.9	8AF1_A	0.939009	DMS-Fold
≤0.9	8E7F_A	0.86148	OpenFold
≤0.9	8E7F_A	0.927108	DMS-Fold
≤0.9	8AKO_B	0.884864	OpenFold
≤0.9	8AKO_B	0.962749	DMS-Fold
≤0.9	6M6Q_A	0.578979	OpenFold
≤0.9	6M6Q_A	0.870511	DMS-Fold
≤0.9	8P2A_A	0.652165	OpenFold
≤0.9	8P2A_A	0.856485	DMS-Fold
≤0.9	8BIE_A	0.868334	OpenFold
≤0.9	8BIE_A	0.953935	DMS-Fold
≤0.9	7Z06_A	0.701329	OpenFold
≤0.9	7Z06_A	0.924026	DMS-Fold
≤0.9	8JX6_B	0.812508	OpenFold
≤0.9	8JX6_B	0.942832	DMS-Fold
≤0.9	7UED_M	0.837518	OpenFold
≤0.9	7UED_M	0.917101	DMS-Fold
≤0.9	7W75_D	0.467239	OpenFold
≤0.9	7W75_D	0.457019	DMS-Fold
≤0.9	8DQ6_B	0.899375	OpenFold
≤0.9	8DQ6_B	0.940747	DMS-Fold
≤0.9	8DVH_A	0.823876	OpenFold
≤0.9	8DVH_A	0.873636	DMS-Fold
≤0.9	8COK_B	0.819824	OpenFold
≤0.9	8COK_B	0.83077	DMS-Fold
≤0.9	7T9W_A	0.324977	OpenFold
≤0.9	7T9W_A	0.779305	DMS-Fold
≤0.9	8SWD_A	0.715224	OpenFold
≤0.9	8SWD_A	0.875123	DMS-Fold
≤0.9	6XOD_A	0.82001	OpenFold
≤0.9	6XOD_A	0.94218	DMS-Fold
≤0.9	8EJM_B	0.40199	OpenFold
≤0.9	8EJM_B	0.438475	DMS-Fold
≤0.9	8E22_X	0.665666	OpenFold
≤0.9	8E22_X	0.773792	DMS-Fold
≤0.9	7TWL_D	0.509172	OpenFold
≤0.9	7TWL_D	0.605112	DMS-Fold
≤0.9	7UNH_A	0.841351	OpenFold
≤0.9	7UNH_A	0.936491	DMS-Fold
≤0.9	7SUB_A	0.875686	OpenFold
≤0.9	7SUB_A	0.897363	DMS-Fold
≤0.9	8E0L_A	0.896745	OpenFold
≤0.9	8E0L_A	0.924783	DMS-Fold
≤0.9	6PX4_A	0.824664	OpenFold
≤0.9	6PX4_A	0.92046	DMS-Fold
≤0.9	7XTM_B	0.87998	OpenFold
≤0.9	7XTM_B	0.96239	DMS-Fold
≤0.9	8GBE_A	0.815456	OpenFold
≤0.9	8GBE_A	0.934526	DMS-Fold
≤0.9	7YWQ_A	0.493274	OpenFold
≤0.9	7YWQ_A	0.540541	DMS-Fold
≤0.9	7ZOH_C	0.805859	OpenFold
≤0.9	7ZOH_C	0.937479	DMS-Fold
≤0.9	7WAT_B	0.89938	OpenFold
≤0.9	7WAT_B	0.914678	DMS-Fold
≤0.9	8OSD_A	0.890826	OpenFold
≤0.9	8OSD_A	0.983674	DMS-Fold
≤0.9	7YFV_B	0.777356	OpenFold
≤0.9	7YFV_B	0.804161	DMS-Fold
≤0.9	7X8Q_A	0.800002	OpenFold
≤0.9	7X8Q_A	0.915945	DMS-Fold
≤0.9	7BOW_A	0.871146	OpenFold
≤0.9	7BOW_A	0.935896	DMS-Fold
≤0.9	6UF2_A	0.523562	OpenFold
≤0.9	6UF2_A	0.523544	DMS-Fold
≤0.9	8HDV_A	0.647898	OpenFold
≤0.9	8HDV_A	0.72217	DMS-Fold
≤0.9	7X6F_D	0.834591	OpenFold
≤0.9	7X6F_D	0.876494	DMS-Fold
≤0.9	8BVP_A	0.790182	OpenFold
≤0.9	8BVP_A	0.911891	DMS-Fold
≤0.9	8B7F_A	0.66259	OpenFold
≤0.9	8B7F_A	0.630706	DMS-Fold
≤0.9	7Y5M_A	0.863912	OpenFold
≤0.9	7Y5M_A	0.926517	DMS-Fold
≤0.9	8AIL_I	0.887841	OpenFold
≤0.9	8AIL_I	0.9586	DMS-Fold
≤0.9	8BIF_A	0.773436	OpenFold
≤0.9	8BIF_A	0.951188	DMS-Fold
≤0.9	7YRT_C	0.787655	OpenFold
≤0.9	7YRT_C	0.837045	DMS-Fold
≤0.9	8BFI_C	0.432102	OpenFold
≤0.9	8BFI_C	0.464145	DMS-Fold
≤0.9	8IJ9_C	0.8805	OpenFold
≤0.9	8IJ9_C	0.899918	DMS-Fold
≤0.9	7ZTB_A	0.801176	OpenFold
≤0.9	7ZTB_A	0.889965	DMS-Fold
≤0.9	8AMQ_A	0.803745	OpenFold
≤0.9	8AMQ_A	0.873717	DMS-Fold
≤0.9	7ZCB_B	0.772494	OpenFold
≤0.9	7ZCB_B	0.671289	DMS-Fold
≤0.9	8GCI_A	0.891106	OpenFold
≤0.9	8GCI_A	0.919393	DMS-Fold
≤0.9	7QIU_A	0.891824	OpenFold
≤0.9	7QIU_A	0.88274	DMS-Fold
≤0.9	8FTX_A	0.642264	OpenFold
≤0.9	8FTX_A	0.614609	DMS-Fold
≤0.9	7WF6_A	0.684952	OpenFold
≤0.9	7WF6_A	0.957632	DMS-Fold
≤0.9	8K1I_B	0.707717	OpenFold
≤0.9	8K1I_B	0.93561	DMS-Fold
≤0.9	8P25_A	0.524078	OpenFold
≤0.9	8P25_A	0.631786	DMS-Fold
≤0.9	7SKH_B	0.896194	OpenFold
≤0.9	7SKH_B	0.842045	DMS-Fold
≤0.9	8DP9_A	0.616859	OpenFold
≤0.9	8DP9_A	0.904732	DMS-Fold
≤0.9	7VQK_A	0.873544	OpenFold
≤0.9	7VQK_A	0.912524	DMS-Fold
≤0.9	7TSQ_A	0.708894	OpenFold
≤0.9	7TSQ_A	0.767628	DMS-Fold
≤0.9	8BGJ_A	0.850634	OpenFold
≤0.9	8BGJ_A	0.909986	DMS-Fold
≤0.9	8GUG_A	0.824577	OpenFold
≤0.9	8GUG_A	0.932386	DMS-Fold
≤0.9	7W63_B	0.437345	OpenFold
≤0.9	7W63_B	0.524869	DMS-Fold
≤0.9	7WKO_B	0.637626	OpenFold
≤0.9	7WKO_B	0.798812	DMS-Fold
≤0.9	7Y8S_B	0.64499	OpenFold
≤0.9	7Y8S_B	0.64693	DMS-Fold
≤0.9	7Y54_A	0.833032	OpenFold
≤0.9	7Y54_A	0.926351	DMS-Fold
≤0.9	7XRJ_A	0.84402	OpenFold
≤0.9	7XRJ_A	0.897911	DMS-Fold
≤0.9	8IH4_A	0.770728	OpenFold
≤0.9	8IH4_A	0.861886	DMS-Fold
≤0.9	7CWP_A	0.765897	OpenFold
≤0.9	7CWP_A	0.891546	DMS-Fold
≤0.9	8DX0_A	0.890892	OpenFold
≤0.9	8DX0_A	0.94487	DMS-Fold
≤0.9	7TVY_A	0.792818	OpenFold
≤0.9	7TVY_A	0.953483	DMS-Fold
≤0.9	8I2E_B	0.860037	OpenFold
≤0.9	8I2E_B	0.937099	DMS-Fold
≤0.9	8IIC_B	0.865432	OpenFold
≤0.9	8IIC_B	0.879535	DMS-Fold
≤0.9	7QCP_B	0.828664	OpenFold
≤0.9	7QCP_B	0.923988	DMS-Fold
≤0.9	7WJT_B	0.797985	OpenFold
≤0.9	7WJT_B	0.831804	DMS-Fold
≤0.9	7YH1_D	0.781864	OpenFold
≤0.9	7YH1_D	0.965378	DMS-Fold
≤0.9	8ABT_B	0.753586	OpenFold
≤0.9	8ABT_B	0.813887	DMS-Fold
≤0.9	8F8Y_B	0.823466	OpenFold
≤0.9	8F8Y_B	0.835405	DMS-Fold
≤0.9	6YA2_A	0.37142	OpenFold
≤0.9	6YA2_A	0.672112	DMS-Fold
≤0.9	7ZTN_B	0.893722	OpenFold
≤0.9	7ZTN_B	0.92848	DMS-Fold
≤0.9	7WLH_B	0.829292	OpenFold
≤0.9	7WLH_B	0.951726	DMS-Fold
≤0.9	7YTT_A	0.619145	OpenFold
≤0.9	7YTT_A	0.836705	DMS-Fold
≤0.9	7CN6_A	0.726741	OpenFold
≤0.9	7CN6_A	0.909448	DMS-Fold
≤0.9	8AIP_A	0.81315	OpenFold
≤0.9	8AIP_A	0.907844	DMS-Fold
≤0.9	7TXE_A	0.503548	OpenFold
≤0.9	7TXE_A	0.464291	DMS-Fold
≤0.9	7T8J_A	0.76375	OpenFold
≤0.9	7T8J_A	0.8297	DMS-Fold
≤0.9	7WKP_A	0.631377	OpenFold
≤0.9	7WKP_A	0.831418	DMS-Fold
≤0.9	7A1I_A	0.69295	OpenFold
≤0.9	7A1I_A	0.930949	DMS-Fold
≤0.9	7YII_A	0.850668	OpenFold
≤0.9	7YII_A	0.93216	DMS-Fold
≤0.9	7XI4_B	0.62771	OpenFold
≤0.9	7XI4_B	0.769758	DMS-Fold
≤0.9	7USS_A	0.798276	OpenFold
≤0.9	7USS_A	0.906517	DMS-Fold
≤0.9	7FE0_A	0.625022	OpenFold
≤0.9	7FE0_A	0.831174	DMS-Fold
≤0.9	8AHK_A	0.611847	OpenFold
≤0.9	8AHK_A	0.659876	DMS-Fold
≤0.9	7TEF_A	0.896002	OpenFold
≤0.9	7TEF_A	0.90609	DMS-Fold
≤0.9	8DFK_A	0.86924	OpenFold
≤0.9	8DFK_A	0.868861	DMS-Fold
≤0.9	8GPS_A	0.801127	OpenFold
≤0.9	8GPS_A	0.882213	DMS-Fold
≤0.9	8DF0_B	0.859328	OpenFold
≤0.9	8DF0_B	0.958388	DMS-Fold
≤0.9	8B58_B	0.857927	OpenFold
≤0.9	8B58_B	0.89423	DMS-Fold
≤0.9	7QBJ_D	0.80469	OpenFold
≤0.9	7QBJ_D	0.880994	DMS-Fold
≤0.9	8K5L_A	0.848888	OpenFold
≤0.9	8K5L_A	0.944453	DMS-Fold
≤0.9	8FZZ_B	0.798245	OpenFold
≤0.9	8FZZ_B	0.911284	DMS-Fold
≤0.9	7UBY_C	0.89936	OpenFold
≤0.9	7UBY_C	0.910226	DMS-Fold
≤0.9	8ARB_B	0.541706	OpenFold
≤0.9	8ARB_B	0.61002	DMS-Fold
≤0.9	7Y8U_E	0.692167	OpenFold
≤0.9	7Y8U_E	0.9	DMS-Fold
≤0.9	7Z35_A	0.773907	OpenFold
≤0.9	7Z35_A	0.834162	DMS-Fold
≤0.9	8HEH_B	0.888953	OpenFold
≤0.9	8HEH_B	0.956026	DMS-Fold
≤0.9	8B55_A	0.820148	OpenFold
≤0.9	8B55_A	0.933936	DMS-Fold
≤0.9	8AIN_B	0.468875	OpenFold
≤0.9	8AIN_B	0.78339	DMS-Fold
≤0.9	7ZAK_B	0.562837	OpenFold
≤0.9	7ZAK_B	0.58948	DMS-Fold
≤0.9	7BCJ_A	0.356267	OpenFold
≤0.9	7BCJ_A	0.853556	DMS-Fold
≤0.9	8HFW_A	0.897672	OpenFold
≤0.9	8HFW_A	0.976478	DMS-Fold
≤0.9	8EAW_A	0.517251	OpenFold
≤0.9	8EAW_A	0.526455	DMS-Fold
≤0.9	8P2B_A	0.757994	OpenFold
≤0.9	8P2B_A	0.973286	DMS-Fold
≤0.9	7QW4_L	0.815041	OpenFold
≤0.9	7QW4_L	0.808984	DMS-Fold
≤0.9	7QPK_B	0.89968	OpenFold
≤0.9	7QPK_B	0.925294	DMS-Fold
≤0.9	7UM1_A	0.79022	OpenFold
≤0.9	7UM1_A	0.782638	DMS-Fold
≤0.9	8I6K_A	0.878545	OpenFold
≤0.9	8I6K_A	0.934076	DMS-Fold
≤0.9	7D2Y_C	0.644624	OpenFold
≤0.9	7D2Y_C	0.881835	DMS-Fold
≤0.9	7XR8_A	0.811782	OpenFold
≤0.9	7XR8_A	0.904504	DMS-Fold
≤0.9	8A0N_B	0.795848	OpenFold
≤0.9	8A0N_B	0.882794	DMS-Fold
≤0.9	7VP3_C	0.413361	OpenFold
≤0.9	7VP3_C	0.649688	DMS-Fold
≤0.9	8FK3_B	0.240818	OpenFold
≤0.9	8FK3_B	0.246753	DMS-Fold
≤0.9	7ZVO_A	0.891566	OpenFold
≤0.9	7ZVO_A	0.93803	DMS-Fold
≤0.9	7ZR3_A	0.884789	OpenFold
≤0.9	7ZR3_A	0.894583	DMS-Fold
≤0.9	7OVV_B	0.746753	OpenFold
≤0.9	7OVV_B	0.955652	DMS-Fold
≤0.9	8T5J_A	0.884805	OpenFold
≤0.9	8T5J_A	0.939191	DMS-Fold
≤0.9	7UG2_A	0.890277	OpenFold
≤0.9	7UG2_A	0.907202	DMS-Fold
≤0.9	8C3X_A	0.882352	OpenFold
≤0.9	8C3X_A	0.931014	DMS-Fold
≤0.9	7UAV_A	0.528698	OpenFold
≤0.9	7UAV_A	0.671941	DMS-Fold
≤0.9	8A0H_A	0.717669	OpenFold
≤0.9	8A0H_A	0.834078	DMS-Fold
≤0.9	8ATH_A	0.88826	OpenFold
≤0.9	8ATH_A	0.955933	DMS-Fold
≤0.9	8DOA_A	0.606606	OpenFold
≤0.9	8DOA_A	0.601368	DMS-Fold
≤0.9	7MQ4_A	0.41824	OpenFold
≤0.9	7MQ4_A	0.619929	DMS-Fold
≤0.9	8FA3_A	0.371298	OpenFold
≤0.9	8FA3_A	0.555078	DMS-Fold
≤0.9	6VQP_A	0.638892	OpenFold
≤0.9	6VQP_A	0.73858	DMS-Fold
≤0.9	8OXH_A	0.69638	OpenFold
≤0.9	8OXH_A	0.869839	DMS-Fold
≤0.9	7Y4I_A	0.897942	OpenFold
≤0.9	7Y4I_A	0.899902	DMS-Fold
≤0.9	7XX8_A	0.781142	OpenFold
≤0.9	7XX8_A	0.795346	DMS-Fold
≤0.9	8CYF_A	0.702396	OpenFold
≤0.9	8CYF_A	0.872574	DMS-Fold
≤0.9	7T84_B	0.898119	OpenFold
≤0.9	7T84_B	0.932764	DMS-Fold
≤0.9	7TDR_A	0.533488	OpenFold
≤0.9	7TDR_A	0.898712	DMS-Fold
≤0.9	8G0P_A	0.637806	OpenFold
≤0.9	8G0P_A	0.594986	DMS-Fold
≤0.9	7YNY_A	0.761754	OpenFold
≤0.9	7YNY_A	0.761633	DMS-Fold
≤0.9	8FBT_A	0.792108	OpenFold
≤0.9	8FBT_A	0.931724	DMS-Fold
≤0.9	7YK3_A	0.840339	OpenFold
≤0.9	7YK3_A	0.925443	DMS-Fold
≤0.9	7XHV_B	0.563115	OpenFold
≤0.9	7XHV_B	0.848228	DMS-Fold
≤0.9	8CX6_A	0.159919	OpenFold
≤0.9	8CX6_A	0.189814	DMS-Fold
≤0.9	7YQ0_A	0.866084	OpenFold
≤0.9	7YQ0_A	0.903249	DMS-Fold
≤0.9	8GQO_A	0.558796	OpenFold
≤0.9	8GQO_A	0.601403	DMS-Fold
≤0.9	8ALO_B	0.682162	OpenFold
≤0.9	8ALO_B	0.908144	DMS-Fold
≤0.9	6Y4F_A	0.7613	OpenFold
≤0.9	6Y4F_A	0.9429	DMS-Fold
≤0.9	8OK8_C	0.85513	OpenFold
≤0.9	8OK8_C	0.856605	DMS-Fold
≤0.9	7SPQ_A	0.533014	OpenFold
≤0.9	7SPQ_A	0.725996	DMS-Fold
≤0.9	7UV8_U	0.486053	OpenFold
≤0.9	7UV8_U	0.496498	DMS-Fold
≤0.9	7UYX_B	0.681587	OpenFold
≤0.9	7UYX_B	0.9204	DMS-Fold
≤0.9	7Y5J_A	0.890535	OpenFold
≤0.9	7Y5J_A	0.971565	DMS-Fold
≤0.9	6S44_A	0.718252	OpenFold
≤0.9	6S44_A	0.961152	DMS-Fold
≤0.9	7YTH_B	0.67072	OpenFold
≤0.9	7YTH_B	0.817311	DMS-Fold
≤0.9	7R5N_B	0.836402	OpenFold
≤0.9	7R5N_B	0.854993	DMS-Fold
≤0.9	8FXF_A	0.777369	OpenFold
≤0.9	8FXF_A	0.792402	DMS-Fold
≤0.9	7S83_A	0.838409	OpenFold
≤0.9	7S83_A	0.935612	DMS-Fold
≤0.9	7YCV_A	0.594241	OpenFold
≤0.9	7YCV_A	0.719745	DMS-Fold
≤0.9	8HYE_C	0.89785	OpenFold
≤0.9	8HYE_C	0.948196	DMS-Fold
≤0.9	7ZHL_A	0.849416	OpenFold
≤0.9	7ZHL_A	0.931418	DMS-Fold
≤0.9	8SXV_B	0.882902	OpenFold
≤0.9	8SXV_B	0.838744	DMS-Fold
≤0.9	7X5E_B	0.688955	OpenFold
≤0.9	7X5E_B	0.693855	DMS-Fold
≤1.0	7XHS_A	0.312607	OpenFold
≤1.0	7XHS_A	0.800162	DMS-Fold
≤1.0	8A0C_A	0.698356	OpenFold
≤1.0	8A0C_A	0.794648	DMS-Fold
≤1.0	7QSW_B	0.88691	OpenFold
≤1.0	7QSW_B	0.891886	DMS-Fold
≤1.0	7Y3K_A	0.730343	OpenFold
≤1.0	7Y3K_A	0.652985	DMS-Fold
≤1.0	7Y55_A	0.927258	OpenFold
≤1.0	7Y55_A	0.967821	DMS-Fold
≤1.0	8GYN_A	0.954426	OpenFold
≤1.0	8GYN_A	0.976694	DMS-Fold
≤1.0	7YH5_B	0.483734	OpenFold
≤1.0	7YH5_B	0.5313	DMS-Fold
≤1.0	6ZYC_A	0.735289	OpenFold
≤1.0	6ZYC_A	0.755379	DMS-Fold
≤1.0	8BXR_A	0.671948	OpenFold
≤1.0	8BXR_A	0.665196	DMS-Fold
≤1.0	8BII_A	0.769252	OpenFold
≤1.0	8BII_A	0.82248	DMS-Fold
≤1.0	8HE0_B	0.322925	OpenFold
≤1.0	8HE0_B	0.202597	DMS-Fold
≤1.0	7VXR_A	0.50473	OpenFold
≤1.0	7VXR_A	0.741402	DMS-Fold
≤1.0	7R3W_D	0.498428	OpenFold
≤1.0	7R3W_D	0.534464	DMS-Fold
≤1.0	8DPK_A	0.805249	OpenFold
≤1.0	8DPK_A	0.964484	DMS-Fold
≤1.0	8FZB_A	0.829356	OpenFold
≤1.0	8FZB_A	0.949199	DMS-Fold
≤1.0	7XG8_A	0.968237	OpenFold
≤1.0	7XG8_A	0.984064	DMS-Fold
≤1.0	7OA7_A	0.754897	OpenFold
≤1.0	7OA7_A	0.863516	DMS-Fold
≤1.0	8EHE_B	0.748387	OpenFold
≤1.0	8EHE_B	0.946857	DMS-Fold
≤1.0	8DHT_A	0.97336	OpenFold
≤1.0	8DHT_A	0.968435	DMS-Fold
≤1.0	7YN1_B	0.647191	OpenFold
≤1.0	7YN1_B	0.91547	DMS-Fold
≤1.0	8DPB_C	0.919662	OpenFold
≤1.0	8DPB_C	0.938614	DMS-Fold
≤1.0	7XRI_A	0.897492	OpenFold
≤1.0	7XRI_A	0.954344	DMS-Fold
≤1.0	8ITG_B	0.45839	OpenFold
≤1.0	8ITG_B	0.526431	DMS-Fold
≤1.0	8H24_A	0.881712	OpenFold
≤1.0	8H24_A	0.970316	DMS-Fold
≤1.0	8DWQ_A	0.599516	OpenFold
≤1.0	8DWQ_A	0.58413	DMS-Fold
≤1.0	6XMB_A	0.717945	OpenFold
≤1.0	6XMB_A	0.810485	DMS-Fold
≤1.0	8B8B_A	0.47842	OpenFold
≤1.0	8B8B_A	0.55515	DMS-Fold
≤1.0	7WJ0_A	0.62946	OpenFold
≤1.0	7WJ0_A	0.640261	DMS-Fold
≤1.0	8U2V_A	0.929445	OpenFold
≤1.0	8U2V_A	0.96016	DMS-Fold
≤1.0	6THH_A	0.926283	OpenFold
≤1.0	6THH_A	0.943895	DMS-Fold
≤1.0	7DKK_A	0.936601	OpenFold
≤1.0	7DKK_A	0.966066	DMS-Fold
≤1.0	8J1C_C	0.948688	OpenFold
≤1.0	8J1C_C	0.970195	DMS-Fold
≤1.0	7Z1X_E	0.910144	OpenFold
≤1.0	7Z1X_E	0.951582	DMS-Fold
≤1.0	7OJU_A	0.775329	OpenFold
[truncated: 1,353 more rows]

## Sheet: Figure 3c
Decoys	Neffs	TMs	Network
7XHS_A	1	0.43688	OpenFold
7XHS_A	1	0.78378	DMS-Fold
8A0C_A	1	0.17582	OpenFold
8A0C_A	1	0.17504	DMS-Fold
7QSW_B	1	0.31033	OpenFold
7QSW_B	1	0.85232	DMS-Fold
7Y3K_A	1	0.32736	OpenFold
7Y3K_A	1	0.49593	DMS-Fold
7Y55_A	1	0.56546	OpenFold
7Y55_A	1	0.90876	DMS-Fold
8GYN_A	1	0.62237	OpenFold
8GYN_A	1	0.91361	DMS-Fold
7YH5_B	1	0.29074	OpenFold
7YH5_B	1	0.47758	DMS-Fold
6ZYC_A	1	0.46357	OpenFold
6ZYC_A	1	0.64232	DMS-Fold
8BXR_A	1	0.20103	OpenFold
8BXR_A	1	0.53393	DMS-Fold
8BII_A	1	0.29609	OpenFold
8BII_A	1	0.76335	DMS-Fold
8HE0_B	1	0.29467	OpenFold
8HE0_B	1	0.23147	DMS-Fold
7VXR_A	1	0.48071	OpenFold
7VXR_A	1	0.80983	DMS-Fold
7R3W_D	1	0.23684	OpenFold
7R3W_D	1	0.3936	DMS-Fold
8DPK_A	1	0.28165	OpenFold
8DPK_A	1	0.61976	DMS-Fold
8FZB_A	1	0.33734	OpenFold
8FZB_A	1	0.83308	DMS-Fold
7XG8_A	1	0.24366	OpenFold
7XG8_A	1	0.43868	DMS-Fold
7OA7_A	1	0.28433	OpenFold
7OA7_A	1	0.54864	DMS-Fold
8EHE_B	1	0.29803	OpenFold
8EHE_B	1	0.92084	DMS-Fold
8DHT_A	1	0.25858	OpenFold
8DHT_A	1	0.72247	DMS-Fold
7YN1_B	1	0.31379	OpenFold
7YN1_B	1	0.70387	DMS-Fold
8DPB_C	1	0.93896	OpenFold
8DPB_C	1	0.94057	DMS-Fold
7XRI_A	1	0.4903	OpenFold
7XRI_A	1	0.78699	DMS-Fold
8ITG_B	1	0.43693	OpenFold
8ITG_B	1	0.45919	DMS-Fold
8H24_A	1	0.75783	OpenFold
8H24_A	1	0.963	DMS-Fold
8DWQ_A	1	0.33018	OpenFold
8DWQ_A	1	0.3206	DMS-Fold
6XMB_A	1	0.56321	OpenFold
6XMB_A	1	0.69886	DMS-Fold
8B8B_A	1	0.4695	OpenFold
8B8B_A	1	0.52298	DMS-Fold
7WJ0_A	1	0.61569	OpenFold
7WJ0_A	1	0.64899	DMS-Fold
8U2V_A	1	0.30732	OpenFold
8U2V_A	1	0.93886	DMS-Fold
6THH_A	1	0.81468	OpenFold
6THH_A	1	0.94429	DMS-Fold
7DKK_A	1	0.92644	OpenFold
7DKK_A	1	0.9677	DMS-Fold
8J1C_C	1	0.33814	OpenFold
8J1C_C	1	0.71375	DMS-Fold
7Z1X_E	1	0.54361	OpenFold
7Z1X_E	1	0.95047	DMS-Fold
7OJU_A	1	0.32856	OpenFold
7OJU_A	1	0.76576	DMS-Fold
7SH1_B	1	0.25607	OpenFold
7SH1_B	1	0.21315	DMS-Fold
8B6A_B	1	0.3924	OpenFold
8B6A_B	1	0.31038	DMS-Fold
8CDY_A	1	0.46567	OpenFold
8CDY_A	1	0.46474	DMS-Fold
8EW6_V	1	0.36544	OpenFold
8EW6_V	1	0.93226	DMS-Fold
7ZTW_A	1	0.45969	OpenFold
7ZTW_A	1	0.78552	DMS-Fold
8F8U_A	1	0.2933	OpenFold
8F8U_A	1	0.68202	DMS-Fold
8OVH_A	1	0.28224	OpenFold
8OVH_A	1	0.20686	DMS-Fold
8GXF_B	1	0.24691	OpenFold
8GXF_B	1	0.9083	DMS-Fold
8EK4_B	1	0.93441	OpenFold
8EK4_B	1	0.95144	DMS-Fold
7K3S_B	1	0.48934	OpenFold
7K3S_B	1	0.48606	DMS-Fold
8BGM_D	1	0.21616	OpenFold
8BGM_D	1	0.35782	DMS-Fold
7MHU_A	1	0.36473	OpenFold
7MHU_A	1	0.90805	DMS-Fold
7XJM_A	1	0.24332	OpenFold
7XJM_A	1	0.50332	DMS-Fold
8DOT_A	1	0.34994	OpenFold
8DOT_A	1	0.67845	DMS-Fold
8GXD_A	1	0.24707	OpenFold
8GXD_A	1	0.71873	DMS-Fold
7TH2_C	1	0.39575	OpenFold
7TH2_C	1	0.91803	DMS-Fold
8SIJ_A	1	0.21078	OpenFold
8SIJ_A	1	0.60039	DMS-Fold
7QPR_D	1	0.25512	OpenFold
7QPR_D	1	0.38946	DMS-Fold
7Z2U_A	1	0.25326	OpenFold
7Z2U_A	1	0.90351	DMS-Fold
8G64_A	1	0.35988	OpenFold
8G64_A	1	0.82067	DMS-Fold
7SVE_C	1	0.27637	OpenFold
7SVE_C	1	0.48994	DMS-Fold
7ZOU_A	1	0.42703	OpenFold
7ZOU_A	1	0.86299	DMS-Fold
7REJ_A	1	0.30184	OpenFold
7REJ_A	1	0.23487	DMS-Fold
7YTO_D	1	0.29543	OpenFold
7YTO_D	1	0.20922	DMS-Fold
7ZBH_B	1	0.28575	OpenFold
7ZBH_B	1	0.26268	DMS-Fold
7U20_B	1	0.28297	OpenFold
7U20_B	1	0.96022	DMS-Fold
7XB6_A	1	0.23333	OpenFold
7XB6_A	1	0.20178	DMS-Fold
7XG7_A	1	0.24317	OpenFold
7XG7_A	1	0.2403	DMS-Fold
7YLT_A	1	0.27557	OpenFold
7YLT_A	1	0.82923	DMS-Fold
8H3Y_D	1	0.41721	OpenFold
8H3Y_D	1	0.68142	DMS-Fold
7XTO_B	1	0.34126	OpenFold
7XTO_B	1	0.667	DMS-Fold
7DKO_A	1	0.98116	OpenFold
7DKO_A	1	0.95547	DMS-Fold
8CGE_B	1	0.43153	OpenFold
8CGE_B	1	0.92095	DMS-Fold
7WRS_B	1	0.26672	OpenFold
7WRS_B	1	0.4265	DMS-Fold
8BFH_A	1	0.71624	OpenFold
8BFH_A	1	0.95782	DMS-Fold
7W42_B	1	0.23914	OpenFold
7W42_B	1	0.3369	DMS-Fold
8OS3_A	1	0.35599	OpenFold
8OS3_A	1	0.96357	DMS-Fold
7UWU_A	1	0.27438	OpenFold
7UWU_A	1	0.13623	DMS-Fold
8GQZ_A	1	0.29479	OpenFold
8GQZ_A	1	0.73545	DMS-Fold
8AVK_A	1	0.25812	OpenFold
8AVK_A	1	0.37479	DMS-Fold
8C46_A	1	0.30608	OpenFold
8C46_A	1	0.2392	DMS-Fold
8ARE_A	1	0.2398	OpenFold
8ARE_A	1	0.21541	DMS-Fold
7WA9_A	1	0.85713	OpenFold
7WA9_A	1	0.86735	DMS-Fold
8IC8_H	1	0.30878	OpenFold
8IC8_H	1	0.64645	DMS-Fold
7XFS_A	1	0.32978	OpenFold
7XFS_A	1	0.94173	DMS-Fold
7XPI_A	1	0.2412	OpenFold
7XPI_A	1	0.23499	DMS-Fold
7UPQ_B	1	0.90253	OpenFold
7UPQ_B	1	0.8733	DMS-Fold
7LXK_A	1	0.49334	OpenFold
7LXK_A	1	0.46861	DMS-Fold
8GBW_H	1	0.22128	OpenFold
8GBW_H	1	0.61468	DMS-Fold
8D2Z_A	1	0.30622	OpenFold
8D2Z_A	1	0.7744	DMS-Fold
8EE2_D	1	0.36694	OpenFold
8EE2_D	1	0.96069	DMS-Fold
6WXP_A	1	0.54355	OpenFold
6WXP_A	1	0.69858	DMS-Fold
7T12_B	1	0.30837	OpenFold
7T12_B	1	0.64414	DMS-Fold
7VR2_A	1	0.24489	OpenFold
7VR2_A	1	0.40685	DMS-Fold
8P2J_C	1	0.33352	OpenFold
8P2J_C	1	0.68384	DMS-Fold
8ADB_A	1	0.56333	OpenFold
8ADB_A	1	0.69888	DMS-Fold
8D03_A	1	0.87195	OpenFold
8D03_A	1	0.95669	DMS-Fold
8D4O_A	1	0.48485	OpenFold
8D4O_A	1	0.88959	DMS-Fold
8CNT_A	1	0.17768	OpenFold
8CNT_A	1	0.19289	DMS-Fold
7XND_B	1	0.48712	OpenFold
7XND_B	1	0.80456	DMS-Fold
7QTZ_A	1	0.2277	OpenFold
7QTZ_A	1	0.30612	DMS-Fold
8GME_A	1	0.27645	OpenFold
8GME_A	1	0.25359	DMS-Fold
8D08_D	1	0.53955	OpenFold
8D08_D	1	0.88407	DMS-Fold
7WF9_A	1	0.29235	OpenFold
7WF9_A	1	0.50466	DMS-Fold
7JTL_A	1	0.28485	OpenFold
7JTL_A	1	0.68066	DMS-Fold
8SDC_B	1	0.31377	OpenFold
8SDC_B	1	0.59487	DMS-Fold
7RGS_A	1	0.41271	OpenFold
7RGS_A	1	0.72797	DMS-Fold
8DSX_A	1	0.60578	OpenFold
8DSX_A	1	0.81329	DMS-Fold
8AK2_A	1	0.27426	OpenFold
8AK2_A	1	0.41126	DMS-Fold
8E7N_A	1	0.2589	OpenFold
8E7N_A	1	0.51536	DMS-Fold
7OCX_A	1	0.24015	OpenFold
7OCX_A	1	0.95989	DMS-Fold
7YPN_D	1	0.23942	OpenFold
7YPN_D	1	0.46595	DMS-Fold
8AS9_D	1	0.30096	OpenFold
8AS9_D	1	0.27697	DMS-Fold
8AY0_B	1	0.24852	OpenFold
8AY0_B	1	0.19677	DMS-Fold
8AU0_B	1	0.9112	OpenFold
8AU0_B	1	0.84795	DMS-Fold
7WRK_A	1	0.35451	OpenFold
7WRK_A	1	0.97502	DMS-Fold
8FC0_C	1	0.53575	OpenFold
8FC0_C	1	0.23826	DMS-Fold
6ZPP_A	1	0.62002	OpenFold
6ZPP_A	1	0.95861	DMS-Fold
7XNJ_B	1	0.86356	OpenFold
7XNJ_B	1	0.96157	DMS-Fold
7WF8_B	1	0.3933	OpenFold
7WF8_B	1	0.88834	DMS-Fold
8BDK_A	1	0.54324	OpenFold
8BDK_A	1	0.64203	DMS-Fold
8ELF_B	1	0.22887	OpenFold
8ELF_B	1	0.24614	DMS-Fold
8I5A_A	1	0.20714	OpenFold
8I5A_A	1	0.18775	DMS-Fold
8B3E_A	1	0.27108	OpenFold
8B3E_A	1	0.38895	DMS-Fold
8BJ4_C	1	0.34026	OpenFold
8BJ4_C	1	0.81369	DMS-Fold
8FIH_A	1	0.94376	OpenFold
8FIH_A	1	0.94402	DMS-Fold
7QFI_B	1	0.29243	OpenFold
7QFI_B	1	0.81326	DMS-Fold
8AV2_B	1	0.33102	OpenFold
8AV2_B	1	0.74963	DMS-Fold
8G9M_A	1	0.45031	OpenFold
8G9M_A	1	0.75203	DMS-Fold
6POO_A	1	0.8002	OpenFold
6POO_A	1	0.76285	DMS-Fold
7USV_D	1	0.28767	OpenFold
7USV_D	1	0.91227	DMS-Fold
8AHQ_A	1	0.2819	OpenFold
8AHQ_A	1	0.58849	DMS-Fold
7PQI_A	1	0.32099	OpenFold
7PQI_A	1	0.78801	DMS-Fold
8IE2_H	1	0.2087	OpenFold
8IE2_H	1	0.19222	DMS-Fold
8IOM_A	1	0.45325	OpenFold
8IOM_A	1	0.59292	DMS-Fold
8EV4_A	1	0.2506	OpenFold
8EV4_A	1	0.53544	DMS-Fold
6TY0_A	1	0.444	OpenFold
6TY0_A	1	0.74187	DMS-Fold
8SZP_B	1	0.1686	OpenFold
8SZP_B	1	0.16912	DMS-Fold
8AVM_A	1	0.40119	OpenFold
8AVM_A	1	0.40898	DMS-Fold
8EEE_B	1	0.4786	OpenFold
8EEE_B	1	0.61186	DMS-Fold
8CWP_A	1	0.25461	OpenFold
8CWP_A	1	0.80504	DMS-Fold
6LKI_B	1	0.2836	OpenFold
6LKI_B	1	0.61191	DMS-Fold
8DGQ_A	1	0.32017	OpenFold
8DGQ_A	1	0.40248	DMS-Fold
7XRB_A	1	0.3091	OpenFold
7XRB_A	1	0.95143	DMS-Fold
8AG8_A	1	0.6242	OpenFold
8AG8_A	1	0.93486	DMS-Fold
8EP4_A	1	0.22184	OpenFold
8EP4_A	1	0.3041	DMS-Fold
8FTU_B	1	0.65026	OpenFold
8FTU_B	1	0.80371	DMS-Fold
7KUW_A	1	0.61875	OpenFold
7KUW_A	1	0.80388	DMS-Fold
8EWU_B	1	0.25103	OpenFold
8EWU_B	1	0.4863	DMS-Fold
7Q9E_C	1	0.21887	OpenFold
7Q9E_C	1	0.45692	DMS-Fold
8IDF_A	1	0.23757	OpenFold
8IDF_A	1	0.26704	DMS-Fold
7CUJ_A	1	0.32607	OpenFold
7CUJ_A	1	0.23896	DMS-Fold
7QRJ_B	1	0.28881	OpenFold
7QRJ_B	1	0.65472	DMS-Fold
7YGK_A	1	0.4556	OpenFold
7YGK_A	1	0.49029	DMS-Fold
7YP4_B	1	0.24957	OpenFold
7YP4_B	1	0.80724	DMS-Fold
8GV1_A	1	0.31243	OpenFold
8GV1_A	1	0.69696	DMS-Fold
7VMH_C	1	0.27067	OpenFold
7VMH_C	1	0.86837	DMS-Fold
7SFY_C	1	0.87197	OpenFold
7SFY_C	1	0.88553	DMS-Fold
8OK7_A	1	0.2029	OpenFold
8OK7_A	1	0.58793	DMS-Fold
8BFI_B	1	0.32906	OpenFold
8BFI_B	1	0.59514	DMS-Fold
7M1Z_B	1	0.24728	OpenFold
7M1Z_B	1	0.24844	DMS-Fold
7THH_A	1	0.31452	OpenFold
7THH_A	1	0.57527	DMS-Fold
8EGW_B	1	0.21232	OpenFold
8EGW_B	1	0.29832	DMS-Fold
7YM9_A	1	0.2499	OpenFold
7YM9_A	1	0.78791	DMS-Fold
7XVI_A	1	0.62812	OpenFold
7XVI_A	1	0.84124	DMS-Fold
8DY4_A	1	0.39929	OpenFold
8DY4_A	1	0.94575	DMS-Fold
7VUD_A	1	0.26124	OpenFold
7VUD_A	1	0.63949	DMS-Fold
7SKJ_A	1	0.47572	OpenFold
7SKJ_A	1	0.94884	DMS-Fold
6UV6_A	1	0.2709	OpenFold
6UV6_A	1	0.92593	DMS-Fold
7ZOB_E	1	0.60084	OpenFold
7ZOB_E	1	0.88864	DMS-Fold
8PFD_B	1	0.43179	OpenFold
8PFD_B	1	0.9599	DMS-Fold
7Q6G_A	1	0.21	OpenFold
7Q6G_A	1	0.72934	DMS-Fold
7RI3_A	1	0.19703	OpenFold
7RI3_A	1	0.34807	DMS-Fold
7Z27_A	1	0.26696	OpenFold
7Z27_A	1	0.46066	DMS-Fold
7ZS0_A	1	0.28343	OpenFold
7ZS0_A	1	0.26775	DMS-Fold
7Z8E_A	1	0.27069	OpenFold
7Z8E_A	1	0.18185	DMS-Fold
7YFU_A	1	0.82983	OpenFold
7YFU_A	1	0.81787	DMS-Fold
8D4W_A	1	0.81995	OpenFold
8D4W_A	1	0.85233	DMS-Fold
7XDV_A	1	0.33263	OpenFold
7XDV_A	1	0.76347	DMS-Fold
7WXZ_A	1	0.48823	OpenFold
7WXZ_A	1	0.64817	DMS-Fold
8DY3_A	1	0.74806	OpenFold
8DY3_A	1	0.674	DMS-Fold
6XN8_A	1	0.25598	OpenFold
6XN8_A	1	0.81042	DMS-Fold
7VMF_A	1	0.32959	OpenFold
7VMF_A	1	0.73107	DMS-Fold
7UPO_C	1	0.66891	OpenFold
7UPO_C	1	0.7817	DMS-Fold
6T1Z_A	1	0.24316	OpenFold
6T1Z_A	1	0.66697	DMS-Fold
8SG7_C	1	0.17314	OpenFold
8SG7_C	1	0.1353	DMS-Fold
8FTW_A	1	0.4305	OpenFold
8FTW_A	1	0.75768	DMS-Fold
7QAU_A	1	0.32838	OpenFold
7QAU_A	1	0.7348	DMS-Fold
8ODW_A	1	0.20955	OpenFold
8ODW_A	1	0.20221	DMS-Fold
8FHJ_C	1	0.21574	OpenFold
8FHJ_C	1	0.48779	DMS-Fold
8FN5_A	1	0.20715	OpenFold
8FN5_A	1	0.4644	DMS-Fold
7XYR_A	1	0.28621	OpenFold
7XYR_A	1	0.1568	DMS-Fold
7JJV_A	1	0.46322	OpenFold
7JJV_A	1	0.45348	DMS-Fold
7BYF_C	1	0.2201	OpenFold
7BYF_C	1	0.20253	DMS-Fold
7US3_A	1	0.236	OpenFold
7US3_A	1	0.49544	DMS-Fold
8T5N_A	1	0.2089	OpenFold
8T5N_A	1	0.28069	DMS-Fold
7XTJ_B	1	0.27713	OpenFold
7XTJ_B	1	0.18937	DMS-Fold
8OUP_B	1	0.37892	OpenFold
8OUP_B	1	0.95072	DMS-Fold
7QYS_L	1	0.21845	OpenFold
7QYS_L	1	0.21806	DMS-Fold
7K7W_A	1	0.27768	OpenFold
7K7W_A	1	0.25971	DMS-Fold
6YGH_A	1	0.43091	OpenFold
6YGH_A	1	0.82929	DMS-Fold
7PRD_A	1	0.3395	OpenFold
7PRD_A	1	0.78282	DMS-Fold
8SPP_A	1	0.26294	OpenFold
8SPP_A	1	0.21018	DMS-Fold
7FCT_B	1	0.35909	OpenFold
7FCT_B	1	0.94152	DMS-Fold
7R0K_A	1	0.2131	OpenFold
7R0K_A	1	0.39251	DMS-Fold
8BCQ_B	1	0.29779	OpenFold
8BCQ_B	1	0.47498	DMS-Fold
7YTA_B	1	0.28396	OpenFold
7YTA_B	1	0.58773	DMS-Fold
7YTF_A	1	0.2998	OpenFold
7YTF_A	1	0.24398	DMS-Fold
8DEI_B	1	0.27813	OpenFold
8DEI_B	1	0.43885	DMS-Fold
8GTH_E	1	0.2657	OpenFold
8GTH_E	1	0.66478	DMS-Fold
8D0O_A	1	0.23742	OpenFold
8D0O_A	1	0.45346	DMS-Fold
7W5C_A	1	0.23624	OpenFold
7W5C_A	1	0.76888	DMS-Fold
8A8K_A	1	0.37115	OpenFold
8A8K_A	1	0.56105	DMS-Fold
7WNT_A	1	0.22841	OpenFold
7WNT_A	1	0.7108	DMS-Fold
8HCI_C	1	0.32658	OpenFold
8HCI_C	1	0.40127	DMS-Fold
7W6B_A	1	0.13865	OpenFold
7W6B_A	1	0.21595	DMS-Fold
7W0I_A	1	0.35615	OpenFold
7W0I_A	1	0.72655	DMS-Fold
7WBN_A	1	0.28913	OpenFold
7WBN_A	1	0.25258	DMS-Fold
7N99_A	1	0.25274	OpenFold
7N99_A	1	0.60075	DMS-Fold
7TJB_A	1	0.53955	OpenFold
7TJB_A	1	0.87978	DMS-Fold
7QY5_B	1	0.23896	OpenFold
7QY5_B	1	0.30191	DMS-Fold
8F70_A	1	0.24578	OpenFold
8F70_A	1	0.39661	DMS-Fold
8SF3_A	1	0.22873	OpenFold
8SF3_A	1	0.20354	DMS-Fold
8A28_A	1	0.23164	OpenFold
8A28_A	1	0.33688	DMS-Fold
8DKT_B	1	0.24433	OpenFold
8DKT_B	1	0.84858	DMS-Fold
7ZLY_A	1	0.39648	OpenFold
7ZLY_A	1	0.66068	DMS-Fold
8BD1_A	1	0.33006	OpenFold
8BD1_A	1	0.80533	DMS-Fold
7OC9_A	1	0.48914	OpenFold
7OC9_A	1	0.88936	DMS-Fold
8HG9_A	1	0.2258	OpenFold
8HG9_A	1	0.58482	DMS-Fold
8G53_A	1	0.51269	OpenFold
8G53_A	1	0.67412	DMS-Fold
7XUY_A	1	0.58751	OpenFold
7XUY_A	1	0.7821	DMS-Fold
7XPC_A	1	0.28056	OpenFold
7XPC_A	1	0.78468	DMS-Fold
7X7H_B	1	0.65765	OpenFold
7X7H_B	1	0.9719	DMS-Fold
8DBA_G	1	0.2512	OpenFold
8DBA_G	1	0.23289	DMS-Fold
7ZPN_A	1	0.51864	OpenFold
7ZPN_A	1	0.64982	DMS-Fold
8D89_A	1	0.35196	OpenFold
8D89_A	1	0.71744	DMS-Fold
7ON7_A	1	0.28987	OpenFold
7ON7_A	1	0.96302	DMS-Fold
7WKI_B	1	0.35821	OpenFold
7WKI_B	1	0.69935	DMS-Fold
7YA2_B	1	0.26475	OpenFold
7YA2_B	1	0.21431	DMS-Fold
8E8T_B	1	0.22363	OpenFold
8E8T_B	1	0.38521	DMS-Fold
7ABW_A	1	0.24276	OpenFold
7ABW_A	1	0.23851	DMS-Fold
7Y8I_E	1	0.83631	OpenFold
7Y8I_E	1	0.84282	DMS-Fold
8T7W_A	1	0.6113	OpenFold
8T7W_A	1	0.44911	DMS-Fold
7UI8_A	1	0.63412	OpenFold
7UI8_A	1	0.84517	DMS-Fold
8E4F_A	1	0.25875	OpenFold
8E4F_A	1	0.77542	DMS-Fold
7UI2_B	1	0.46766	OpenFold
7UI2_B	1	0.8953	DMS-Fold
7ONC_A	1	0.67903	OpenFold
7ONC_A	1	0.99193	DMS-Fold
8EMY_G	1	0.3047	OpenFold
8EMY_G	1	0.8982	DMS-Fold
8B9O_A	1	0.34801	OpenFold
8B9O_A	1	0.93864	DMS-Fold
7JTA_A	1	0.81542	OpenFold
7JTA_A	1	0.93398	DMS-Fold
8A14_A	1	0.22569	OpenFold
8A14_A	1	0.29728	DMS-Fold
7S2I_A	1	0.28012	OpenFold
7S2I_A	1	0.90892	DMS-Fold
8B7X_A	1	0.61794	OpenFold
8B7X_A	1	0.96434	DMS-Fold
7X2P_A	1	0.57357	OpenFold
7X2P_A	1	0.80881	DMS-Fold
8HHF_L	1	0.55462	OpenFold
8HHF_L	1	0.57758	DMS-Fold
8IBJ_A	1	0.2814	OpenFold
8IBJ_A	1	0.88894	DMS-Fold
7ONG_A	1	0.28109	OpenFold
7ONG_A	1	0.87805	DMS-Fold
7UWY_A	1	0.9114	OpenFold
7UWY_A	1	0.90213	DMS-Fold
8DQM_H	1	0.33874	OpenFold
8DQM_H	1	0.77305	DMS-Fold
7X2N_A	1	0.31881	OpenFold
7X2N_A	1	0.91252	DMS-Fold
8H1K_A	1	0.34849	OpenFold
8H1K_A	1	0.81084	DMS-Fold
8DCY_C	1	0.24653	OpenFold
8DCY_C	1	0.40626	DMS-Fold
7QFJ_D	1	0.30178	OpenFold
7QFJ_D	1	0.91505	DMS-Fold
7YKO_A	1	0.25217	OpenFold
7YKO_A	1	0.86849	DMS-Fold
6ZM9_A	1	0.72807	OpenFold
6ZM9_A	1	0.81116	DMS-Fold
8OJS_B	1	0.28152	OpenFold
8OJS_B	1	0.51771	DMS-Fold
8SK5_B	1	0.29894	OpenFold
8SK5_B	1	0.71874	DMS-Fold
7Y77_A	1	0.2218	OpenFold
7Y77_A	1	0.17402	DMS-Fold
8C3E_A	1	0.93631	OpenFold
8C3E_A	1	0.92364	DMS-Fold
8BFI_A	1	0.28626	OpenFold
8BFI_A	1	0.5	DMS-Fold
8HFA_A	1	0.33943	OpenFold
8HFA_A	1	0.73624	DMS-Fold
7YPV_A	1	0.32821	OpenFold
7YPV_A	1	0.59823	DMS-Fold
8FLX_A	1	0.93663	OpenFold
8FLX_A	1	0.93797	DMS-Fold
7UPO_A	1	0.91264	OpenFold
7UPO_A	1	0.93197	DMS-Fold
7QJN_A	1	0.42894	OpenFold
7QJN_A	1	0.7247	DMS-Fold
8PNK_A	1	0.23252	OpenFold
8PNK_A	1	0.24264	DMS-Fold
8EN6_C	1	0.29888	OpenFold
8EN6_C	1	0.91232	DMS-Fold
8GU3_A	1	0.26973	OpenFold
8GU3_A	1	0.92886	DMS-Fold
7Y7N_A	1	0.35895	OpenFold
7Y7N_A	1	0.72548	DMS-Fold
8A2N_B	1	0.26687	OpenFold
8A2N_B	1	0.41191	DMS-Fold
6V7U_A	1	0.67216	OpenFold
6V7U_A	1	0.89175	DMS-Fold
7Y43_A	1	0.7551	OpenFold
7Y43_A	1	0.95391	DMS-Fold
8GR5_A	1	0.45483	OpenFold
8GR5_A	1	0.79495	DMS-Fold
8P26_J	1	0.3143	OpenFold
8P26_J	1	0.95253	DMS-Fold
7NSN_A	1	0.14246	OpenFold
7NSN_A	1	0.13182	DMS-Fold
7XGT_B	1	0.2516	OpenFold
7XGT_B	1	0.82856	DMS-Fold
7XJR_A	1	0.49723	OpenFold
7XJR_A	1	0.21958	DMS-Fold
7WJQ_B	1	0.26959	OpenFold
7WJQ_B	1	0.1781	DMS-Fold
7WU8_G	1	0.84095	OpenFold
7WU8_G	1	0.94701	DMS-Fold
7YHR_A	1	0.40725	OpenFold
7YHR_A	1	0.97547	DMS-Fold
7ZK0_A	1	0.7839	OpenFold
7ZK0_A	1	0.6982	DMS-Fold
7W52_B	1	0.30804	OpenFold
7W52_B	1	0.44734	DMS-Fold
7XBJ_A	1	0.26433	OpenFold
7XBJ_A	1	0.21372	DMS-Fold
7XKS_A	1	0.29886	OpenFold
7XKS_A	1	0.56343	DMS-Fold
6ZN3_A	1	0.31389	OpenFold
6ZN3_A	1	0.65475	DMS-Fold
8DGD_A	1	0.33247	OpenFold
8DGD_A	1	0.89878	DMS-Fold
7M5F_A	1	0.59207	OpenFold
7M5F_A	1	0.7968	DMS-Fold
8FWY_A	1	0.28858	OpenFold
8FWY_A	1	0.8187	DMS-Fold
8B3Z_A	1	0.41819	OpenFold
8B3Z_A	1	0.93247	DMS-Fold
8SZT_A	1	0.43161	OpenFold
8SZT_A	1	0.83064	DMS-Fold
8DL5_B	1	0.22565	OpenFold
8DL5_B	1	0.18375	DMS-Fold
7W1I_A	1	0.27098	OpenFold
7W1I_A	1	0.21297	DMS-Fold
7TXL_A	1	0.23385	OpenFold
7TXL_A	1	0.65342	DMS-Fold
7XRQ_A	1	0.28254	OpenFold
7XRQ_A	1	0.78952	DMS-Fold
8SMQ_A	1	0.36932	OpenFold
8SMQ_A	1	0.57682	DMS-Fold
7VMA_A	1	0.41639	OpenFold
7VMA_A	1	0.50219	DMS-Fold
8EYN_A	1	0.38814	OpenFold
8EYN_A	1	0.69191	DMS-Fold
7ROA_A	1	0.56698	OpenFold
7ROA_A	1	0.92278	DMS-Fold
7UWZ_A	1	0.66644	OpenFold
7UWZ_A	1	0.72331	DMS-Fold
7XC3_A	1	0.2767	OpenFold
7XC3_A	1	0.92967	DMS-Fold
7VTK_A	1	0.29273	OpenFold
7VTK_A	1	0.60952	DMS-Fold
8AAJ_A	1	0.29396	OpenFold
8AAJ_A	1	0.87836	DMS-Fold
8H4P_A	1	0.31399	OpenFold
8H4P_A	1	0.20062	DMS-Fold
7YSI_A	1	0.32056	OpenFold
7YSI_A	1	0.93634	DMS-Fold
8HP5_A	1	0.30139	OpenFold
8HP5_A	1	0.79652	DMS-Fold
7PUP_A	1	0.29079	OpenFold
7PUP_A	1	0.53781	DMS-Fold
7QJT_A	1	0.35189	OpenFold
7QJT_A	1	0.60399	DMS-Fold
8OXL_B	1	0.49295	OpenFold
8OXL_B	1	0.84888	DMS-Fold
8AKP_A	1	0.24511	OpenFold
8AKP_A	1	0.7177	DMS-Fold
8OEK_A	1	0.36226	OpenFold
8OEK_A	1	0.68101	DMS-Fold
8BGT_A	1	0.35842	OpenFold
8BGT_A	1	0.76968	DMS-Fold
8FZY_A	1	0.27203	OpenFold
8FZY_A	1	0.69949	DMS-Fold
7ZNG_A	1	0.57675	OpenFold
7ZNG_A	1	0.50123	DMS-Fold
8AXJ_A	1	0.27988	OpenFold
8AXJ_A	1	0.27731	DMS-Fold
8BS7_C	1	0.56753	OpenFold
8BS7_C	1	0.66368	DMS-Fold
7TVW_A	1	0.39231	OpenFold
7TVW_A	1	0.87337	DMS-Fold
8GIF_A	1	0.21833	OpenFold
8GIF_A	1	0.20885	DMS-Fold
8FAF_A	1	0.72163	OpenFold
8FAF_A	1	0.92944	DMS-Fold
8B2P_A	1	0.24708	OpenFold
8B2P_A	1	0.37466	DMS-Fold
8AN5_C	1	0.54276	OpenFold
8AN5_C	1	0.91427	DMS-Fold
8BA1_B	1	0.30516	OpenFold
8BA1_B	1	0.58045	DMS-Fold
7XLD_B	1	0.32809	OpenFold
7XLD_B	1	0.91157	DMS-Fold
7WD4_A	1	0.23198	OpenFold
7WD4_A	1	0.4502	DMS-Fold
8DAY_A	1	0.29098	OpenFold
8DAY_A	1	0.76179	DMS-Fold
7ULN_A	1	0.31874	OpenFold
7ULN_A	1	0.73105	DMS-Fold
7S2M_B	1	0.43469	OpenFold
7S2M_B	1	0.9073	DMS-Fold
8EW8_A	1	0.25414	OpenFold
8EW8_A	1	0.593	DMS-Fold
8E83_A	1	0.26269	OpenFold
8E83_A	1	0.19845	DMS-Fold
8ARK_A	1	0.34343	OpenFold
8ARK_A	1	0.47392	DMS-Fold
8JKU_A	1	0.3516	OpenFold
8JKU_A	1	0.68239	DMS-Fold
7N3Y_A	1	0.29535	OpenFold
7N3Y_A	1	0.1754	DMS-Fold
7VIL_A	1	0.27803	OpenFold
7VIL_A	1	0.74349	DMS-Fold
7TOD_A	1	0.57956	OpenFold
7TOD_A	1	0.82666	DMS-Fold
7UV3_A	1	0.54834	OpenFold
7UV3_A	1	0.49512	DMS-Fold
8CM1_A	1	0.46615	OpenFold
8CM1_A	1	0.68141	DMS-Fold
8CKP_C	1	0.34184	OpenFold
8CKP_C	1	0.34202	DMS-Fold
7YPC_A	1	0.55537	OpenFold
7YPC_A	1	0.85248	DMS-Fold
6YJ1_A	1	0.30312	OpenFold
6YJ1_A	1	0.66955	DMS-Fold
8D47_B	1	0.27946	OpenFold
8D47_B	1	0.63487	DMS-Fold
7Y3W_A	1	0.28207	OpenFold
7Y3W_A	1	0.21944	DMS-Fold
7YZW_D	1	0.35439	OpenFold
7YZW_D	1	0.93486	DMS-Fold
8BB6_A	1	0.28472	OpenFold
8BB6_A	1	0.51284	DMS-Fold
7YLB_F	1	0.7585	OpenFold
7YLB_F	1	0.85849	DMS-Fold
8PFC_A	1	0.33907	OpenFold
8PFC_A	1	0.512	DMS-Fold
8P0S_A	1	0.72709	OpenFold
8P0S_A	1	0.72373	DMS-Fold
8DKO_B	1	0.26939	OpenFold
8DKO_B	1	0.81118	DMS-Fold
7ZL9_A	1	0.32599	OpenFold
7ZL9_A	1	0.58421	DMS-Fold
7ZHT_A	1	0.25749	OpenFold
7ZHT_A	1	0.38951	DMS-Fold
8AB1_E	1	0.69709	OpenFold
8AB1_E	1	0.6968	DMS-Fold
7UKX_B	1	0.32871	OpenFold
7UKX_B	1	0.66264	DMS-Fold
8DAJ_A	1	0.38175	OpenFold
8DAJ_A	1	0.58513	DMS-Fold
8SBN_A	1	0.3575	OpenFold
8SBN_A	1	0.76386	DMS-Fold
8P0O_A	1	0.23451	OpenFold
8P0O_A	1	0.43644	DMS-Fold
7WUP_A	1	0.28436	OpenFold
7WUP_A	1	0.44584	DMS-Fold
7Q3R_F	1	0.36741	OpenFold
7Q3R_F	1	0.75088	DMS-Fold
8GC0_H	1	0.33855	OpenFold
8GC0_H	1	0.52711	DMS-Fold
7VRF_A	1	0.37814	OpenFold
7VRF_A	1	0.36466	DMS-Fold
7XRE_C	1	0.27199	OpenFold
7XRE_C	1	0.22049	DMS-Fold
7QSX_A	1	0.23601	OpenFold
7QSX_A	1	0.56048	DMS-Fold
7XLL_A	1	0.33585	OpenFold
7XLL_A	1	0.65613	DMS-Fold
7Q6D_A	1	0.22331	OpenFold
7Q6D_A	1	0.60554	DMS-Fold
7Y1U_A	1	0.21233	OpenFold
7Y1U_A	1	0.37066	DMS-Fold
7QF8_A	1	0.27226	OpenFold
7QF8_A	1	0.20955	DMS-Fold
8AFO_A	1	0.49136	OpenFold
8AFO_A	1	0.58052	DMS-Fold
8BRP_A	1	0.20866	OpenFold
8BRP_A	1	0.52004	DMS-Fold
7XIO_B	1	0.22409	OpenFold
7XIO_B	1	0.31985	DMS-Fold
8DT0_A	1	0.98324	OpenFold
8DT0_A	1	0.98052	DMS-Fold
7RMY_A	1	0.83523	OpenFold
7RMY_A	1	0.95346	DMS-Fold
8GL3_A	1	0.90387	OpenFold
8GL3_A	1	0.9848	DMS-Fold
6XB4_A	1	0.28824	OpenFold
6XB4_A	1	0.44077	DMS-Fold
8E5H_A	1	0.40512	OpenFold
8E5H_A	1	0.76406	DMS-Fold
7Z4X_A	1	0.23338	OpenFold
7Z4X_A	1	0.33692	DMS-Fold
7UQL_A	1	0.72742	OpenFold
7UQL_A	1	0.71199	DMS-Fold
7UVG_A	1	0.34138	OpenFold
7UVG_A	1	0.34213	DMS-Fold
7SNJ_A	1	0.35546	OpenFold
7SNJ_A	1	0.19802	DMS-Fold
8IF7_A	1	0.27687	OpenFold
8IF7_A	1	0.86009	DMS-Fold
8CRI_A	1	0.25473	OpenFold
8CRI_A	1	0.39384	DMS-Fold
6XI6_A	1	0.98049	OpenFold
6XI6_A	1	0.9765	DMS-Fold
7XGV_A	1	0.29925	OpenFold
7XGV_A	1	0.18794	DMS-Fold
7U6I_A	1	0.44686	OpenFold
7U6I_A	1	0.2981	DMS-Fold
8AN4_A	1	0.2854	OpenFold
8AN4_A	1	0.49282	DMS-Fold
8EE8_L	1	0.48809	OpenFold
8EE8_L	1	0.52268	DMS-Fold
8EEF_B	1	0.23777	OpenFold
8EEF_B	1	0.21766	DMS-Fold
7WHF_G	1	0.20442	OpenFold
7WHF_G	1	0.46771	DMS-Fold
7UDK_A	1	0.99071	OpenFold
7UDK_A	1	0.97941	DMS-Fold
7VP6_D	1	0.55417	OpenFold
7VP6_D	1	0.58497	DMS-Fold
8OFJ_B	1	0.31012	OpenFold
8OFJ_B	1	0.92986	DMS-Fold
7W91_A	1	0.85265	OpenFold
7W91_A	1	0.76669	DMS-Fold
7TBO_A	1	0.64394	OpenFold
7TBO_A	1	0.72984	DMS-Fold
7ZGI_B	1	0.27744	OpenFold
7ZGI_B	1	0.21015	DMS-Fold
8B5V_A	1	0.33872	OpenFold
8B5V_A	1	0.82539	DMS-Fold
7WZL_A	1	0.23338	OpenFold
7WZL_A	1	0.41332	DMS-Fold
8B5T_A	1	0.34866	OpenFold
8B5T_A	1	0.89248	DMS-Fold
8E8U_C	1	0.20608	OpenFold
8E8U_C	1	0.23312	DMS-Fold
8B02_B	1	0.28162	OpenFold
8B02_B	1	0.93392	DMS-Fold
8BVO_A	1	0.25599	OpenFold
8BVO_A	1	0.92919	DMS-Fold
7ZTY_A	1	0.23888	OpenFold
7ZTY_A	1	0.2139	DMS-Fold
7X7Z_B	1	0.48275	OpenFold
7X7Z_B	1	0.83431	DMS-Fold
7WXE_A	1	0.30569	OpenFold
7WXE_A	1	0.50703	DMS-Fold
6N64_A	1	0.25292	OpenFold
6N64_A	1	0.26782	DMS-Fold
7BNY_A	1	0.25918	OpenFold
7BNY_A	1	0.94724	DMS-Fold
7XAD_C	1	0.91851	OpenFold
7XAD_C	1	0.91406	DMS-Fold
8T4C_A	1	0.39115	OpenFold
8T4C_A	1	0.83596	DMS-Fold
7ONA_A	1	0.47851	OpenFold
7ONA_A	1	0.25256	DMS-Fold
8F3K_A	1	0.3599	OpenFold
8F3K_A	1	0.9101	DMS-Fold
7W8U_A	1	0.51102	OpenFold
7W8U_A	1	0.88512	DMS-Fold
8DK0_A	1	0.31699	OpenFold
8DK0_A	1	0.94555	DMS-Fold
7M7A_A	1	0.25122	OpenFold
7M7A_A	1	0.49147	DMS-Fold
8GR2_A	1	0.59712	OpenFold
8GR2_A	1	0.81655	DMS-Fold
7QJO_B	1	0.35117	OpenFold
7QJO_B	1	0.66211	DMS-Fold
7YW2_A	1	0.32187	OpenFold
7YW2_A	1	0.62071	DMS-Fold
7ZUA_A	1	0.35338	OpenFold
7ZUA_A	1	0.96182	DMS-Fold
8BIJ_A	1	0.30465	OpenFold
8BIJ_A	1	0.58358	DMS-Fold
7VTI_A	1	0.25649	OpenFold
7VTI_A	1	0.30442	DMS-Fold
8HKG_B	1	0.25819	OpenFold
8HKG_B	1	0.8416	DMS-Fold
7XMH_A	1	0.27469	OpenFold
7XMH_A	1	0.8699	DMS-Fold
7TGI_B	1	0.59545	OpenFold
7TGI_B	1	0.73999	DMS-Fold
8DQY_A	1	0.35987	OpenFold
8DQY_A	1	0.88646	DMS-Fold
8FBD_B	1	0.21255	OpenFold
8FBD_B	1	0.24735	DMS-Fold
8CT8_A	1	0.29401	OpenFold
8CT8_A	1	0.8726	DMS-Fold
7R3I_B	1	0.28399	OpenFold
7R3I_B	1	0.81018	DMS-Fold
7YMB_A	1	0.35104	OpenFold
7YMB_A	1	0.7264	DMS-Fold
7PAB_A	1	0.26583	OpenFold
7PAB_A	1	0.22144	DMS-Fold
8H6S_D	1	0.56681	OpenFold
8H6S_D	1	0.44702	DMS-Fold
8AMO_A	1	0.27084	OpenFold
8AMO_A	1	0.30384	DMS-Fold
7VZ6_A	1	0.27786	OpenFold
7VZ6_A	1	0.35016	DMS-Fold
7YVT_B	1	0.29394	OpenFold
7YVT_B	1	0.74771	DMS-Fold
8C7T_B	1	0.43944	OpenFold
8C7T_B	1	0.66122	DMS-Fold
7Z6B_A	1	0.33453	OpenFold
7Z6B_A	1	0.79313	DMS-Fold
7VRU_C	1	0.35007	OpenFold
7VRU_C	1	0.70315	DMS-Fold
7LSV_A	1	0.33475	OpenFold
7LSV_A	1	0.98555	DMS-Fold
8AF1_A	1	0.24203	OpenFold
8AF1_A	1	0.30216	DMS-Fold
8E7F_A	1	0.19891	OpenFold
8E7F_A	1	0.32028	DMS-Fold
7QSW_C	1	0.24537	OpenFold
7QSW_C	1	0.7725	DMS-Fold
8AKO_B	1	0.33801	OpenFold
8AKO_B	1	0.60918	DMS-Fold
8DAM_C	1	0.42741	OpenFold
8DAM_C	1	0.9521	DMS-Fold
6M6Q_A	1	0.304	OpenFold
6M6Q_A	1	0.54102	DMS-Fold
8DMU_A	1	0.26399	OpenFold
8DMU_A	1	0.20946	DMS-Fold
8P2A_A	1	0.46033	OpenFold
8P2A_A	1	0.44018	DMS-Fold
7X2Q_A	1	0.22304	OpenFold
7X2Q_A	1	0.3548	DMS-Fold
8BIE_A	1	0.27936	OpenFold
8BIE_A	1	0.76916	DMS-Fold
8B26_A	1	0.25002	OpenFold
8B26_A	1	0.34985	DMS-Fold
7Z06_A	1	0.48337	OpenFold
7Z06_A	1	0.65259	DMS-Fold
7ULA_A	1	0.26609	OpenFold
7ULA_A	1	0.6377	DMS-Fold
8EDD_A	1	0.48546	OpenFold
8EDD_A	1	0.75829	DMS-Fold
7S2J_C	1	0.35003	OpenFold
7S2J_C	1	0.90627	DMS-Fold
8JX6_B	1	0.22496	OpenFold
8JX6_B	1	0.54357	DMS-Fold
8H8Y_A	1	0.50047	OpenFold
8H8Y_A	1	0.81422	DMS-Fold
7UED_M	1	0.35049	OpenFold
7UED_M	1	0.74986	DMS-Fold
7W75_D	1	0.38241	OpenFold
7W75_D	1	0.46392	DMS-Fold
7TVC_A	1	0.63363	OpenFold
7TVC_A	1	0.94692	DMS-Fold
8G52_A	1	0.4627	OpenFold
8G52_A	1	0.98139	DMS-Fold
8DQ6_B	1	0.54056	OpenFold
8DQ6_B	1	0.94122	DMS-Fold
8DVH_A	1	0.29763	OpenFold
8DVH_A	1	0.67218	DMS-Fold
8AMC_A	1	0.65848	OpenFold
8AMC_A	1	0.77043	DMS-Fold
8JJM_A	1	0.31746	OpenFold
8JJM_A	1	0.54124	DMS-Fold
8COK_B	1	0.79807	OpenFold
8COK_B	1	0.79353	DMS-Fold
7T9W_A	1	0.36014	OpenFold
7T9W_A	1	0.78197	DMS-Fold
7YDT_A	1	0.66598	OpenFold
7YDT_A	1	0.97572	DMS-Fold
8AEP_A	1	0.31157	OpenFold
8AEP_A	1	0.44251	DMS-Fold
8SWD_A	1	0.86888	OpenFold
8SWD_A	1	0.92003	DMS-Fold
6XOD_A	1	0.3846	OpenFold
6XOD_A	1	0.78855	DMS-Fold
7UC8_H	1	0.46715	OpenFold
7UC8_H	1	0.94992	DMS-Fold
8EJM_B	1	0.35191	OpenFold
8EJM_B	1	0.37704	DMS-Fold
8E22_X	1	0.26593	OpenFold
8E22_X	1	0.79841	DMS-Fold
7TWL_D	1	0.30734	OpenFold
7TWL_D	1	0.41587	DMS-Fold
8P7A_A	1	0.35196	OpenFold
8P7A_A	1	0.68356	DMS-Fold
7UNH_A	1	0.95305	OpenFold
7UNH_A	1	0.92837	DMS-Fold
7SUB_A	1	0.47297	OpenFold
7SUB_A	1	0.70903	DMS-Fold
8E0L_A	1	0.89811	OpenFold
8E0L_A	1	0.94739	DMS-Fold
7Z1X_C	1	0.36168	OpenFold
7Z1X_C	1	0.92268	DMS-Fold
8I4N_A	1	0.27805	OpenFold
8I4N_A	1	0.56974	DMS-Fold
8T7J_A	1	0.27676	OpenFold
8T7J_A	1	0.85731	DMS-Fold
7YM0_A	1	0.36625	OpenFold
7YM0_A	1	0.90119	DMS-Fold
6PX4_A	1	0.78873	OpenFold
6PX4_A	1	0.94113	DMS-Fold
7XTM_B	1	0.2574	OpenFold
7XTM_B	1	0.71722	DMS-Fold
8GBE_A	1	0.29635	OpenFold
8GBE_A	1	0.92207	DMS-Fold
7YWQ_A	1	0.39186	OpenFold
7YWQ_A	1	0.44451	DMS-Fold
7ZOH_C	1	0.34129	OpenFold
7ZOH_C	1	0.3431	DMS-Fold
7WAT_B	1	0.22587	OpenFold
7WAT_B	1	0.39463	DMS-Fold
8OSD_A	1	0.30162	OpenFold
8OSD_A	1	0.98643	DMS-Fold
7YFV_B	1	0.76014	OpenFold
7YFV_B	1	0.79989	DMS-Fold
7ZNP_A	1	0.23421	OpenFold
7ZNP_A	1	0.25275	DMS-Fold
7Y1S_A	1	0.2712	OpenFold
7Y1S_A	1	0.36497	DMS-Fold
7X8Q_A	1	0.3868	OpenFold
7X8Q_A	1	0.68458	DMS-Fold
7BOW_A	1	0.34621	OpenFold
7BOW_A	1	0.77997	DMS-Fold
6UF2_A	1	0.52951	OpenFold
6UF2_A	1	0.52326	DMS-Fold
8HDV_A	1	0.64206	OpenFold
8HDV_A	1	0.71724	DMS-Fold
7WBC_A	1	0.41099	OpenFold
7WBC_A	1	0.90588	DMS-Fold
7XDR_A	1	0.26191	OpenFold
7XDR_A	1	0.21109	DMS-Fold
7X6F_D	1	0.35281	OpenFold
7X6F_D	1	0.85632	DMS-Fold
8EH2_A	1	0.31189	OpenFold
8EH2_A	1	0.78712	DMS-Fold
7Z3S_A	1	0.36859	OpenFold
7Z3S_A	1	0.77302	DMS-Fold
8BNT_B	1	0.37074	OpenFold
8BNT_B	1	0.42766	DMS-Fold
8BVP_A	1	0.26485	OpenFold
8BVP_A	1	0.3411	DMS-Fold
8B7F_A	1	0.19332	OpenFold
8B7F_A	1	0.40805	DMS-Fold
7UOC_A	1	0.27831	OpenFold
7UOC_A	1	0.86216	DMS-Fold
8AIT_A	1	0.27039	OpenFold
8AIT_A	1	0.90739	DMS-Fold
7XSY_A	1	0.2323	OpenFold
7XSY_A	1	0.19497	DMS-Fold
7Y5M_A	1	0.32146	OpenFold
7Y5M_A	1	0.29442	DMS-Fold
8HK0_B	1	0.32561	OpenFold
8HK0_B	1	0.65938	DMS-Fold
8AIL_I	1	0.40274	OpenFold
8AIL_I	1	0.72496	DMS-Fold
8PQ7_C	1	0.28418	OpenFold
8PQ7_C	1	0.20726	DMS-Fold
8BIF_A	1	0.30641	OpenFold
8BIF_A	1	0.6043	DMS-Fold
7YRT_C	1	0.30767	OpenFold
7YRT_C	1	0.82763	DMS-Fold
8BFI_C	1	0.34606	OpenFold
8BFI_C	1	0.38037	DMS-Fold
8IJ9_C	1	0.88159	OpenFold
8IJ9_C	1	0.80946	DMS-Fold
7ZTB_A	1	0.27925	OpenFold
7ZTB_A	1	0.78383	DMS-Fold
8AMQ_A	1	0.26228	OpenFold
8AMQ_A	1	0.19815	DMS-Fold
7ZCB_B	1	0.39245	OpenFold
7ZCB_B	1	0.53796	DMS-Fold
8GCI_A	1	0.32798	OpenFold
8GCI_A	1	0.50059	DMS-Fold
7QIU_A	1	0.30151	OpenFold
7QIU_A	1	0.52072	DMS-Fold
7Y4H_A	1	0.37618	OpenFold
7Y4H_A	1	0.76216	DMS-Fold
8FTX_A	1	0.31238	OpenFold
8FTX_A	1	0.43294	DMS-Fold
7QSG_A	1	0.22063	OpenFold
7QSG_A	1	0.86989	DMS-Fold
7WF6_A	1	0.32118	OpenFold
7WF6_A	1	0.97306	DMS-Fold
8K1I_B	1	0.22189	OpenFold
8K1I_B	1	0.8253	DMS-Fold
8P25_A	1	0.45094	OpenFold
8P25_A	1	0.60094	DMS-Fold
6V4V_A	1	0.38913	OpenFold
6V4V_A	1	0.53924	DMS-Fold
8DQ2_A	1	0.33019	OpenFold
8DQ2_A	1	0.88942	DMS-Fold
7OCJ_G	1	0.73584	OpenFold
7OCJ_G	1	0.9499	DMS-Fold
8GQ9_A	1	0.23784	OpenFold
8GQ9_A	1	0.7476	DMS-Fold
7SKH_B	1	0.26428	OpenFold
7SKH_B	1	0.56963	DMS-Fold
8OF9_A	1	0.39711	OpenFold
8OF9_A	1	0.32194	DMS-Fold
8DP9_A	1	0.25764	OpenFold
8DP9_A	1	0.71509	DMS-Fold
7VQK_A	1	0.37224	OpenFold
7VQK_A	1	0.75359	DMS-Fold
7TSQ_A	1	0.23684	OpenFold
7TSQ_A	1	0.5909	DMS-Fold
8BGJ_A	1	0.26001	OpenFold
8BGJ_A	1	0.76665	DMS-Fold
8GUG_A	1	0.2462	OpenFold
8GUG_A	1	0.86711	DMS-Fold
7W63_B	1	0.22743	OpenFold
7W63_B	1	0.22217	DMS-Fold
8H4Z_A	1	0.22509	OpenFold
8H4Z_A	1	0.3186	DMS-Fold
7ZHR_B	1	0.89273	OpenFold
7ZHR_B	1	0.90642	DMS-Fold
7X36_A	1	0.28542	OpenFold
7X36_A	1	0.89478	DMS-Fold
7WKO_B	1	0.26656	OpenFold
7WKO_B	1	0.21044	DMS-Fold
7Y8S_B	1	0.48679	OpenFold
7Y8S_B	1	0.47937	DMS-Fold
7Y54_A	1	0.73997	OpenFold
7Y54_A	1	0.93954	DMS-Fold
7XRJ_A	1	0.35842	OpenFold
7XRJ_A	1	0.53693	DMS-Fold
7DMF_A	1	0.66312	OpenFold
7DMF_A	1	0.96617	DMS-Fold
8IH4_A	1	0.3354	OpenFold
8IH4_A	1	0.2327	DMS-Fold
7CWP_A	1	0.66513	OpenFold
7CWP_A	1	0.69399	DMS-Fold
8DX0_A	1	0.48663	OpenFold
8DX0_A	1	0.95432	DMS-Fold
7TVY_A	1	0.61246	OpenFold
7TVY_A	1	0.69059	DMS-Fold
8JU8_A	1	0.91546	OpenFold
8JU8_A	1	0.89826	DMS-Fold
8I2E_B	1	0.28945	OpenFold
8I2E_B	1	0.82782	DMS-Fold
8AXP_A	1	0.32211	OpenFold
8AXP_A	1	0.92704	DMS-Fold
8SNG_A	1	0.34021	OpenFold
8SNG_A	1	0.60266	DMS-Fold
8IIC_B	1	0.255	OpenFold
8IIC_B	1	0.28041	DMS-Fold
7QCP_B	1	0.27505	OpenFold
7QCP_B	1	0.46841	DMS-Fold
7WJT_B	1	0.60383	OpenFold
7WJT_B	1	0.73417	DMS-Fold
8BF6_A	1	0.37981	OpenFold
8BF6_A	1	0.96763	DMS-Fold
8E5I_A	1	0.27976	OpenFold
8E5I_A	1	0.72703	DMS-Fold
8SHH_B	1	0.2838	OpenFold
8SHH_B	1	0.22155	DMS-Fold
8EZW_D	1	0.3152	OpenFold
8EZW_D	1	0.8273	DMS-Fold
7YH1_D	1	0.36848	OpenFold
7YH1_D	1	0.96747	DMS-Fold
8AVL_A	1	0.28527	OpenFold
8AVL_A	1	0.59544	DMS-Fold
8AIR_A	1	0.25203	OpenFold
8AIR_A	1	0.57926	DMS-Fold
8ABT_B	1	0.32238	OpenFold
8ABT_B	1	0.63317	DMS-Fold
8F8Y_B	1	0.33084	OpenFold
8F8Y_B	1	0.19856	DMS-Fold
6YA2_A	1	0.4408	OpenFold
6YA2_A	1	0.4261	DMS-Fold
8IAN_A	1	0.28278	OpenFold
8IAN_A	1	0.79092	DMS-Fold
7Y3Z_D	1	0.2361	OpenFold
7Y3Z_D	1	0.44764	DMS-Fold
8FX9_A	1	0.33309	OpenFold
8FX9_A	1	0.94897	DMS-Fold
7ZTN_B	1	0.40306	OpenFold
7ZTN_B	1	0.2746	DMS-Fold
7WLH_B	1	0.30148	OpenFold
7WLH_B	1	0.92089	DMS-Fold
7YTT_A	1	0.44677	OpenFold
7YTT_A	1	0.78062	DMS-Fold
7CN6_A	1	0.48219	OpenFold
7CN6_A	1	0.9086	DMS-Fold
8AIP_A	1	0.49868	OpenFold
8AIP_A	1	0.71982	DMS-Fold
7TXE_A	1	0.22868	OpenFold
7TXE_A	1	0.29841	DMS-Fold
7T8J_A	1	0.43833	OpenFold
7T8J_A	1	0.82091	DMS-Fold
8OTY_C	1	0.4344	OpenFold
8OTY_C	1	0.94785	DMS-Fold
7WKP_A	1	0.32826	OpenFold
7WKP_A	1	0.40972	DMS-Fold
8B73_A	1	0.30075	OpenFold
8B73_A	1	0.8601	DMS-Fold
7UIE_E	1	0.70425	OpenFold
7UIE_E	1	0.95374	DMS-Fold
7A1I_A	1	0.44132	OpenFold
7A1I_A	1	0.69773	DMS-Fold
7YII_A	1	0.59805	OpenFold
7YII_A	1	0.7893	DMS-Fold
7XI4_B	1	0.25089	OpenFold
7XI4_B	1	0.34987	DMS-Fold
7Y97_A	1	0.24659	OpenFold
7Y97_A	1	0.5116	DMS-Fold
7Y8H_B	1	0.31375	OpenFold
7Y8H_B	1	0.91999	DMS-Fold
7USS_A	1	0.25454	OpenFold
7USS_A	1	0.22489	DMS-Fold
7FE0_A	1	0.44641	OpenFold
7FE0_A	1	0.73077	DMS-Fold
8AHK_A	1	0.61174	OpenFold
8AHK_A	1	0.69973	DMS-Fold
8F09_A	1	0.27376	OpenFold
8F09_A	1	0.55096	DMS-Fold
7TEF_A	1	0.27052	OpenFold
7TEF_A	1	0.6647	DMS-Fold
7UDJ_H	1	0.96204	OpenFold
7UDJ_H	1	0.95741	DMS-Fold
8DFK_A	1	0.37094	OpenFold
8DFK_A	1	0.64615	DMS-Fold
8GPS_A	1	0.29998	OpenFold
8GPS_A	1	0.57879	DMS-Fold
8DF0_B	1	0.31922	OpenFold
8DF0_B	1	0.27654	DMS-Fold
7UEH_G	1	0.26674	OpenFold
7UEH_G	1	0.82182	DMS-Fold
8B58_B	1	0.23849	OpenFold
8B58_B	1	0.33794	DMS-Fold
7QBJ_D	1	0.29766	OpenFold
7QBJ_D	1	0.28482	DMS-Fold
7RPS_A	1	0.86201	OpenFold
7RPS_A	1	0.93612	DMS-Fold
8K5L_A	1	0.33121	OpenFold
8K5L_A	1	0.88637	DMS-Fold
8FZZ_B	1	0.25494	OpenFold
8FZZ_B	1	0.37981	DMS-Fold
7UBY_C	1	0.34652	OpenFold
7UBY_C	1	0.88803	DMS-Fold
8ARB_B	1	0.55599	OpenFold
8ARB_B	1	0.57194	DMS-Fold
8E4T_A	1	0.27287	OpenFold
8E4T_A	1	0.53016	DMS-Fold
7Y8U_E	1	0.27224	OpenFold
7Y8U_E	1	0.23299	DMS-Fold
7Z35_A	1	0.83748	OpenFold
7Z35_A	1	0.82216	DMS-Fold
7Y50_A	1	0.35306	OpenFold
7Y50_A	1	0.86878	DMS-Fold
8HEH_B	1	0.44334	OpenFold
8HEH_B	1	0.68181	DMS-Fold
8B55_A	1	0.29758	OpenFold
8B55_A	1	0.77407	DMS-Fold
7M6B_A	1	0.29607	OpenFold
7M6B_A	1	0.581	DMS-Fold
8CIP_A	1	0.31776	OpenFold
8CIP_A	1	0.33455	DMS-Fold
7W7H_E	1	0.25914	OpenFold
7W7H_E	1	0.66948	DMS-Fold
8AIN_B	1	0.41657	OpenFold
8AIN_B	1	0.62047	DMS-Fold
7ZAK_B	1	0.41855	OpenFold
7ZAK_B	1	0.57724	DMS-Fold
6WRW_C	1	0.95596	OpenFold
6WRW_C	1	0.94275	DMS-Fold
8A90_B	1	0.32448	OpenFold
8A90_B	1	0.19585	DMS-Fold
7BCJ_A	1	0.3065	OpenFold
7BCJ_A	1	0.86446	DMS-Fold
7R4W_A	1	0.30728	OpenFold
7R4W_A	1	0.92174	DMS-Fold
8HFW_A	1	0.26297	OpenFold
8HFW_A	1	0.32318	DMS-Fold
8EAW_A	1	0.23641	OpenFold
8EAW_A	1	0.39057	DMS-Fold
8P2B_A	1	0.38829	OpenFold
8P2B_A	1	0.90117	DMS-Fold
7QW4_L	1	0.41296	OpenFold
7QW4_L	1	0.73327	DMS-Fold
7QPK_B	1	0.3228	OpenFold
7QPK_B	1	0.65811	DMS-Fold
7ZRN_A	1	0.40456	OpenFold
7ZRN_A	1	0.58158	DMS-Fold
8GTL_A	1	0.27649	OpenFold
8GTL_A	1	0.44149	DMS-Fold
8H3X_A	1	0.58522	OpenFold
8H3X_A	1	0.93442	DMS-Fold
8GHX_A	1	0.53468	OpenFold
8GHX_A	1	0.7495	DMS-Fold
7UM1_A	1	0.31636	OpenFold
7UM1_A	1	0.40597	DMS-Fold
8I6K_A	1	0.21612	OpenFold
8I6K_A	1	0.56689	DMS-Fold
7W19_A	1	0.2879	OpenFold
7W19_A	1	0.85267	DMS-Fold
8INH_B	1	0.33982	OpenFold
8INH_B	1	0.19708	DMS-Fold
7D2Y_C	1	0.26186	OpenFold
7D2Y_C	1	0.8684	DMS-Fold
8H2C_A	1	0.28839	OpenFold
8H2C_A	1	0.66878	DMS-Fold
7XHP_F	1	0.28999	OpenFold
7XHP_F	1	0.40255	DMS-Fold
8AOK_B	1	0.4286	OpenFold
8AOK_B	1	0.94393	DMS-Fold
7YLQ_A	1	0.22359	OpenFold
7YLQ_A	1	0.78747	DMS-Fold
8AST_C	1	0.45913	OpenFold
8AST_C	1	0.88678	DMS-Fold
8SIU_A	1	0.21495	OpenFold
8SIU_A	1	0.96608	DMS-Fold
7XR8_A	1	0.41223	OpenFold
7XR8_A	1	0.27226	DMS-Fold
8BDQ_D	1	0.28034	OpenFold
8BDQ_D	1	0.54996	DMS-Fold
8A0N_B	1	0.29806	OpenFold
8A0N_B	1	0.68883	DMS-Fold
7VP3_C	1	0.31991	OpenFold
7VP3_C	1	0.43053	DMS-Fold
8FK3_B	1	0.19155	OpenFold
8FK3_B	1	0.2725	DMS-Fold
7ZVO_A	1	0.69042	OpenFold
7ZVO_A	1	0.93016	DMS-Fold
7ZR3_A	1	0.30592	OpenFold
7ZR3_A	1	0.68564	DMS-Fold
8B7S_A	1	0.2069	OpenFold
8B7S_A	1	0.18307	DMS-Fold
7OVV_B	1	0.29894	OpenFold
7OVV_B	1	0.82053	DMS-Fold
8T5J_A	1	0.24903	OpenFold
8T5J_A	1	0.88219	DMS-Fold
7ZGT_A	1	0.26415	OpenFold
7ZGT_A	1	0.94614	DMS-Fold
7UG2_A	1	0.89145	OpenFold
7UG2_A	1	0.80626	DMS-Fold
8C3X_A	1	0.29413	OpenFold
8C3X_A	1	0.33067	DMS-Fold
7UAV_A	1	0.40397	OpenFold
7UAV_A	1	0.57763	DMS-Fold
8A0H_A	1	0.33144	OpenFold
8A0H_A	1	0.29474	DMS-Fold
8ATH_A	1	0.34642	OpenFold
8ATH_A	1	0.70935	DMS-Fold
8B4U_A	1	0.33394	OpenFold
8B4U_A	1	0.84993	DMS-Fold
7UCQ_H	1	0.24165	OpenFold
7UCQ_H	1	0.84231	DMS-Fold
7W06_A	1	0.24946	OpenFold
7W06_A	1	0.54524	DMS-Fold
8DOA_A	1	0.59959	OpenFold
8DOA_A	1	0.60589	DMS-Fold
7MQ4_A	1	0.31428	OpenFold
7MQ4_A	1	0.64435	DMS-Fold
8CT8_C	1	0.85358	OpenFold
8CT8_C	1	0.96123	DMS-Fold
8HU6_B	1	0.20608	OpenFold
8HU6_B	1	0.3593	DMS-Fold
8OR6_A	1	0.22355	OpenFold
8OR6_A	1	0.21797	DMS-Fold
8FA3_A	1	0.23817	OpenFold
8FA3_A	1	0.43578	DMS-Fold
8DHE_A	1	0.23345	OpenFold
8DHE_A	1	0.54522	DMS-Fold
6VQP_A	1	0.23257	OpenFold
6VQP_A	1	0.30477	DMS-Fold
8H02_A	1	0.34647	OpenFold
8H02_A	1	0.96752	DMS-Fold
8OXH_A	1	0.31941	OpenFold
8OXH_A	1	0.30024	DMS-Fold
7Y4I_A	1	0.40491	OpenFold
7Y4I_A	1	0.69449	DMS-Fold
7TAK_A	1	0.25366	OpenFold
7TAK_A	1	0.26453	DMS-Fold
8EE0_A	1	0.1969	OpenFold
8EE0_A	1	0.23472	DMS-Fold
7XX8_A	1	0.78963	OpenFold
7XX8_A	1	0.76392	DMS-Fold
8CYF_A	1	0.40801	OpenFold
8CYF_A	1	0.72176	DMS-Fold
8OQ1_A	1	0.23994	OpenFold
8OQ1_A	1	0.21258	DMS-Fold
7T84_B	1	0.28816	OpenFold
7T84_B	1	0.94294	DMS-Fold
7TDR_A	1	0.64385	OpenFold
7TDR_A	1	0.88884	DMS-Fold
7THN_B	1	0.2432	OpenFold
7THN_B	1	0.39676	DMS-Fold
8G0P_A	1	0.34635	OpenFold
8G0P_A	1	0.43229	DMS-Fold
7YNY_A	1	0.26686	OpenFold
7YNY_A	1	0.20043	DMS-Fold
7R39_A	1	0.27358	OpenFold
7R39_A	1	0.24314	DMS-Fold
8FBT_A	1	0.20192	OpenFold
8FBT_A	1	0.14037	DMS-Fold
7XCE_A	1	0.92321	OpenFold
7XCE_A	1	0.82495	DMS-Fold
7YK3_A	1	0.25988	OpenFold
7YK3_A	1	0.61943	DMS-Fold
7XHV_B	1	0.28994	OpenFold
7XHV_B	1	0.75143	DMS-Fold
8CX6_A	1	0.16969	OpenFold
8CX6_A	1	0.17808	DMS-Fold
7YQ0_A	1	0.41173	OpenFold
7YQ0_A	1	0.90048	DMS-Fold
8GQO_A	1	0.30603	OpenFold
8GQO_A	1	0.39603	DMS-Fold
8ALO_B	1	0.44271	OpenFold
8ALO_B	1	0.81657	DMS-Fold
6Y4F_A	1	0.31657	OpenFold
6Y4F_A	1	0.40353	DMS-Fold
8G4U_A	1	0.1911	OpenFold
8G4U_A	1	0.19906	DMS-Fold
8OK8_C	1	0.36943	OpenFold
8OK8_C	1	0.545	DMS-Fold
7SPQ_A	1	0.28956	OpenFold
7SPQ_A	1	0.40308	DMS-Fold
8BXL_B	1	0.21459	OpenFold
8BXL_B	1	0.18495	DMS-Fold
8FFT_D	1	0.26353	OpenFold
8FFT_D	1	0.56721	DMS-Fold
7UV8_U	1	0.46558	OpenFold
7UV8_U	1	0.48251	DMS-Fold
7UYX_B	1	0.32663	OpenFold
7UYX_B	1	0.626	DMS-Fold
7Y5J_A	1	0.41381	OpenFold
7Y5J_A	1	0.95008	DMS-Fold
8DVQ_A	1	0.68217	OpenFold
8DVQ_A	1	0.96164	DMS-Fold
6S44_A	1	0.26199	OpenFold
6S44_A	1	0.90433	DMS-Fold
7YTH_B	1	0.2638	OpenFold
7YTH_B	1	0.23187	DMS-Fold
7R5N_B	1	0.4252	OpenFold
7R5N_B	1	0.48046	DMS-Fold
8B17_B	1	0.39357	OpenFold
8B17_B	1	0.95485	DMS-Fold
7U1B_A	1	0.23583	OpenFold
7U1B_A	1	0.45872	DMS-Fold
8KCA_A	1	0.49815	OpenFold
8KCA_A	1	0.83852	DMS-Fold
8FXF_A	1	0.76394	OpenFold
8FXF_A	1	0.92401	DMS-Fold
7S83_A	1	0.69757	OpenFold
7S83_A	1	0.94831	DMS-Fold
8DY2_B	1	0.53927	OpenFold
8DY2_B	1	0.94439	DMS-Fold
7YCV_A	1	0.37933	OpenFold
7YCV_A	1	0.72142	DMS-Fold
8FVT_A	1	0.94801	OpenFold
8FVT_A	1	0.9562	DMS-Fold
8HYE_C	1	0.26994	OpenFold
8HYE_C	1	0.66303	DMS-Fold
7SUA_A	1	0.52572	OpenFold
7SUA_A	1	0.73949	DMS-Fold
7ZHL_A	1	0.69757	OpenFold
7ZHL_A	1	0.91754	DMS-Fold
8SXV_B	1	0.32525	OpenFold
8SXV_B	1	0.52933	DMS-Fold
8C2O_A	1	0.26335	OpenFold
8C2O_A	1	0.75157	DMS-Fold
7X5E_B	1	0.50722	OpenFold
7X5E_B	1	0.67974	DMS-Fold
7XHS_A	5	0.2926	OpenFold
7XHS_A	5	0.78695	DMS-Fold
8A0C_A	5	0.31253	OpenFold
8A0C_A	5	0.1488	DMS-Fold
7QSW_B	5	0.90877	OpenFold
7QSW_B	5	0.88778	DMS-Fold
7Y3K_A	5	0.63289	OpenFold
7Y3K_A	5	0.87457	DMS-Fold
7Y55_A	5	0.83255	OpenFold
7Y55_A	5	0.95354	DMS-Fold
8GYN_A	5	0.9721	OpenFold
8GYN_A	5	0.96459	DMS-Fold
7YH5_B	5	0.46026	OpenFold
7YH5_B	5	0.30028	DMS-Fold
6ZYC_A	5	0.73259	OpenFold
6ZYC_A	5	0.78222	DMS-Fold
8BXR_A	5	0.61764	OpenFold
8BXR_A	5	0.51684	DMS-Fold
8BII_A	5	0.64645	OpenFold
8BII_A	5	0.70959	DMS-Fold
8HE0_B	5	0.30331	OpenFold
8HE0_B	5	0.12912	DMS-Fold
7VXR_A	5	0.50904	OpenFold
7VXR_A	5	0.68211	DMS-Fold
7R3W_D	5	0.42649	OpenFold
7R3W_D	5	0.29442	DMS-Fold
8DPK_A	5	0.56149	OpenFold
8DPK_A	5	0.91463	DMS-Fold
8FZB_A	5	0.97513	OpenFold
8FZB_A	5	0.95364	DMS-Fold
7XG8_A	5	0.85308	OpenFold
7XG8_A	5	0.93357	DMS-Fold
7OA7_A	5	0.54277	OpenFold
7OA7_A	5	0.34299	DMS-Fold
8EHE_B	5	0.96385	OpenFold
8EHE_B	5	0.92981	DMS-Fold
8DHT_A	5	0.54035	OpenFold
8DHT_A	5	0.95419	DMS-Fold
7YN1_B	5	0.64715	OpenFold
7YN1_B	5	0.89257	DMS-Fold
8DPB_C	5	0.93132	OpenFold
8DPB_C	5	0.61325	DMS-Fold
7XRI_A	5	0.8074	OpenFold
7XRI_A	5	0.94604	DMS-Fold
8ITG_B	5	0.54102	OpenFold
8ITG_B	5	0.30321	DMS-Fold
8H24_A	5	0.8448	OpenFold
8H24_A	5	0.898	DMS-Fold
8DWQ_A	5	0.67379	OpenFold
8DWQ_A	5	0.66529	DMS-Fold
6XMB_A	5	0.74662	OpenFold
6XMB_A	5	0.83616	DMS-Fold
8B8B_A	5	0.48214	OpenFold
8B8B_A	5	0.55315	DMS-Fold
7WJ0_A	5	0.64116	OpenFold
7WJ0_A	5	0.69458	DMS-Fold
8U2V_A	5	0.89638	OpenFold
8U2V_A	5	0.93846	DMS-Fold
6THH_A	5	0.94624	OpenFold
6THH_A	5	0.92754	DMS-Fold
7DKK_A	5	0.93646	OpenFold
7DKK_A	5	0.96603	DMS-Fold
8J1C_C	5	0.64926	OpenFold
8J1C_C	5	0.91161	DMS-Fold
7Z1X_E	5	0.90681	OpenFold
7Z1X_E	5	0.91934	DMS-Fold
7OJU_A	5	0.56834	OpenFold
7OJU_A	5	0.80727	DMS-Fold
7SH1_B	5	0.45203	OpenFold
7SH1_B	5	0.70367	DMS-Fold
8B6A_B	5	0.88191	OpenFold
8B6A_B	5	0.75523	DMS-Fold
8CDY_A	5	0.53741	OpenFold
8CDY_A	5	0.71617	DMS-Fold
8EW6_V	5	0.94783	OpenFold
8EW6_V	5	0.92472	DMS-Fold
7ZTW_A	5	0.45198	OpenFold
7ZTW_A	5	0.82046	DMS-Fold
8F8U_A	5	0.71022	OpenFold
8F8U_A	5	0.7016	DMS-Fold
8OVH_A	5	0.73179	OpenFold
8OVH_A	5	0.94554	DMS-Fold
8GXF_B	5	0.91839	OpenFold
8GXF_B	5	0.94899	DMS-Fold
8EK4_B	5	0.93797	OpenFold
8EK4_B	5	0.53425	DMS-Fold
7K3S_B	5	0.42962	OpenFold
7K3S_B	5	0.51563	DMS-Fold
8BGM_D	5	0.64813	OpenFold
8BGM_D	5	0.69386	DMS-Fold
7MHU_A	5	0.90591	OpenFold
7MHU_A	5	0.55444	DMS-Fold
7XJM_A	5	0.76508	OpenFold
7XJM_A	5	0.89429	DMS-Fold
8DOT_A	5	0.5882	OpenFold
8DOT_A	5	0.77552	DMS-Fold
8GXD_A	5	0.73845	OpenFold
8GXD_A	5	0.94782	DMS-Fold
7TH2_C	5	0.93436	OpenFold
7TH2_C	5	0.85277	DMS-Fold
8SIJ_A	5	0.77304	OpenFold
8SIJ_A	5	0.96186	DMS-Fold
7QPR_D	5	0.46783	OpenFold
7QPR_D	5	0.53883	DMS-Fold
7Z2U_A	5	0.91411	OpenFold
7Z2U_A	5	0.94264	DMS-Fold
8G64_A	5	0.90324	OpenFold
8G64_A	5	0.90324	DMS-Fold
7SVE_C	5	0.41976	OpenFold
7SVE_C	5	0.80734	DMS-Fold
7ZOU_A	5	0.94436	OpenFold
7ZOU_A	5	0.98513	DMS-Fold
7REJ_A	5	0.36544	OpenFold
7REJ_A	5	0.2506	DMS-Fold
7YTO_D	5	0.67967	OpenFold
7YTO_D	5	0.72323	DMS-Fold
7ZBH_B	5	0.50932	OpenFold
7ZBH_B	5	0.64918	DMS-Fold
7U20_B	5	0.89514	OpenFold
7U20_B	5	0.94628	DMS-Fold
7XB6_A	5	0.44017	OpenFold
7XB6_A	5	0.94869	DMS-Fold
7XG7_A	5	0.40638	OpenFold
7XG7_A	5	0.97159	DMS-Fold
7YLT_A	5	0.69234	OpenFold
7YLT_A	5	0.76749	DMS-Fold
8H3Y_D	5	0.97252	OpenFold
8H3Y_D	5	0.9797	DMS-Fold
7XTO_B	5	0.61564	OpenFold
7XTO_B	5	0.87003	DMS-Fold
7DKO_A	5	0.97838	OpenFold
7DKO_A	5	0.96397	DMS-Fold
8CGE_B	5	0.71391	OpenFold
8CGE_B	5	0.90588	DMS-Fold
7WRS_B	5	0.35742	OpenFold
7WRS_B	5	0.53692	DMS-Fold
8BFH_A	5	0.89738	OpenFold
8BFH_A	5	0.90998	DMS-Fold
7W42_B	5	0.51224	OpenFold
7W42_B	5	0.53966	DMS-Fold
8OS3_A	5	0.93982	OpenFold
8OS3_A	5	0.96994	DMS-Fold
7UWU_A	5	0.29419	OpenFold
7UWU_A	5	0.16422	DMS-Fold
8GQZ_A	5	0.85443	OpenFold
8GQZ_A	5	0.85249	DMS-Fold
8AVK_A	5	0.91272	OpenFold
8AVK_A	5	0.97277	DMS-Fold
8C46_A	5	0.95284	OpenFold
8C46_A	5	0.92233	DMS-Fold
8ARE_A	5	0.72468	OpenFold
8ARE_A	5	0.94809	DMS-Fold
7WA9_A	5	0.89797	OpenFold
7WA9_A	5	0.95734	DMS-Fold
8IC8_H	5	0.58023	OpenFold
8IC8_H	5	0.80623	DMS-Fold
7XFS_A	5	0.95416	OpenFold
7XFS_A	5	0.96129	DMS-Fold
7XPI_A	5	0.78273	OpenFold
7XPI_A	5	0.83599	DMS-Fold
7UPQ_B	5	0.84266	OpenFold
7UPQ_B	5	0.74172	DMS-Fold
7LXK_A	5	0.49308	OpenFold
7LXK_A	5	0.50015	DMS-Fold
8GBW_H	5	0.56565	OpenFold
8GBW_H	5	0.79168	DMS-Fold
8D2Z_A	5	0.89423	OpenFold
8D2Z_A	5	0.96868	DMS-Fold
8EE2_D	5	0.93188	OpenFold
8EE2_D	5	0.9678	DMS-Fold
6WXP_A	5	0.76342	OpenFold
6WXP_A	5	0.84958	DMS-Fold
7T12_B	5	0.69999	OpenFold
7T12_B	5	0.71611	DMS-Fold
7VR2_A	5	0.44417	OpenFold
7VR2_A	5	0.73478	DMS-Fold
8P2J_C	5	0.71723	OpenFold
8P2J_C	5	0.66962	DMS-Fold
8ADB_A	5	0.75014	OpenFold
8ADB_A	5	0.86826	DMS-Fold
8D03_A	5	0.92127	OpenFold
8D03_A	5	0.81663	DMS-Fold
8D4O_A	5	0.93035	OpenFold
8D4O_A	5	0.90426	DMS-Fold
8CNT_A	5	0.62175	OpenFold
8CNT_A	5	0.19069	DMS-Fold
7XND_B	5	0.94149	OpenFold
7XND_B	5	0.88816	DMS-Fold
7QTZ_A	5	0.31403	OpenFold
7QTZ_A	5	0.95735	DMS-Fold
8GME_A	5	0.25519	OpenFold
8GME_A	5	0.57894	DMS-Fold
8D08_D	5	0.53952	OpenFold
8D08_D	5	0.79799	DMS-Fold
7WF9_A	5	0.30667	OpenFold
7WF9_A	5	0.49929	DMS-Fold
7JTL_A	5	0.29755	OpenFold
7JTL_A	5	0.69285	DMS-Fold
8SDC_B	5	0.73122	OpenFold
8SDC_B	5	0.89459	DMS-Fold
7RGS_A	5	0.90916	OpenFold
7RGS_A	5	0.92263	DMS-Fold
8DSX_A	5	0.77186	OpenFold
8DSX_A	5	0.7969	DMS-Fold
8AK2_A	5	0.94306	OpenFold
8AK2_A	5	0.95236	DMS-Fold
8E7N_A	5	0.33243	OpenFold
8E7N_A	5	0.22165	DMS-Fold
7OCX_A	5	0.95917	OpenFold
7OCX_A	5	0.92948	DMS-Fold
7YPN_D	5	0.46459	OpenFold
7YPN_D	5	0.76667	DMS-Fold
8AS9_D	5	0.30779	OpenFold
8AS9_D	5	0.30676	DMS-Fold
8AY0_B	5	0.38599	OpenFold
8AY0_B	5	0.48554	DMS-Fold
8AU0_B	5	0.94895	OpenFold
8AU0_B	5	0.86452	DMS-Fold
7WRK_A	5	0.88532	OpenFold
7WRK_A	5	0.95467	DMS-Fold
8FC0_C	5	0.71094	OpenFold
8FC0_C	5	0.91342	DMS-Fold
6ZPP_A	5	0.6691	OpenFold
6ZPP_A	5	0.96853	DMS-Fold
7XNJ_B	5	0.87409	OpenFold
7XNJ_B	5	0.94543	DMS-Fold
7WF8_B	5	0.92072	OpenFold
7WF8_B	5	0.88592	DMS-Fold
8BDK_A	5	0.66066	OpenFold
8BDK_A	5	0.55788	DMS-Fold
8ELF_B	5	0.37071	OpenFold
8ELF_B	5	0.70452	DMS-Fold
8I5A_A	5	0.2156	OpenFold
8I5A_A	5	0.15494	DMS-Fold
8B3E_A	5	0.35146	OpenFold
8B3E_A	5	0.71915	DMS-Fold
8BJ4_C	5	0.78892	OpenFold
8BJ4_C	5	0.92899	DMS-Fold
8FIH_A	5	0.94378	OpenFold
8FIH_A	5	0.91189	DMS-Fold
7QFI_B	5	0.84254	OpenFold
7QFI_B	5	0.91153	DMS-Fold
8AV2_B	5	0.8587	OpenFold
8AV2_B	5	0.90157	DMS-Fold
8G9M_A	5	0.92316	OpenFold
8G9M_A	5	0.97238	DMS-Fold
6POO_A	5	0.75852	OpenFold
6POO_A	5	0.77456	DMS-Fold
7USV_D	5	0.91944	OpenFold
7USV_D	5	0.93984	DMS-Fold
8AHQ_A	5	0.83514	OpenFold
8AHQ_A	5	0.9589	DMS-Fold
7PQI_A	5	0.88571	OpenFold
7PQI_A	5	0.95925	DMS-Fold
8IE2_H	5	0.61694	OpenFold
8IE2_H	5	0.84334	DMS-Fold
8IOM_A	5	0.50946	OpenFold
8IOM_A	5	0.96793	DMS-Fold
8EV4_A	5	0.92511	OpenFold
8EV4_A	5	0.95923	DMS-Fold
6TY0_A	5	0.44389	OpenFold
6TY0_A	5	0.65847	DMS-Fold
8SZP_B	5	0.35412	OpenFold
8SZP_B	5	0.23259	DMS-Fold
8AVM_A	5	0.82782	OpenFold
8AVM_A	5	0.99135	DMS-Fold
8EEE_B	5	0.59014	OpenFold
8EEE_B	5	0.56364	DMS-Fold
8CWP_A	5	0.7426	OpenFold
8CWP_A	5	0.88993	DMS-Fold
6LKI_B	5	0.79987	OpenFold
6LKI_B	5	0.88937	DMS-Fold
8DGQ_A	5	0.34108	OpenFold
[truncated: 6,827 more rows]

## Sheet: Figure 3e
										DMS-Fold Neighbor Counts by Inference Seed																										AlphaFold2 Neighbor Counts by Inference Seed
[truncated: 711 more rows]
[truncated: 111 more columns]

[truncated: 25 more sheets: Figure 4a, Figure 4b, Figure 4c, Figure 4e, Supplementary Figure 2a, Supplementary Figure 2b, Supplementary Figure 2c, Supplementary Figure 2d, Supplementary Figure 3a, Supplementary Figure 3b, Supplementary Figure 3c, Supplementary Figure 3d, Supplementary Figure 4, Supplementary Figure 5, Supplementary Figure 6, Supplementary Figure 7, Supplementary Figure 8a, Supplementary Figure 8b, Supplementary Figure 8c, Supplementary Figure 8d …]
